# Supplementary material for: Legionella pneumophila Infection Rewires the Acanthamoeba castellanii Transcriptome, Highlighting a Class of Sirtuin Genes
Source: Front Cell Infect Microbiol. 2020 Aug 20;10:428. doi: 10.3389/fcimb.2020.00428 (PMC7468528; doi:10.3389/fcimb.2020.00428)
Supplement: Supplementary file 2 [file Table_2.XLSX]

## Sheet: UninfectedvsWT.24hr.results
	baseMean	log2FoldChange	lfcSE	stat	pvalue	padj
ACA1_000210	474.682	-0.0582669	0.209918	-0.277569	0.781343	0.835221
ACA1_000220	109.069	-0.285157	0.2234	-1.27644	0.2018	0.276466
ACA1_000330	344.708	0.45061	0.127871	3.52394	0.000425176	0.00117862
ACA1_000530	312.525	-0.586132	0.193643	-3.02686	0.00247105	0.00576764
ACA1_000540	312.325	-0.419539	0.165699	-2.53193	0.0113437	0.0226341
ACA1_000550	1839.42	0.572325	0.292635	1.95576	0.0504931	0.0841341
ACA1_000560	8.36131	0.495994	0.564373	0.87884	0.379488	0.4692
ACA1_000570	130.502	-0.208545	0.182684	-1.14156	0.253637	0.335398
ACA1_000580	316.421	-1.15081	0.213255	-5.3964	6.79915e-08	3.96265e-07
ACA1_000590	267.555	-2.27932	0.379138	-6.01184	1.83425e-09	1.40665e-08
ACA1_000790	185.929	1.58299	0.19007	8.32845	8.19071e-17	1.84617e-15
ACA1_000800	1.81038	1.25193	0.552732	2.26498	0.0235137	0.0432663
ACA1_000810	26.9131	1.68681	0.360804	4.67514	2.9376e-06	1.26845e-05
ACA1_000820	746.246	0.375004	0.136152	2.7543	0.00588175	0.0125505
ACA1_000830	14.2343	0.835175	0.539058	1.54933	0.121304	0.180055
ACA1_000840	992.591	-0.669727	0.0980912	-6.82759	8.63518e-12	9.6192e-11
ACA1_001040	5.39668	1.12519	0.535745	2.10024	0.0357079	0.062198
ACA1_001250	192.787	0.789389	0.236453	3.33846	0.000842455	0.00219154
ACA1_001260	236.26	0.616979	0.14664	4.20745	2.58273e-05	9.27089e-05
ACA1_001270	25.7717	2.75485	0.520513	5.29257	1.20609e-07	6.72541e-07
ACA1_001280	57.8928	1.3956	0.261858	5.32961	9.84231e-08	5.58969e-07
ACA1_001290	249.042	0.2534	0.225259	1.12493	0.26062	0.343374
ACA1_001300	181.633	0.236197	0.190608	1.23917	0.215281	0.292027
ACA1_001310	32.2655	-0.579428	0.304577	-1.9024	0.0571185	0.0938231
ACA1_001510	43.8373	0.0731972	0.304541	0.240353	0.810057	0.856912
ACA1_001520	465.003	-0.193162	0.15516	-1.24492	0.213162	0.28962
ACA1_001530	559.875	0.948512	0.133522	7.10379	1.21382e-12	1.52764e-11
ACA1_001540	141.604	0.991611	0.221775	4.47125	7.77648e-06	3.08624e-05
ACA1_001550	8.78529	-0.769291	0.499185	-1.5411	0.123294	0.182658
ACA1_001660	894.437	0.99837	0.334482	2.98483	0.00283739	0.00652158
ACA1_001860	50.3718	-0.644404	0.301774	-2.13539	0.0327291	0.0577023
ACA1_001870	365.637	-0.617893	0.158047	-3.90955	9.24675e-05	0.000295533
ACA1_001980	60.8432	-0.685452	0.389753	-1.75868	0.0786319	0.124026
ACA1_001990	28.7859	0.837023	0.384563	2.17656	0.0295135	0.0527149
ACA1_002090	1.27712	0.0420879	0.528679	0.0796094	0.936548	0.955529
ACA1_002200	51.8478	1.13815	0.275816	4.12649	3.68339e-05	0.000127835
ACA1_002300	5711.62	-1.50726	0.203676	-7.40028	1.35903e-13	1.98737e-12
ACA1_002310	0.366621	0.1165	0.357368	0.325994	0.744429	NA
ACA1_002320	564.145	0.586573	0.173901	3.37303	0.000743455	0.00195726
ACA1_002330	331.525	-0.205959	0.143328	-1.43698	0.150725	0.215889
ACA1_002430	383.813	2.17425	0.259654	8.37362	5.58737e-17	1.29162e-15
ACA1_002440	16.5323	0.908866	0.392592	2.31504	0.0206107	0.038598
ACA1_002450	35.144	0.811699	0.330564	2.4555	0.014069	0.0275097
ACA1_002460	23.6142	0.787108	0.394826	1.99355	0.0462007	0.0779162
ACA1_002470	18.7867	0.788547	0.383664	2.05531	0.0398494	0.0685981
ACA1_002480	16.0921	1.28896	0.467466	2.75734	0.00582734	0.0124418
ACA1_002490	334.898	0.133014	0.164916	0.806555	0.419923	0.51005
ACA1_002500	2532.22	0.18208	0.12088	1.50629	0.131994	0.193393
ACA1_002510	2779.56	0.989568	0.170996	5.78707	7.16252e-09	4.98478e-08
ACA1_002610	502.497	2.21477	0.305224	7.2562	3.98107e-13	5.37055e-12
ACA1_002620	392.14	0.247477	0.112151	2.20663	0.0273396	0.049289
ACA1_002630	82.8779	-1.77902	0.291837	-6.09594	1.08793e-09	8.65554e-09
ACA1_002730	0	NA	NA	NA	NA	NA
ACA1_002740	403.144	-2.78563	0.538649	-5.17151	2.32211e-07	1.23209e-06
ACA1_002750	183.995	-0.912542	0.194793	-4.68468	2.80393e-06	1.21364e-05
ACA1_002760	83.4765	1.40913	0.283961	4.9624	6.96285e-07	3.37272e-06
ACA1_002770	495.519	-0.820307	0.221733	-3.69953	0.000215997	0.00064015
ACA1_002780	64.5575	0.172138	0.256548	0.67098	0.502233	0.590613
ACA1_002790	78.6123	-0.299009	0.260102	-1.14959	0.250314	0.33164
ACA1_002890	0.0360616	0	0.164818	0	1	NA
ACA1_003000	1.17976	0	0.473878	0	1	1
ACA1_003110	258.596	0.530197	0.395916	1.33917	0.180516	0.251383
ACA1_003220	129.484	0.404377	0.402776	1.00398	0.31539	0.403682
ACA1_003530	5.11122	0.122472	0.569883	0.214907	0.82984	0.872537
ACA1_003640	3.96802	0.00451082	0.55681	0.00810118	0.993536	0.997957
ACA1_003650	459.079	-1.57843	0.205342	-7.68683	1.50828e-14	2.52804e-13
ACA1_003850	26.4101	1.78931	0.397717	4.49897	6.82846e-06	2.73821e-05
ACA1_003860	17.4729	2.30741	0.384564	6.00007	1.97238e-09	1.503e-08
ACA1_003870	80.4446	-2.09664	0.463342	-4.52504	6.03835e-06	2.44924e-05
ACA1_004080	59.1242	-2.62477	0.487408	-5.38516	7.23804e-08	4.19307e-07
ACA1_004190	126.271	-0.127163	0.203844	-0.623828	0.53274	0.61918
ACA1_004200	142.603	-0.810274	0.182005	-4.45192	8.51056e-06	3.34405e-05
ACA1_004400	76.0031	0.503289	0.269638	1.86653	0.0619668	0.100913
ACA1_004410	39.1029	-0.163486	0.329343	-0.496401	0.619612	0.698459
ACA1_004520	10.4719	-0.0602187	0.468019	-0.128667	0.897621	0.925288
ACA1_004630	38.9611	-0.96233	0.334105	-2.88033	0.00397265	0.00881672
ACA1_004640	5.01327	-0.494736	0.543434	-0.910388	0.362618	0.452114
ACA1_004750	1163.73	-0.962914	0.168328	-5.72048	1.06226e-08	7.16173e-08
ACA1_004850	45.2078	-0.994666	0.316019	-3.14749	0.00164678	0.00401428
ACA1_004860	85.6644	0.210404	0.280864	0.749131	0.453778	0.543631
ACA1_004870	28.4095	0.471222	0.346722	1.35908	0.174122	0.243865
ACA1_004980	4.86602	0.403972	0.560674	0.72051	0.471211	0.560426
ACA1_004990	128.888	1.10383	0.229983	4.7996	1.58983e-06	7.21414e-06
ACA1_005000	399.671	-0.192787	0.149638	-1.28836	0.197622	0.27154
ACA1_005010	21.718	0.458422	0.408242	1.12292	0.261473	0.344346
ACA1_005220	59.6446	-2.81069	0.493571	-5.69461	1.23653e-08	8.2255e-08
ACA1_005320	843.326	0.375018	0.177171	2.1167	0.0342852	0.0600282
ACA1_005430	0	NA	NA	NA	NA	NA
ACA1_005830	172.874	0.999614	0.177378	5.6355	1.74556e-08	1.13348e-07
ACA1_005940	0.0689778	0	0.164818	0	1	NA
ACA1_006050	370.972	0.521566	0.172144	3.02982	0.00244697	0.00572264
ACA1_006060	122.09	0.456123	0.277472	1.64385	0.100206	0.152639
ACA1_006070	35.7762	-2.6347	0.505072	-5.21649	1.82346e-07	9.88568e-07
ACA1_006080	26.8527	-1.37158	0.502665	-2.72861	0.00636027	0.0134583
ACA1_006090	94.3188	-0.321788	0.321034	-1.00235	0.316175	0.404472
ACA1_006100	152.405	-0.261272	0.170681	-1.53076	0.125829	0.185774
ACA1_006110	267.947	0.302795	0.173823	1.74197	0.081513	0.127914
ACA1_006120	608.771	0.353246	0.114905	3.07423	0.00211044	0.00500274
ACA1_006130	1132.7	0.57958	0.153465	3.77662	0.00015897	0.000485786
ACA1_006140	76.1669	0.810066	0.198442	4.08212	4.46262e-05	0.000152425
ACA1_006150	810.174	-0.394117	0.153859	-2.56155	0.0104206	0.0209806
ACA1_006160	0.164302	0.258472	0.166047	1.55662	0.119561	NA
ACA1_006170	332.684	0.721886	0.126085	5.7254	1.03188e-08	6.98622e-08
ACA1_006180	23.8433	-0.0308147	0.349068	-0.0882769	0.929657	0.950205
ACA1_006190	26.74	-0.617541	0.325289	-1.89844	0.0576387	0.094557
ACA1_006200	55.7106	0.293347	0.439974	0.666738	0.50494	0.593023
ACA1_006210	601.311	-0.219673	0.266379	-0.82466	0.409565	0.499358
ACA1_006220	11.5316	-0.425428	0.458836	-0.92719	0.353828	0.443451
ACA1_006230	122.808	1.14775	0.189315	6.06263	1.33917e-09	1.04926e-08
ACA1_006240	230.042	0.270369	0.163779	1.65081	0.0987772	0.150716
ACA1_006250	11.2493	-0.356784	0.487267	-0.732216	0.464037	0.553397
ACA1_006260	66.017	0.559711	0.23796	2.35212	0.0186666	0.0353838
ACA1_006270	85.1422	0.132953	0.213096	0.62391	0.532687	0.619168
ACA1_006570	25.6654	0.419212	0.327202	1.2812	0.200122	0.274427
ACA1_006580	257.042	0.125495	0.171725	0.730793	0.464906	0.554113
ACA1_006680	25.5299	-0.852196	0.374803	-2.27372	0.022983	0.0424302
ACA1_006790	15.6695	0.430812	0.433978	0.992705	0.320854	0.409405
ACA1_007000	311.05	-0.0192668	0.146449	-0.131559	0.895333	0.92339
ACA1_007010	76.1384	-0.676705	0.238664	-2.83538	0.00457705	0.0100158
ACA1_007310	19.6945	0.355664	0.412073	0.863109	0.388078	0.477268
ACA1_007510	18.3913	1.00457	0.443418	2.26552	0.0234811	0.0432226
ACA1_007620	4.1885	3.11626	0.531023	5.86841	4.39991e-09	3.16426e-08
ACA1_007720	38.6363	-0.887466	0.368884	-2.40582	0.0161363	0.0310892
ACA1_007730	83.7717	-0.489186	0.340942	-1.43481	0.151342	0.216688
ACA1_007740	434.488	-0.1276	0.133567	-0.955328	0.339412	0.429137
ACA1_007750	691.418	0.289075	0.16494	1.7526	0.0796705	0.125456
ACA1_007760	548.772	0.204097	0.10957	1.86271	0.0625031	0.101671
ACA1_007770	337.807	1.14198	0.49126	2.32459	0.0200938	0.0377533
ACA1_007780	2666.59	0.0379082	0.137585	0.275526	0.782912	0.836249
ACA1_007790	263.367	-0.207337	0.137529	-1.50758	0.131661	0.192964
ACA1_007800	280.677	-0.101223	0.172169	-0.587926	0.556582	0.641165
ACA1_007810	57.8382	-0.77772	0.282862	-2.74947	0.00596921	0.0127146
ACA1_007910	0	NA	NA	NA	NA	NA
ACA1_008410	18.5203	0.371841	0.428463	0.867849	0.385477	0.474834
ACA1_008610	30.3767	0.1422	0.310137	0.458507	0.646588	0.723226
ACA1_008620	18.3727	-2.86056	0.453224	-6.31157	2.76218e-10	2.40991e-09
ACA1_008730	0.262901	0.226404	0.325814	0.694889	0.487125	NA
ACA1_008740	2.55437	-0.486267	0.572767	-0.84898	0.395892	0.485227
ACA1_008840	8.08409	2.65102	0.556113	4.76706	1.86933e-06	8.372e-06
ACA1_008950	3.74342	-0.862579	0.575953	-1.49766	0.134222	0.196105
ACA1_009060	3.02195	-0.640351	0.576173	-1.11139	0.266402	0.349557
ACA1_009160	246.476	0.409301	0.18392	2.22543	0.0260527	0.0472401
ACA1_009170	758.123	-1.04292	0.204574	-5.09798	3.43293e-07	1.75758e-06
ACA1_009280	53.1568	-1.53566	0.36796	-4.17346	3.00014e-05	0.000106058
ACA1_009480	213.116	0.0773252	0.182317	0.424126	0.671474	0.744376
ACA1_009790	0.0696187	0.0821157	0.164818	0.498221	0.618328	NA
ACA1_009890	1041.95	0.239505	0.126754	1.88952	0.0588222	0.0963672
ACA1_009900	770.115	1.23068	0.139818	8.80203	1.34358e-18	3.73308e-17
ACA1_009910	761.107	-1.0351	0.162535	-6.36851	1.90876e-10	1.7161e-09
ACA1_009920	152.662	0.135384	0.185328	0.730511	0.465078	0.554227
ACA1_009930	617.302	0.376414	0.324314	1.16065	0.245785	0.326507
ACA1_009940	282.068	0.567181	0.325817	1.7408	0.0817195	0.128182
ACA1_010050	24.8488	-0.792355	0.364708	-2.17257	0.0298125	0.0531767
ACA1_010150	134.885	-0.0759508	0.185121	-0.410277	0.681603	0.752889
ACA1_010160	325.529	-0.376646	0.153428	-2.45486	0.0140939	0.0275508
ACA1_010170	78.6711	-0.35251	0.223043	-1.58046	0.114002	0.170807
ACA1_010180	361.465	1.05622	0.146714	7.19918	6.05748e-13	7.90591e-12
ACA1_010190	209.351	-0.850064	0.207197	-4.10269	4.0838e-05	0.00014055
ACA1_010390	27.1715	-1.5317	0.397498	-3.85336	0.000116508	0.000365222
ACA1_010500	54.8304	-1.47196	0.303808	-4.84503	1.26594e-06	5.83298e-06
ACA1_010610	60.4395	-0.538049	0.262639	-2.04862	0.0404989	0.0695588
ACA1_010620	0	NA	NA	NA	NA	NA
ACA1_010730	20.0117	-0.82911	0.362024	-2.29021	0.0220094	0.0408835
ACA1_010930	294.93	-0.326207	0.144959	-2.25034	0.0244277	0.0447084
ACA1_010940	66.8579	0.306098	0.254559	1.20246	0.229185	0.307738
ACA1_011040	175.167	0.0210474	0.222128	0.0947533	0.924511	0.94659
ACA1_011150	301.707	0.189964	0.146064	1.30055	0.193412	0.266617
ACA1_011160	600.388	-1.33196	0.243681	-5.46601	4.60276e-08	2.77202e-07
ACA1_011260	1141.53	0.346065	0.0961407	3.59956	0.000318751	0.000908885
ACA1_011270	150.929	2.47325	0.420674	5.87926	4.12099e-09	2.98148e-08
ACA1_011280	1004.31	0.994159	0.317735	3.12889	0.00175467	0.00424718
ACA1_011380	2.55674	1.06616	0.564641	1.8882	0.0589991	0.0966024
ACA1_011490	211.769	-1.45445	0.204474	-7.11311	1.13454e-12	1.43285e-11
ACA1_011600	30.525	0.389666	0.395877	0.984312	0.324962	0.413953
ACA1_011810	38.4285	0.0337866	0.308476	0.109527	0.912784	0.936774
ACA1_011910	71.7487	0.517814	0.248971	2.07982	0.0375424	0.0650686
ACA1_012020	1402.33	0.661563	0.0992746	6.66397	2.66525e-11	2.75645e-10
ACA1_012030	174.079	-0.612302	0.191979	-3.18943	0.00142554	0.00351772
ACA1_012040	580.936	-0.934473	0.160615	-5.8181	5.95202e-09	4.19487e-08
ACA1_012050	76.5283	0.737233	0.19963	3.69299	0.000221629	0.00065469
ACA1_012250	5.51904	-0.0308516	0.519992	-0.059331	0.952688	0.967828
ACA1_012260	242.263	0.930088	0.166596	5.58291	2.36531e-08	1.49847e-07
ACA1_012270	1085.4	-0.0853271	0.0970938	-0.878811	0.379504	0.4692
ACA1_012280	44.2977	-0.203289	0.265835	-0.764717	0.44444	0.534438
ACA1_012290	137.897	1.09666	0.310364	3.53347	0.000410139	0.0011405
ACA1_012300	92.2719	-0.0389866	0.231917	-0.168106	0.8665	0.901309
ACA1_012310	300.258	0.118538	0.135953	0.871902	0.383262	0.472593
ACA1_012320	19.7424	0.230228	0.361608	0.636678	0.524334	0.611782
ACA1_012330	870.548	0.440534	0.122733	3.58937	0.000331479	0.000940535
ACA1_012630	121.032	0.263437	0.206548	1.27543	0.202158	0.27693
ACA1_012740	395.991	0.637096	0.156055	4.08252	4.45498e-05	0.0001522
ACA1_012850	9.00992	-0.12078	0.521777	-0.231477	0.816944	0.862258
ACA1_012960	80.6878	-1.2163	0.267889	-4.54032	5.61677e-06	2.29962e-05
ACA1_012970	285.954	-1.27654	0.212984	-5.99359	2.05253e-09	1.56161e-08
ACA1_012980	325.501	-0.306506	0.211701	-1.44782	0.147668	0.212183
ACA1_012990	260.531	-0.345152	0.217704	-1.58542	0.112871	0.169395
ACA1_013000	408.26	0.625661	0.174436	3.58676	0.00033481	0.000948682
ACA1_013010	15.1367	0.320905	0.425071	0.754943	0.450283	0.540363
ACA1_013120	38.8982	0.199945	0.31274	0.639333	0.522607	0.610053
ACA1_013230	42.1193	-0.145768	0.317155	-0.459611	0.645796	0.722507
ACA1_013240	33.8774	-0.511679	0.355415	-1.43967	0.149962	0.214947
ACA1_013340	634.86	-0.559569	0.16445	-3.40267	0.000667309	0.00177295
ACA1_013350	167.782	-0.52482	0.516246	-1.01661	0.30934	0.3971
ACA1_013360	169.004	0.100882	0.169479	0.59525	0.551677	0.636936
ACA1_013370	31.1488	0.673765	0.33576	2.00669	0.0447827	0.0759147
ACA1_013380	380.487	0.284226	0.147793	1.92313	0.0544639	0.0898898
ACA1_013390	9356.67	-1.82535	0.120321	-15.1707	5.53081e-52	3.63223e-49
ACA1_013490	147.606	-0.577495	0.203192	-2.84212	0.00448147	0.00983866
ACA1_013500	53.1284	-0.287227	0.262093	-1.0959	0.273124	0.35721
ACA1_013610	595.697	0.440649	0.111006	3.96959	7.19959e-05	0.000235712
ACA1_013620	582.766	0.336869	0.134073	2.51259	0.0119849	0.0238117
ACA1_013630	495.123	0.533337	0.134424	3.96756	7.26135e-05	0.000237465
ACA1_013640	537.132	-1.04574	0.129721	-8.06147	7.53821e-16	1.48787e-14
ACA1_013650	17.4329	0.341667	0.419957	0.813574	0.415889	0.505788
ACA1_013660	147.939	1.17397	0.187195	6.27134	3.57946e-10	3.06738e-09
ACA1_013670	283.635	-0.65283	0.152026	-4.29419	1.75331e-05	6.50033e-05
ACA1_013680	4.45627	0.354302	0.574042	0.617206	0.537099	0.623312
ACA1_013980	19.7635	1.07305	0.419206	2.55972	0.0104758	0.0210799
ACA1_013990	11.2191	-0.94488	0.484781	-1.94909	0.0512851	0.0853394
ACA1_014100	2230.16	-0.136101	0.113157	-1.20276	0.229068	0.307639
ACA1_014210	819.569	0.981286	0.292767	3.35176	0.000802991	0.00209946
ACA1_014220	334.046	-0.367738	0.296901	-1.23859	0.215498	0.292211
ACA1_014230	0	NA	NA	NA	NA	NA
ACA1_014240	11.7011	0.472068	0.440928	1.07062	0.284339	0.369904
ACA1_014250	207.509	-0.233005	0.228601	-1.01926	0.308077	0.3959
ACA1_014350	61.7906	-0.450714	0.26043	-1.73065	0.0835136	0.130543
ACA1_014360	1567.65	0.232244	0.100729	2.30564	0.0211307	0.0394491
ACA1_014370	172.851	-0.582511	0.202343	-2.87883	0.0039915	0.00885175
ACA1_014380	644.576	0.713065	0.170665	4.17817	2.9387e-05	0.000104167
ACA1_014390	136.565	-0.350555	0.177287	-1.97734	0.0480036	0.0805618
ACA1_014490	653.689	0.675865	0.124274	5.43851	5.37292e-08	3.18539e-07
ACA1_014500	0.0641089	0.0821157	0.164818	0.498221	0.618328	NA
ACA1_014510	383.751	-0.49894	0.194469	-2.56565	0.0102984	0.0207548
ACA1_014520	44.4989	-1.18721	0.384946	-3.0841	0.00204172	0.00486056
ACA1_014620	242.943	-0.0576414	0.22534	-0.255797	0.798108	0.848683
ACA1_014630	148.45	0.648573	0.182624	3.55141	0.000383178	0.0010729
ACA1_014740	1406.93	-1.68656	0.192572	-8.75806	1.98636e-18	5.42512e-17
ACA1_014750	30.7969	0.542769	0.321759	1.68688	0.0916259	0.141222
ACA1_014760	40.0557	0.429105	0.317582	1.35116	0.176644	0.246823
ACA1_014870	432.805	1.38212	0.208872	6.61708	3.66361e-11	3.70671e-10
ACA1_014880	21.0384	-0.0185757	0.384441	-0.0483188	0.961462	0.97497
ACA1_014980	261.541	-0.198877	0.187035	-1.06332	0.287639	0.373481
ACA1_014990	125.06	0.377783	0.196814	1.91949	0.0549218	0.090561
ACA1_015100	18.0847	-0.0786978	0.397101	-0.198181	0.842904	0.882867
ACA1_015210	240.328	0.587746	0.146981	3.99879	6.36659e-05	0.000210732
ACA1_015310	463.084	0.375246	0.210049	1.78647	0.0740233	0.11773
ACA1_015320	120.36	0.345006	0.308469	1.11845	0.263377	0.346311
ACA1_015330	4185.74	-1.49241	0.536809	-2.78015	0.00543336	0.0116835
ACA1_015340	189.664	0.229453	0.226844	1.0115	0.311777	0.399765
ACA1_015350	453.805	-1.19988	0.155973	-7.69288	1.43855e-14	2.41676e-13
ACA1_015360	129.885	-0.850167	0.23497	-3.61819	0.000296669	0.000852989
ACA1_015370	1.66955	1.51995	0.553896	2.74411	0.00606743	0.0129029
ACA1_015470	255.387	-0.675845	0.264722	-2.55304	0.0106787	0.0214316
ACA1_015480	90.1086	0.382679	0.212339	1.80221	0.071513	0.114256
ACA1_015490	152.856	0.0919305	0.166373	0.552556	0.580568	0.663191
ACA1_015500	1168.98	-1.06151	0.10668	-9.95044	2.51078e-23	1.23808e-21
ACA1_015510	280.33	-0.594752	0.146694	-4.05437	5.02685e-05	0.000170209
ACA1_015520	49.9791	-1.30249	0.354918	-3.66984	0.000242702	0.000710982
ACA1_015530	214.307	0.232857	0.23128	1.00682	0.314022	0.402073
ACA1_015540	6.62057	0.179862	0.488973	0.367835	0.712996	0.780483
ACA1_015550	225.974	-1.37083	0.178028	-7.70007	1.3599e-14	2.2953e-13
ACA1_015560	447.771	0.602749	0.116971	5.15298	2.56381e-07	1.34698e-06
ACA1_015570	114.06	-0.281974	0.216196	-1.30425	0.192148	0.265077
ACA1_015580	20.1436	-0.186973	0.394496	-0.473954	0.635533	0.713123
ACA1_015590	80.1071	-0.405354	0.237632	-1.7058	0.0880449	0.136459
ACA1_015690	15.034	-0.28317	0.437427	-0.647354	0.517403	0.605004
ACA1_015800	87.3874	0.395016	0.21444	1.84209	0.0654626	0.105806
ACA1_016010	32.4963	-0.196566	0.33242	-0.591318	0.554308	0.639069
ACA1_016020	2.52585	1.9843	0.561853	3.53171	0.000412881	0.00114695
ACA1_016030	14.4643	-1.13872	0.474971	-2.39745	0.0165099	0.0317411
ACA1_016130	38.7763	0.00378497	0.325081	0.0116431	0.99071	0.996019
ACA1_016140	80.2444	0.324579	0.231869	1.39984	0.161561	0.229364
ACA1_016250	722.154	-0.151931	0.106901	-1.42123	0.155251	0.221713
ACA1_016360	52.4383	-2.39348	0.377024	-6.34835	2.17637e-10	1.93622e-09
ACA1_016470	280.18	-0.426325	0.167391	-2.54688	0.0108692	0.0217654
ACA1_016480	389.424	0.107601	0.2266	0.474852	0.634893	0.712516
ACA1_016580	2.7987	-0.249478	0.574533	-0.434227	0.664123	0.738551
ACA1_016690	246.025	-1.03319	0.198469	-5.2058	1.93163e-07	1.0433e-06
ACA1_016900	91.0776	2.41175	0.396887	6.07666	1.22712e-09	9.66178e-09
ACA1_017200	82.3756	-0.962203	0.298764	-3.22062	0.00127915	0.0031875
ACA1_017310	28.1009	1.71717	0.475213	3.61347	0.000302131	0.000866914
ACA1_017320	350.331	-0.515356	0.172247	-2.99195	0.00277198	0.00638953
ACA1_017330	48.5004	-0.0789341	0.362877	-0.217523	0.827801	0.870899
ACA1_017430	72.109	-0.288976	0.239771	-1.20521	0.22812	0.306594
ACA1_017540	130.733	0.361986	0.205013	1.76567	0.0774511	0.12239
ACA1_017740	3205.38	-0.267954	0.102894	-2.60418	0.00920941	0.0187711
ACA1_017750	0.312081	0.127036	0.171632	0.740162	0.459202	NA
ACA1_017760	0.0108952	0	0.164818	0	1	NA
ACA1_017770	106.847	-0.983843	0.298803	-3.29262	0.000992598	0.00254004
ACA1_017780	0.306729	0.334691	0.357877	0.935213	0.349679	NA
ACA1_017880	166.634	-1.3509	0.198631	-6.80107	1.03848e-11	1.14272e-10
ACA1_017890	178.199	-0.19783	0.163646	-1.20889	0.226703	0.304945
ACA1_018000	178.531	1.52777	0.332672	4.59243	4.38123e-06	1.83851e-05
ACA1_018110	97.6897	0.281588	0.322827	0.872257	0.383068	0.472435
ACA1_018120	1524.41	-1.7737	0.284296	-6.23891	4.40636e-10	3.7143e-09
ACA1_018130	1.17378	2.12513	0.519377	4.0917	4.28219e-05	0.000146714
ACA1_018140	785.261	1.11308	0.206572	5.38831	7.11228e-08	4.13181e-07
ACA1_018340	183.481	-0.443028	0.286795	-1.54476	0.122405	0.181498
ACA1_018650	208.918	-1.11186	0.214864	-5.17469	2.28288e-07	1.21395e-06
ACA1_018760	1901.79	0.121787	0.113261	1.07528	0.28225	0.367581
ACA1_018770	2472.67	0.540337	0.102024	5.29618	1.18249e-07	6.60657e-07
ACA1_018780	2009.97	0.267926	0.137773	1.94469	0.051812	0.0860734
ACA1_018790	147.983	0.0903763	0.171174	0.527978	0.597515	0.67874
ACA1_018800	654.062	0.750053	0.108986	6.88208	5.89846e-12	6.72089e-11
ACA1_018810	255.916	-0.0447344	0.188806	-0.236934	0.812708	0.859149
ACA1_018920	110.241	0.0545877	0.210118	0.259796	0.795021	0.845899
ACA1_018930	101.041	0.145298	0.196198	0.740569	0.458955	0.548332
ACA1_018940	118.075	-0.809939	0.433969	-1.86635	0.061992	0.100942
ACA1_018950	86.2388	-0.340502	0.24553	-1.3868	0.165501	0.2339
ACA1_018960	1219.81	1.7591	0.208536	8.43544	3.29957e-17	7.82793e-16
ACA1_018970	216.386	-0.252324	0.326906	-0.771855	0.440201	0.530134
ACA1_018980	241.176	1.44085	0.222619	6.47227	9.6543e-11	9.08699e-10
ACA1_018990	727.003	0.129324	0.105407	1.22691	0.219858	0.297064
ACA1_019000	231.175	1.42439	0.185319	7.68614	1.51642e-14	2.53873e-13
ACA1_019010	375.4	-1.322	0.237713	-5.56131	2.6775e-08	1.67902e-07
ACA1_019020	31.5946	-0.806615	0.346162	-2.33017	0.0197973	0.0372613
ACA1_019030	173.722	0.382976	0.157226	2.43584	0.0148574	0.0288637
ACA1_019130	3.82883	-0.99115	0.567275	-1.74721	0.0806002	0.12677
ACA1_019140	273.42	-0.313171	0.15046	-2.08142	0.0373955	0.0648685
ACA1_019150	117.913	1.26502	0.422228	2.99605	0.00273504	0.00631244
ACA1_019160	3.07118	2.16417	0.554915	3.90001	9.61884e-05	0.000306243
ACA1_019170	0.0118441	0	0.164818	0	1	NA
ACA1_019180	13.9005	-0.488765	0.499094	-0.979305	0.327429	0.416508
ACA1_019190	140.353	-0.0130562	0.176958	-0.0737814	0.941184	0.959203
ACA1_019200	38.0989	-0.0818308	0.413952	-0.197682	0.843294	0.883084
ACA1_019210	9.2059	-1.07482	0.506308	-2.12287	0.0337651	0.0592468
ACA1_019220	247.26	-0.935203	0.164175	-5.69638	1.22377e-08	8.15543e-08
ACA1_019330	21.6839	-0.679206	0.408196	-1.66392	0.0961278	0.147218
ACA1_019340	1993.78	-0.159289	0.122417	-1.3012	0.193189	0.266361
ACA1_019350	1077.56	0.507063	0.097405	5.20572	1.93241e-07	1.04333e-06
ACA1_019360	490.146	-0.173087	0.178918	-0.967412	0.333338	0.422648
ACA1_019370	39.4181	-0.39847	0.324494	-1.22797	0.219456	0.296625
ACA1_019380	314.563	-2.26118	0.464043	-4.87278	1.10037e-06	5.12016e-06
ACA1_019580	4.9915	0.299846	0.554093	0.541148	0.588406	0.670184
ACA1_019590	7.0236	-0.945714	0.554019	-1.70701	0.0878209	0.136185
ACA1_019600	295.663	0.0985198	0.161911	0.608482	0.542868	0.628625
ACA1_019610	680.882	0.156519	0.176491	0.886835	0.375168	0.464833
ACA1_019620	208.067	0.0813738	0.188794	0.431018	0.666455	0.740175
ACA1_019630	101.863	-0.118825	0.236828	-0.501736	0.615853	0.695307
ACA1_019640	316.092	0.34681	0.173632	1.99739	0.0457833	0.0773116
ACA1_019650	51.4907	0.42141	0.2503	1.68362	0.0922549	0.14207
ACA1_019760	105.473	0.600132	0.363501	1.65098	0.0987433	0.15068
ACA1_019960	647.063	0.311113	0.104715	2.97104	0.00296794	0.00678816
ACA1_019970	124.896	-0.59352	0.249152	-2.38216	0.0172112	0.0329013
ACA1_019980	0.511184	0.905378	0.417397	2.1691	0.0300747	0.0535717
ACA1_019990	16.7944	-0.223055	0.532097	-0.419199	0.67507	0.747617
ACA1_020090	66.904	0.0921034	0.243762	0.377841	0.705549	0.774197
ACA1_020100	147.616	-0.121977	0.282123	-0.432354	0.665484	0.739609
ACA1_020110	0	NA	NA	NA	NA	NA
ACA1_020120	258.894	0.0231043	0.185007	0.124883	0.900616	0.92758
ACA1_020130	162.066	0.122307	0.259697	0.470962	0.637668	0.71513
ACA1_020140	124.191	-0.330864	0.216433	-1.52871	0.126336	0.18635
ACA1_020150	451.856	0.16452	0.13414	1.22648	0.22002	0.297227
ACA1_020160	3608.84	0.209993	0.126665	1.65785	0.097347	0.148833
ACA1_020460	0	NA	NA	NA	NA	NA
ACA1_020470	0	NA	NA	NA	NA	NA
ACA1_020480	0.146884	0.166414	0.165676	1.00445	0.315161	NA
ACA1_020490	0	NA	NA	NA	NA	NA
ACA1_020500	0	NA	NA	NA	NA	NA
ACA1_020510	0	NA	NA	NA	NA	NA
ACA1_020520	0.0380791	0	0.164818	0	1	NA
ACA1_020530	0	NA	NA	NA	NA	NA
ACA1_020630	0.110496	0.182421	0.164818	1.1068	0.26838	NA
ACA1_020640	0	NA	NA	NA	NA	NA
ACA1_020650	0.0283677	0	0.164818	0	1	NA
ACA1_020660	0	NA	NA	NA	NA	NA
ACA1_020670	0	NA	NA	NA	NA	NA
ACA1_020770	577.576	-0.557026	0.254403	-2.18954	0.0285573	0.0512172
ACA1_020780	1128.58	0.128891	0.108264	1.19053	0.23384	0.312851
ACA1_020790	12.7258	0.343393	0.431908	0.79506	0.426579	0.517004
ACA1_020800	162.262	-0.259293	0.184138	-1.40815	0.159088	0.226342
ACA1_020810	0	NA	NA	NA	NA	NA
ACA1_020820	720.799	0.808995	0.118426	6.83125	8.41778e-12	9.41332e-11
ACA1_020830	900.6	-0.0820451	0.161112	-0.509243	0.610582	0.690497
ACA1_020840	5.80451	4.8133	0.509422	9.44856	3.43534e-21	1.34389e-19
ACA1_020850	380.193	-0.33386	0.215156	-1.55171	0.120731	0.17931
ACA1_020860	1262.6	-0.407712	0.0953776	-4.27471	1.91383e-05	7.05382e-05
ACA1_020870	147.177	-0.0134861	0.284993	-0.0473209	0.962257	0.975491
ACA1_020880	433.757	-1.77231	0.20997	-8.44077	3.15245e-17	7.49121e-16
ACA1_020890	12.1934	-0.0839226	0.453734	-0.18496	0.85326	0.890166
ACA1_020900	156.231	0.320948	0.209072	1.53511	0.124757	0.184402
ACA1_020910	891.205	0.225026	0.154461	1.45684	0.145159	0.209182
ACA1_020920	309.969	2.52137	0.376326	6.69996	2.08484e-11	2.18908e-10
ACA1_020930	219.07	0.0940277	0.161836	0.581006	0.561237	0.645447
ACA1_020940	41.7384	2.46979	0.447836	5.51495	3.48881e-08	2.14769e-07
ACA1_020950	423.794	1.12443	0.150852	7.45385	9.06517e-14	1.36289e-12
ACA1_021050	4.10084	0.0167951	0.543459	0.0309042	0.975346	0.984821
ACA1_021160	7.13603	0.266276	0.517725	0.514319	0.607029	0.687398
ACA1_021170	30.5654	-0.369595	0.333648	-1.10774	0.267975	0.351302
ACA1_021280	6.94751	0.8182	0.504772	1.62093	0.105033	0.158811
ACA1_021580	873.453	0.427411	0.129533	3.29964	0.000968075	0.00248653
ACA1_021590	8.76539	0.736982	0.502544	1.4665	0.142511	0.206106
ACA1_021690	486.533	0.0434623	0.137482	0.316131	0.751903	0.812139
ACA1_021700	1915.6	0.353311	0.106314	3.32328	0.000889662	0.00230438
ACA1_021810	526.461	0.497686	0.158798	3.13409	0.00172389	0.00417898
ACA1_021910	0	NA	NA	NA	NA	NA
ACA1_021920	0	NA	NA	NA	NA	NA
ACA1_021930	0.308456	0	0.331658	0	1	NA
ACA1_021940	840.505	0.0369954	0.151967	0.243444	0.807662	0.85513
ACA1_022040	128.182	0.828579	0.194565	4.25863	2.05688e-05	7.54259e-05
ACA1_022050	1.54769	0.960354	0.55439	1.73227	0.0832252	0.130162
ACA1_022060	2.29301	-0.437856	0.568192	-0.770613	0.440937	0.530838
ACA1_022070	0.584153	0.132263	0.401848	0.329136	0.742053	0.804108
ACA1_022080	633.727	0.386144	0.122901	3.14191	0.00167852	0.00408201
ACA1_022180	14.5315	-2.59624	0.466194	-5.56901	2.56185e-08	1.61279e-07
ACA1_022190	0.0375657	0.0821157	0.164818	0.498221	0.618328	NA
ACA1_022200	692.767	-1.25	0.19779	-6.31985	2.61825e-10	2.29124e-09
ACA1_022210	0.878986	-0.787049	0.46988	-1.675	0.0939341	0.144317
ACA1_022220	1100.91	-0.133397	0.125189	-1.06557	0.28662	0.372466
ACA1_022330	2080.81	-0.42017	0.114434	-3.67174	0.000240905	0.000706432
ACA1_022340	0.262292	0.05872	0.170024	0.345364	0.729821	NA
ACA1_022350	21.3068	3.61477	0.516436	6.99946	2.5695e-12	3.07574e-11
ACA1_022360	922.773	-0.152282	0.123485	-1.2332	0.217501	0.294347
ACA1_022560	7.77089	-0.0798999	0.511438	-0.156226	0.875855	0.908229
ACA1_022670	10.7352	-0.707234	0.493529	-1.43301	0.151854	0.217377
ACA1_022680	0.281088	0	0.258175	0	1	NA
ACA1_022690	0.5535	0.286284	0.412775	0.693558	0.48796	0.57669
ACA1_022700	722.77	1.05356	0.179663	5.8641	4.51576e-09	3.24112e-08
ACA1_022710	14170.7	0.355072	0.131935	2.69125	0.00711838	0.0149226
ACA1_022720	58.1191	0.26849	0.268721	0.999141	0.317726	0.406096
ACA1_022730	57.1344	-0.0623044	0.250148	-0.24907	0.803307	0.85233
ACA1_022840	76.4335	-0.137534	0.228198	-0.602699	0.546709	0.632161
ACA1_022850	231.734	-0.191516	0.160603	-1.19248	0.233075	0.312041
ACA1_023050	91.0838	0.0888984	0.25649	0.346596	0.728895	0.793421
ACA1_023060	55.6393	-0.960358	0.406075	-2.36497	0.0180314	0.0342966
ACA1_023070	4.01356	-0.0831871	0.569108	-0.146171	0.883786	0.914615
ACA1_023080	0	NA	NA	NA	NA	NA
ACA1_023090	173.561	1.15501	0.196005	5.89275	3.7981e-09	2.76031e-08
ACA1_023100	15.2416	3.00816	0.453291	6.63627	3.21729e-11	3.28504e-10
ACA1_023110	688.297	-0.914101	0.219099	-4.17208	3.01829e-05	0.00010657
ACA1_023120	7.71862	0.642471	0.564637	1.13785	0.255184	0.337258
ACA1_023130	15.3343	0.217559	0.503173	0.432373	0.66547	0.739609
ACA1_023140	0.582101	0	0.412894	0	1	1
ACA1_023150	0.192386	0.262747	0.219914	1.19477	0.232176	NA
ACA1_023160	0.0670679	0	0.164818	0	1	NA
ACA1_023170	0	NA	NA	NA	NA	NA
ACA1_023180	2.40137	0.306423	0.560582	0.546616	0.584643	0.667108
ACA1_023380	0.00935949	0	0.164818	0	1	NA
ACA1_023390	248.645	-0.161648	0.153997	-1.04968	0.293864	0.38017
ACA1_023700	29.0387	0.297201	0.336425	0.883412	0.377014	0.466681
ACA1_023810	33197.6	-0.683627	0.118213	-5.78301	7.33766e-09	5.09195e-08
ACA1_023820	2995.04	-0.615116	0.14075	-4.37027	1.24094e-05	4.72938e-05
ACA1_023830	44.5347	-0.46526	0.349787	-1.33013	0.183477	0.254941
ACA1_023840	2.32214	0.851802	0.560543	1.5196	0.128611	0.189183
ACA1_023850	398.134	0.482316	0.122112	3.94977	7.82263e-05	0.000253867
ACA1_023860	180.035	0.456676	0.167656	2.72389	0.00645185	0.0136361
ACA1_023870	632.271	-0.715563	0.132057	-5.41858	6.00741e-08	3.53256e-07
ACA1_023880	521.011	-0.421073	0.146108	-2.88193	0.00395253	0.00877477
ACA1_023890	692.706	-1.69705	0.185076	-9.16947	4.75341e-20	1.61214e-18
ACA1_023990	507.988	0.229829	0.310401	0.740426	0.459042	0.54839
ACA1_024000	41.3354	0.537313	0.303465	1.77059	0.0766281	0.121289
ACA1_024010	180.205	0.111724	0.160763	0.694964	0.487078	0.575884
ACA1_024020	704.584	-0.171611	0.143923	-1.19238	0.233111	0.312053
ACA1_024030	7.97729	-0.721796	0.523524	-1.37873	0.167979	0.236707
ACA1_024040	953.922	-0.463146	0.0911699	-5.08003	3.77374e-07	1.9205e-06
ACA1_024050	472.675	-0.798425	0.135221	-5.90459	3.53524e-09	2.58488e-08
ACA1_024150	425.153	-1.24527	0.262387	-4.74592	2.07559e-06	9.23565e-06
ACA1_024160	1253.01	0.72844	0.295593	2.46433	0.0137268	0.0269244
ACA1_024170	6.79477	0.741475	0.541701	1.36879	0.171065	0.240376
ACA1_024180	353.585	-0.488109	0.262687	-1.85814	0.063149	0.102548
ACA1_024190	6.40509	-0.675455	0.567435	-1.19037	0.233903	0.312881
ACA1_024200	311.48	0.989442	0.216993	4.55978	5.12069e-06	2.11503e-05
ACA1_024210	522.402	0.612461	0.279629	2.19026	0.0285053	0.0511482
ACA1_024220	1080.5	-0.409303	0.128716	-3.1799	0.00147327	0.00362621
ACA1_024230	457.778	0.121573	0.17948	0.677362	0.498176	0.586693
ACA1_024240	771.667	1.10103	0.12647	8.70584	3.15224e-18	8.37197e-17
ACA1_024250	122.227	1.18707	0.263685	4.50184	6.73689e-06	2.70374e-05
ACA1_024260	92.184	0.940024	0.207392	4.53259	5.82648e-06	2.37263e-05
ACA1_024360	187.078	0.684884	0.172081	3.98001	6.89109e-05	0.000226846
ACA1_024370	0.310322	-0.217238	0.280962	-0.773194	0.439408	NA
ACA1_024380	3146.44	-1.6569	0.134922	-12.2805	1.15273e-34	1.93659e-32
ACA1_024390	356.287	-0.348107	0.139627	-2.49312	0.0126624	0.0250475
ACA1_024400	147.095	-0.269473	0.401972	-0.670378	0.502617	0.590949
ACA1_024410	2423.25	-0.628534	0.11806	-5.32387	1.01581e-07	5.74643e-07
ACA1_024420	149.096	-0.312861	0.20294	-1.54164	0.12316	0.182523
ACA1_024430	76.5054	1.78143	0.393757	4.5242	6.06254e-06	2.45837e-05
ACA1_024630	391.952	0.358302	0.122524	2.92433	0.00345196	0.00777701
ACA1_024640	155.09	-0.0987187	0.20982	-0.470493	0.638003	0.715339
ACA1_024750	18.9264	-0.21791	0.393307	-0.554044	0.579549	0.662341
ACA1_024960	610.084	-0.457566	0.128718	-3.55481	0.000378255	0.00106064
ACA1_024970	3.82729	-0.529001	0.573631	-0.922199	0.356425	0.446164
ACA1_024980	362.895	-0.0271552	0.19808	-0.137092	0.890958	0.920323
ACA1_024990	3.0523	-0.0106494	0.566319	-0.0188045	0.984997	0.991911
ACA1_025000	570.692	-0.177865	0.159602	-1.11443	0.265094	0.348126
ACA1_025200	72.4107	1.32878	0.298391	4.45316	8.46169e-06	3.32846e-05
ACA1_025410	145.334	-0.199449	0.20509	-0.972495	0.330805	0.420099
ACA1_025420	663.978	-0.978335	0.233222	-4.19487	2.73028e-05	9.74482e-05
ACA1_025520	1691.01	-0.613549	0.198698	-3.08785	0.0020161	0.00480828
ACA1_025530	42.8076	2.98183	0.521174	5.72138	1.05665e-08	7.1272e-08
ACA1_025540	864.336	0.226524	0.309778	0.731245	0.464629	0.554012
ACA1_025550	41.1375	-0.137689	0.320344	-0.429817	0.667329	0.740577
ACA1_025560	125.583	-1.94396	0.526077	-3.69519	0.000219719	0.000649713
ACA1_025570	2031.12	-0.00825622	0.170156	-0.0485216	0.961301	0.974931
ACA1_025670	799.816	-0.77276	0.189759	-4.07233	4.65449e-05	0.000158641
ACA1_025680	557.643	0.578999	0.145467	3.98027	6.88373e-05	0.000226655
ACA1_025690	7407.17	-1.21204	0.199354	-6.07983	1.2031e-09	9.48303e-09
ACA1_025700	59.9486	0.703331	0.312593	2.24999	0.0244497	0.0447377
ACA1_025710	113.818	-0.456564	0.209114	-2.18333	0.0290117	0.0519324
ACA1_025720	163.514	-0.0362442	0.172404	-0.210228	0.833489	0.875355
ACA1_025730	2311.66	0.147484	0.140189	1.05203	0.292784	0.379011
ACA1_025830	6.46606	2.84918	0.558662	5.10002	3.39626e-07	1.74128e-06
ACA1_025840	9.79567	1.88773	0.510831	3.69541	0.000219536	0.000649305
ACA1_025850	0.156239	0	0.213048	0	1	NA
ACA1_025860	0	NA	NA	NA	NA	NA
ACA1_025870	0.126118	0.182421	0.164818	1.1068	0.26838	NA
ACA1_025880	42.3014	0.884593	0.293057	3.0185	0.00254029	0.00591016
ACA1_025980	344.201	0.284349	0.173489	1.639	0.101213	0.153959
ACA1_026390	116.482	-0.370791	0.201826	-1.83718	0.0661827	0.106899
ACA1_026500	295.159	0.556246	0.213402	2.60656	0.00914569	0.0186634
ACA1_026700	620.8	0.202216	0.121561	1.66349	0.096214	0.147303
ACA1_026710	1213.45	-0.25429	0.0982205	-2.58897	0.0096264	0.0195203
ACA1_026720	1426.3	-1.36649	0.160116	-8.53436	1.40936e-17	3.47483e-16
ACA1_026820	3062.96	0.279957	0.134196	2.08618	0.0369621	0.0642169
ACA1_026830	0.100029	0	0.164818	0	1	NA
ACA1_026840	486.941	-0.0553262	0.190322	-0.290697	0.771283	0.827649
ACA1_026850	32.7152	-1.41283	0.36221	-3.90057	9.5965e-05	0.000305599
ACA1_026860	375.389	-2.81001e-05	0.328115	-8.56409e-05	0.999932	1
ACA1_026960	1487.55	0.085915	0.159945	0.537154	0.591161	0.672898
ACA1_026970	24.6755	0.32927	0.400885	0.821357	0.411443	0.501314
ACA1_026980	209.7	-1.30632	0.398772	-3.27585	0.00105345	0.002679
ACA1_026990	1893.83	-0.182038	0.475514	-0.382824	0.70185	0.770718
ACA1_027000	660.156	-0.254365	0.131134	-1.93973	0.0524131	0.0869819
ACA1_027010	262.609	0.530853	0.155381	3.41645	0.000634436	0.00169527
ACA1_027020	466.21	-0.10596	0.489107	-0.21664	0.828489	0.871433
ACA1_027030	341.823	-0.405628	0.173919	-2.33229	0.0196856	0.0370769
ACA1_027040	257.239	0.130036	0.141061	0.921841	0.356612	0.446321
ACA1_027050	380.831	0.742694	0.152381	4.87392	1.09404e-06	5.09236e-06
ACA1_027150	65.4871	-0.565169	0.263146	-2.14774	0.0317344	0.0561404
ACA1_027160	784.8	0.409336	0.127891	3.20066	0.00137114	0.00339616
ACA1_027270	231.343	0.892733	0.175568	5.08482	3.67979e-07	1.87665e-06
ACA1_027280	94.0393	0.199722	0.28867	0.691871	0.489018	0.57765
ACA1_027390	114.435	-1.51641	0.334816	-4.5291	5.92363e-06	2.40744e-05
ACA1_027490	4157.17	0.238582	0.184516	1.29302	0.196006	0.269653
ACA1_027500	834.343	0.41113	0.156682	2.62397	0.0086911	0.0178441
ACA1_027610	36.8524	-0.184108	0.335633	-0.548539	0.583322	0.665916
ACA1_027620	143.199	-2.72208	0.54327	-5.01055	5.42752e-07	2.68e-06
ACA1_027630	381.957	-0.106021	0.139756	-0.758613	0.448084	0.538103
ACA1_027730	28.2543	-1.26798	0.367599	-3.44935	0.000561935	0.00151924
ACA1_027740	466.239	0.685932	0.18432	3.72143	0.0001981	0.000591842
ACA1_027750	785.603	-0.731401	0.119244	-6.13367	8.58764e-10	6.95484e-09
ACA1_027760	1.2006	1.08053	0.544672	1.98382	0.0472761	0.0794979
ACA1_027770	110.034	0.8435	0.286355	2.94564	0.00322283	0.00730407
ACA1_027780	1595.24	-0.0853284	0.145577	-0.586138	0.557783	0.642344
ACA1_027790	247.289	-1.4831	0.262948	-5.64028	1.6977e-08	1.10389e-07
ACA1_027800	220.595	-0.0379811	0.164541	-0.230831	0.817446	0.862599
ACA1_027810	211.895	-0.178397	0.158964	-1.12225	0.261756	0.34461
ACA1_027820	0.614591	0.192408	0.447899	0.429579	0.667502	0.740712
ACA1_027830	649.896	-0.961367	0.214265	-4.48682	7.22945e-06	2.88858e-05
ACA1_027840	452.532	1.08161	0.131872	8.20202	2.36388e-16	4.96415e-15
ACA1_027940	512.699	0.675165	0.215234	3.13689	0.00170749	0.00414272
ACA1_028150	269.883	0.406751	0.166532	2.44247	0.014587	0.0284072
ACA1_028160	1321.27	-0.834651	0.187109	-4.46077	8.16645e-06	3.22286e-05
ACA1_028170	16.7288	1.85349	0.438861	4.22342	2.40625e-05	8.69791e-05
ACA1_028180	2.74697	-0.508265	0.561581	-0.90506	0.365434	0.454684
ACA1_028190	99.6778	-2.10636	0.470093	-4.48072	7.43912e-06	2.96498e-05
ACA1_028300	380.217	-0.748052	0.134761	-5.55097	2.8409e-08	1.77455e-07
ACA1_028310	75.3205	-0.565114	0.238093	-2.3735	0.0176202	0.0336076
ACA1_028520	31.5133	-0.434451	0.382841	-1.13481	0.256455	0.338752
ACA1_028530	356.859	-0.616127	0.132936	-4.63478	3.57325e-06	1.5265e-05
ACA1_028540	1074.98	0.86715	0.111336	7.78857	6.77713e-15	1.19119e-13
ACA1_028550	169.222	-0.885367	0.24723	-3.58114	0.000342094	0.000967656
ACA1_028650	406.038	-0.0737491	0.1183	-0.623408	0.533016	0.619451
ACA1_028660	249.628	0.357182	0.272142	1.31249	0.189356	0.262077
ACA1_028670	5385.34	-0.0620918	0.117953	-0.526412	0.598602	0.679654
ACA1_028680	358.097	-0.0778898	0.189184	-0.411713	0.680549	0.752014
ACA1_028690	138.609	0.693323	0.307307	2.25613	0.0240626	0.0441694
ACA1_028700	526.652	-0.386753	0.172439	-2.24284	0.0249073	0.0454485
ACA1_028710	0.177245	-0.115481	0.166013	-0.695615	0.48667	NA
ACA1_028720	353.712	0.698946	0.164679	4.24429	2.19287e-05	7.99864e-05
ACA1_028730	206.165	-0.466724	0.254525	-1.83371	0.0666976	0.107598
ACA1_028740	165.528	0.416561	0.161694	2.57622	0.00998865	0.0201897
ACA1_028850	12.3557	-0.866675	0.505194	-1.71553	0.0862487	0.134165
ACA1_028960	28.4949	-0.10796	0.317092	-0.34047	0.733503	0.796936
ACA1_029360	1.14091	0.119026	0.507288	0.234633	0.814494	0.860346
ACA1_029370	41.2329	1.4942	0.323471	4.61929	3.85059e-06	1.63631e-05
ACA1_029380	163.699	-0.159403	0.176895	-0.901119	0.367525	0.456735
ACA1_029390	283.084	0.214921	0.136426	1.57536	0.115172	0.172133
ACA1_029400	204.103	0.876001	0.155513	5.63297	1.77131e-08	1.14917e-07
ACA1_029410	196.728	0.508295	0.204498	2.48557	0.0129343	0.0255119
ACA1_029510	375.275	-0.204861	0.149448	-1.37078	0.170443	0.239595
ACA1_029520	301.195	-1.02555	0.20758	-4.94048	7.79301e-07	3.74064e-06
ACA1_029530	218.074	-0.905013	0.172335	-5.25148	1.50881e-07	8.29501e-07
ACA1_029640	98.1842	0.916978	0.278186	3.29628	0.000979755	0.00251251
ACA1_029840	83.8289	0.00956314	0.235479	0.0406114	0.967606	0.979386
ACA1_030050	25.3269	-1.84745	0.358926	-5.14716	2.64454e-07	1.38687e-06
ACA1_030060	9.43524	-0.151666	0.539335	-0.281209	0.77855	0.833036
ACA1_030070	10.5291	-1.71431	0.486241	-3.52563	0.00042247	0.00117156
ACA1_030080	107.23	-0.95464	0.250306	-3.8139	0.000136792	0.000423206
ACA1_030090	966.967	0.134791	0.147893	0.911409	0.36208	0.451647
ACA1_030200	0.568276	-0.194534	0.374732	-0.519129	0.603671	0.684066
ACA1_030210	0.261561	0.313241	0.270417	1.15836	0.246716	NA
ACA1_030220	133.12	0.0540729	0.201296	0.268625	0.788219	0.840891
ACA1_030720	195.614	-0.940112	0.246158	-3.81914	0.00013392	0.000415119
ACA1_030730	480.563	0.0342461	0.137726	0.248654	0.803628	0.852546
ACA1_030740	621.863	0.714546	0.109637	6.51741	7.15329e-11	6.88087e-10
ACA1_030750	127.907	0.686608	0.227627	3.01637	0.00255824	0.00594617
ACA1_030760	1018.86	-0.870615	0.12832	-6.78474	1.16297e-11	1.27004e-10
ACA1_030770	22.0769	1.6975	0.3442	4.93173	8.15049e-07	3.8967e-06
ACA1_030780	419.267	0.0104547	0.343212	0.0304614	0.975699	0.985039
ACA1_030790	86.6185	0.400276	0.274264	1.45946	0.144439	0.208311
ACA1_030800	851.975	-1.45674	0.156759	-9.29285	1.50212e-20	5.39867e-19
ACA1_030810	1.6332	0.489404	0.544752	0.898398	0.368973	0.458227
ACA1_031010	78.003	0.525119	0.224543	2.33861	0.0193556	0.0365363
ACA1_031020	2.62631	-1.06673	0.57476	-1.85596	0.0634591	0.102995
ACA1_031130	0	NA	NA	NA	NA	NA
ACA1_031140	118.568	1.35189	0.433633	3.11758	0.00182343	0.00439888
ACA1_031150	0	NA	NA	NA	NA	NA
ACA1_031160	57.6963	-1.54068	0.331101	-4.6532	3.26816e-06	1.40364e-05
ACA1_031270	433.895	2.48867	0.353285	7.04437	1.86298e-12	2.26951e-11
ACA1_031380	1.63924	-0.27421	0.542198	-0.505739	0.61304	0.692781
ACA1_031390	144.063	0.34494	0.175278	1.96796	0.0490726	0.0820793
ACA1_031400	74.2006	-0.640925	0.308927	-2.07468	0.0380159	0.0657631
ACA1_031410	81.3418	0.899662	0.327999	2.74288	0.00609033	0.0129497
ACA1_031510	88.3775	-0.90116	0.234407	-3.84442	0.000120839	0.000377569
ACA1_031520	110.159	0.728506	0.244489	2.9797	0.00288526	0.00662002
ACA1_031530	38.3625	-0.630073	0.454299	-1.38691	0.165468	0.233877
ACA1_031540	959.001	-2.51633	0.479577	-5.24698	1.54614e-07	8.47768e-07
ACA1_031550	351.228	-0.0188625	0.232301	-0.0811986	0.935284	0.954773
ACA1_031560	42.6176	-0.0914674	0.32816	-0.278728	0.780453	0.834517
ACA1_031570	479.054	-1.78538	0.299116	-5.96886	2.38912e-09	1.79782e-08
ACA1_031580	149.233	-0.117057	0.493791	-0.237057	0.812613	0.859112
ACA1_031590	254.639	0.00586259	0.526843	0.0111278	0.991122	0.996224
ACA1_031600	537.583	-0.105099	0.120464	-0.87245	0.382963	0.472345
ACA1_031610	345.562	0.519302	0.151422	3.42951	0.000604681	0.00162206
ACA1_031620	549.324	-0.77631	0.111044	-6.99099	2.72945e-12	3.25372e-11
ACA1_031630	74.0331	1.07876	0.266947	4.0411	5.31999e-05	0.000179419
ACA1_031640	338.174	0.302328	0.139892	2.16116	0.0306832	0.0544876
ACA1_031650	99.0316	0.754504	0.281579	2.67955	0.00737209	0.015403
ACA1_031660	3897.59	0.00580703	0.136725	0.0424722	0.966122	0.978321
ACA1_031670	213.282	0.121019	0.206293	0.586635	0.557449	0.64201
ACA1_031680	45.3417	1.21496	0.289165	4.20163	2.64997e-05	9.4863e-05
ACA1_031780	181.806	0.459982	0.358201	1.28414	0.199092	0.273248
ACA1_031790	243.572	-0.081139	0.179193	-0.452802	0.650691	0.726914
ACA1_031800	238.439	1.21279	0.29395	4.12585	3.69374e-05	0.000128163
ACA1_031810	0.125245	-0.118494	0.164818	-0.71894	0.472178	NA
ACA1_031820	93.4016	-0.0369252	0.224871	-0.164206	0.869569	0.903916
ACA1_031830	61.0325	0.273033	0.260298	1.04893	0.294211	0.380586
ACA1_031840	0.923083	-0.93488	0.49496	-1.8888	0.0589187	0.0965145
ACA1_031850	1026.28	0.822136	0.129981	6.32505	2.53148e-10	2.22475e-09
ACA1_031860	133.788	-0.389829	0.17268	-2.25753	0.0239752	0.0440313
ACA1_031870	402.417	0.321478	0.239032	1.34492	0.178652	0.24918
ACA1_031880	6.2644	1.88411	0.552127	3.41247	0.000643776	0.00171705
ACA1_031890	5.30844	2.49778	0.559101	4.4675	7.91373e-06	3.13597e-05
ACA1_031900	2650.93	2.87956	0.31021	9.28264	1.65328e-20	5.91252e-19
ACA1_031910	69.4932	0.0634381	0.268224	0.236512	0.813036	0.859371
ACA1_031920	83.9714	-0.882881	0.268708	-3.28565	0.00101748	0.00259451
ACA1_031930	136.722	-0.815459	0.187637	-4.34595	1.38676e-05	5.24502e-05
ACA1_031940	636.383	-0.345807	0.223021	-1.55056	0.121007	0.179664
ACA1_031950	496.327	-1.43727	0.45945	-3.12824	0.00175854	0.00425441
ACA1_031960	464.627	1.09023	0.15145	7.19861	6.08291e-13	7.93194e-12
ACA1_031970	6.41054	0.300952	0.551386	0.54581	0.585197	0.667423
ACA1_031980	246.044	-0.739566	0.23107	-3.20062	0.00137135	0.00339616
ACA1_031990	114.218	-0.891307	0.29987	-2.97231	0.00295571	0.00676233
ACA1_032000	2916.69	0.216279	0.088356	2.44781	0.0143726	0.0280387
ACA1_032200	0.621282	0.872832	0.385547	2.26388	0.0235815	0.0433689
ACA1_032210	6.40565	-0.400284	0.543851	-0.736019	0.461719	0.551043
ACA1_032320	51.0244	0.536047	0.26796	2.00047	0.0454492	0.0768371
ACA1_032330	20.9096	0.999279	0.412894	2.42018	0.0155128	0.0300239
ACA1_032430	574.653	0.73445	0.161526	4.54694	5.44326e-06	2.23294e-05
ACA1_032840	411.428	0.978284	0.19213	5.09178	3.54723e-07	1.81289e-06
ACA1_033140	29.6215	0.418273	0.356658	1.17276	0.240893	0.320983
ACA1_033250	5.57126	-0.757031	0.55735	-1.35827	0.174378	0.244153
ACA1_033360	117.808	0.686232	0.186095	3.68754	0.000226435	0.000667582
ACA1_033370	4.28538	2.03723	0.563485	3.61542	0.000299866	0.000860982
ACA1_033380	109.905	0.0459185	0.29374	0.156324	0.875778	0.908214
ACA1_033390	175.434	-0.67288	0.215408	-3.12374	0.00178568	0.00431718
ACA1_033400	281.192	-0.973894	0.19019	-5.12064	3.04497e-07	1.57571e-06
ACA1_033410	87.4746	-1.2537	0.229164	-5.47078	4.48065e-08	2.70298e-07
ACA1_033420	31.039	-0.787954	0.316063	-2.49303	0.0126658	0.0250507
ACA1_033430	315.974	0.0961785	0.17182	0.559762	0.575642	0.658895
ACA1_033440	49.1179	0.607742	0.266201	2.28302	0.0224292	0.041567
ACA1_033450	336.143	0.504993	0.1454	3.47313	0.00051443	0.0014013
ACA1_033460	24.8718	0.894588	0.361948	2.4716	0.0134512	0.0264591
ACA1_033470	19.698	0.695925	0.462844	1.50359	0.132688	0.194281
ACA1_033480	288.002	1.02364	0.149858	6.83075	8.44738e-12	9.43182e-11
ACA1_033490	4.6858	1.18772	0.528634	2.24677	0.0246545	0.0450611
ACA1_033500	592.059	0.756515	0.155443	4.86684	1.13399e-06	5.26476e-06
ACA1_033510	161.092	0.628339	0.219436	2.86343	0.00419087	0.00926261
ACA1_033520	0.38404	-0.408632	0.342049	-1.19466	0.23222	NA
ACA1_033530	0	NA	NA	NA	NA	NA
ACA1_033540	497.551	0.303853	0.249957	1.21562	0.224129	0.301941
ACA1_033550	784.939	-0.593515	0.112865	-5.25862	1.45144e-07	8.01313e-07
ACA1_033560	87.7274	0.341423	0.305867	1.11625	0.264317	0.347263
ACA1_033570	995.45	-0.115523	0.123616	-0.934536	0.350027	0.439603
ACA1_033580	6.80199	-0.591163	0.487559	-1.21249	0.225323	0.30323
ACA1_033590	1328.39	-0.533649	0.191528	-2.78628	0.00533175	0.0114838
ACA1_033600	180.117	-0.925331	0.279305	-3.31298	0.000923066	0.00238321
ACA1_033610	2243.39	0.306786	0.0801077	3.82967	0.000128314	0.000398941
ACA1_033620	1.02827	0.441068	0.484779	0.909834	0.36291	0.452288
ACA1_033630	293.725	0.469581	0.157172	2.98768	0.00281103	0.00646715
ACA1_033640	431.815	-0.736725	0.136823	-5.38452	7.2638e-08	4.20631e-07
ACA1_033650	0	NA	NA	NA	NA	NA
ACA1_033660	323.184	-1.23508	0.150396	-8.21216	2.17243e-16	4.60224e-15
ACA1_033670	711.804	0.854572	0.158947	5.37647	7.59618e-08	4.38297e-07
ACA1_033680	0.0647552	0	0.164818	0	1	NA
ACA1_033690	2.24619	0.773082	0.502016	1.53996	0.123571	0.182965
ACA1_033700	3.49866	0.772188	0.562293	1.37329	0.169664	0.238686
ACA1_033710	18705	-0.744145	0.17018	-4.37269	1.22723e-05	4.68084e-05
ACA1_033720	1152.02	-0.450468	0.114275	-3.94195	8.08212e-05	0.000261348
ACA1_033730	482.101	0.424589	0.159401	2.66364	0.00772993	0.016067
ACA1_033740	57.2051	0.599698	0.325858	1.84037	0.0657144	0.106202
ACA1_033750	1656.4	-1.31056	0.271486	-4.82735	1.38359e-06	6.34206e-06
ACA1_033760	562.142	0.260475	0.38617	0.67451	0.499987	0.58836
ACA1_033770	553.764	0.671707	0.144271	4.65588	3.22608e-06	1.38639e-05
ACA1_033780	102.181	0.0730412	0.193054	0.378345	0.705174	0.773897
ACA1_033790	0	NA	NA	NA	NA	NA
ACA1_033890	25.4729	0.572889	0.365509	1.56737	0.117028	0.174545
ACA1_033900	15.0397	0.167267	0.445764	0.375237	0.707484	0.775548
ACA1_033910	78.4265	0.844774	0.282828	2.98688	0.00281837	0.00647993
ACA1_034020	43.8505	0.104911	0.303835	0.345289	0.729877	0.79431
ACA1_034030	463.139	0.275339	0.146008	1.88578	0.0593242	0.0971016
ACA1_034040	102.228	1.10598	0.209461	5.28012	1.291e-07	7.17399e-07
ACA1_034050	182.918	-0.119164	0.29146	-0.408852	0.682648	0.753641
ACA1_034060	36.2718	0.230311	0.329063	0.6999	0.48399	0.572748
ACA1_034070	186.931	-0.0308071	0.160028	-0.19251	0.847343	0.886103
ACA1_034080	867.742	0.857096	0.105141	8.15187	3.58339e-16	7.33325e-15
ACA1_034090	1966.23	0.580554	0.103218	5.62455	1.8599e-08	1.20286e-07
ACA1_034100	7.53434	1.95886	0.540924	3.62131	0.000293115	0.000843946
ACA1_034110	262.972	0.0653103	0.221792	0.294466	0.768402	0.825105
ACA1_034120	285.179	-0.455512	0.167512	-2.71927	0.00654259	0.0138097
ACA1_034130	57.1636	-0.975319	0.375651	-2.59635	0.00942207	0.0191544
ACA1_034140	16.0133	0.360249	0.453836	0.793787	0.427319	0.517642
ACA1_034150	247.023	0.524151	0.147995	3.54168	0.000397581	0.00111021
ACA1_034160	684.544	0.118457	0.185245	0.639461	0.522523	0.610004
ACA1_034170	3927.21	0.402392	0.10379	3.877	0.000105754	0.000334415
ACA1_034180	13.6996	0.0318667	0.448086	0.0711174	0.943304	0.960898
ACA1_034280	1467.36	-0.117123	0.0872556	-1.3423	0.179498	0.250157
ACA1_034290	201.06	0.100815	0.239149	0.421558	0.673348	0.745938
ACA1_034300	312.525	0.450837	0.155816	2.89339	0.00381108	0.00849205
ACA1_034310	1193.55	0.565836	0.165706	3.4147	0.000638525	0.00170462
ACA1_034320	80.9312	1.60077	0.360126	4.44504	8.7877e-06	3.44171e-05
ACA1_034330	44.5723	-0.0150767	0.316612	-0.0476187	0.96202	0.975319
ACA1_034340	0.740197	-0.997352	0.470706	-2.11884	0.0341037	0.0597539
ACA1_034350	776.232	0.607413	0.0935235	6.49476	8.31643e-11	7.9154e-10
ACA1_034460	85.9896	-0.188138	0.244938	-0.768105	0.442425	0.532306
ACA1_034470	88.4064	0.964623	0.316613	3.04669	0.00231376	0.00543652
ACA1_034480	340.534	-0.751025	0.187181	-4.01228	6.01349e-05	0.000200237
ACA1_034490	114.035	0.285677	0.206584	1.38286	0.166707	0.235452
ACA1_034500	52.7984	0.761635	0.285843	2.66452	0.00770979	0.0160344
ACA1_034510	4784.8	0.42892	0.0770833	5.56436	2.6311e-08	1.65351e-07
ACA1_034520	178.486	0.299994	0.271372	1.10547	0.268956	0.352332
ACA1_034530	139.071	-0.14068	0.199358	-0.705667	0.480395	0.569288
ACA1_034540	11396.7	-0.504715	0.134095	-3.76385	0.000167316	0.000507748
ACA1_034550	7728.34	-0.737923	0.125635	-5.87353	4.26604e-09	3.07563e-08
ACA1_034560	393.57	-0.142629	0.218101	-0.653957	0.51314	0.60087
ACA1_034570	407.804	-0.261997	0.150922	-1.73598	0.0825675	0.129315
ACA1_034580	224.319	1.05952	0.172397	6.1458	7.95636e-10	6.46896e-09
ACA1_034590	423.281	-1.13662	0.344699	-3.29743	0.000975747	0.00250312
ACA1_034600	173.708	1.0895	0.177162	6.14973	7.76163e-10	6.32845e-09
ACA1_034610	2607.94	-1.22148	0.121853	-10.0242	1.19291e-23	6.19971e-22
ACA1_034720	336.839	-0.29459	0.14426	-2.04208	0.0411437	0.0705068
ACA1_034930	5.13864	-0.40368	0.552162	-0.731091	0.464724	0.55404
ACA1_035040	50.3878	0.259587	0.303153	0.856293	0.391836	0.481112
ACA1_035240	56.3655	-0.574396	0.279868	-2.05238	0.0401325	0.0690197
ACA1_035250	40.0537	0.871007	0.304937	2.85635	0.00428539	0.00944983
ACA1_035260	1065.49	0.322127	0.091879	3.50599	0.000454914	0.00125216
ACA1_035270	3.4005	-1.65906	0.571981	-2.90055	0.0037251	0.0083228
ACA1_035280	120.354	-0.0931477	0.211381	-0.440663	0.659457	0.734549
ACA1_035290	35.6304	-0.0589183	0.366505	-0.160757	0.872285	0.905827
ACA1_035300	190.183	-1.94484	0.304926	-6.37808	1.79324e-10	1.61626e-09
ACA1_035310	500.093	-0.00544775	0.164811	-0.0330545	0.973631	0.983502
ACA1_035320	0.324322	0.496364	0.329947	1.50437	0.132485	NA
ACA1_035330	152.297	0.115436	0.200844	0.574756	0.565456	0.649416
ACA1_035340	3181.75	0.429564	0.140914	3.04841	0.00230055	0.00540989
ACA1_035350	579.926	0.182165	0.0992004	1.83633	0.0663091	0.107067
ACA1_035360	9097.3	-2.548	0.165953	-15.3538	3.34289e-53	2.4149e-50
ACA1_035370	283.464	0.931336	0.158555	5.87391	4.25631e-09	3.07015e-08
ACA1_035380	639.818	0.882138	0.137405	6.41999	1.36282e-10	1.25335e-09
ACA1_035390	186.006	-0.396775	0.194067	-2.04452	0.0409018	0.0701673
ACA1_035400	211.649	0.993923	0.224968	4.41807	9.95879e-06	3.85336e-05
ACA1_035410	33.2959	0.535725	0.325048	1.64814	0.0993239	0.151486
ACA1_035420	982.387	-0.837758	0.294776	-2.84202	0.00448289	0.00984028
ACA1_035430	85.7112	0.461168	0.280665	1.64313	0.100357	0.152836
ACA1_035440	288.391	0.21925	0.147545	1.48598	0.137283	0.199665
ACA1_035450	613.183	-0.037647	0.202805	-0.185632	0.852734	0.889745
ACA1_035460	354.558	0.158354	0.232897	0.679933	0.496547	0.585117
ACA1_035470	1410.07	-0.35794	0.098595	-3.6304	0.000282977	0.000817201
ACA1_035480	153.231	0.175128	0.179227	0.977129	0.328506	0.417642
ACA1_035490	1105.23	0.142563	0.154277	0.924072	0.355449	0.445019
ACA1_035500	0	NA	NA	NA	NA	NA
ACA1_035510	345.165	-0.474891	0.120923	-3.92723	8.59306e-05	0.000276694
ACA1_035520	2843	-1.02176	0.162424	-6.29071	3.16027e-10	2.72758e-09
ACA1_035530	460.36	-0.755435	0.122562	-6.16372	7.10557e-10	5.83966e-09
ACA1_035540	0.301556	0	0.34838	0	1	NA
ACA1_035550	77.1528	0.491966	0.269092	1.82824	0.0675129	0.108792
ACA1_035560	1037.1	0.232517	0.107736	2.15821	0.0309113	0.0548522
ACA1_035570	540.903	0.74127	0.140789	5.26511	1.40108e-07	7.74104e-07
ACA1_035580	110.802	-0.314019	0.231924	-1.35397	0.175745	0.245733
ACA1_035590	676.21	1.16098	0.25696	4.51814	6.2385e-06	2.52405e-05
ACA1_035600	35.0599	0.71765	0.332948	2.15544	0.0311272	0.055181
ACA1_035610	10.3624	0.0616335	0.470558	0.13098	0.895791	0.923731
ACA1_035620	3.2304	0.0803808	0.574444	0.139928	0.888717	0.918319
ACA1_035630	293.285	0.156018	0.14681	1.06272	0.287907	0.373736
ACA1_035640	595.715	3.66643	0.339232	10.808	3.15345e-27	2.47614e-25
ACA1_035650	611.721	0.344059	0.0983691	3.49763	0.000469406	0.00128862
ACA1_035660	382.859	0.594649	0.130088	4.57112	4.85114e-06	2.01348e-05
ACA1_035770	0.199294	-0.354607	0.311573	-1.13812	0.25507	NA
ACA1_035780	2.1338	0.5413	0.570071	0.949531	0.342351	0.43188
ACA1_035790	34.4406	-0.96487	0.342267	-2.81906	0.00481648	0.0104912
ACA1_035890	24.9979	0.346103	0.297097	1.16495	0.244039	0.324636
ACA1_036000	198.13	-1.00199	0.221186	-4.53008	5.89609e-06	2.39827e-05
ACA1_036010	175.485	-0.620419	0.175567	-3.5338	0.000409627	0.00113945
ACA1_036020	194.084	1.28436	0.277279	4.63204	3.62089e-06	1.54594e-05
ACA1_036030	759.337	0.459738	0.185499	2.47839	0.0131977	0.0259924
ACA1_036040	14418.8	-1.17126	0.139481	-8.39723	4.57139e-17	1.06357e-15
ACA1_036050	77.6025	-0.841275	0.245545	-3.42616	0.000612185	0.00164006
ACA1_036060	112.479	0.675732	0.206438	3.2733	0.00106301	0.00270109
ACA1_036170	174.237	-0.0592731	0.154498	-0.38365	0.701238	0.770279
ACA1_036180	103.752	0.323427	0.317486	1.01871	0.308339	0.39606
ACA1_036190	275.066	1.33295	0.175773	7.58339	3.36638e-14	5.37431e-13
ACA1_036200	0	NA	NA	NA	NA	NA
ACA1_036210	74.7187	1.00019	0.224448	4.45621	8.34226e-06	3.28596e-05
ACA1_036220	231.573	-0.00276616	0.181106	-0.0152737	0.987814	0.993798
ACA1_036230	98.0105	0.0448908	0.21003	0.213735	0.830754	0.873053
ACA1_036240	904.19	-0.969091	0.258258	-3.75242	0.000175137	0.000528924
ACA1_036250	323.337	-2.25238	0.246006	-9.15578	5.39669e-20	1.80908e-18
ACA1_036260	2621.89	-1.70017	0.158784	-10.7074	9.39509e-27	7.06981e-25
ACA1_036270	472.786	0.194969	0.163277	1.1941	0.232438	0.311412
ACA1_036280	6155.5	-2.18817	0.2021	-10.8271	2.56013e-27	2.02124e-25
ACA1_036290	106.062	0.0011726	0.199963	0.00586409	0.995321	0.999125
ACA1_036300	51.76	-0.416224	0.261007	-1.59469	0.110782	0.16664
ACA1_036310	114.781	0.643053	0.233993	2.74817	0.00599283	0.0127593
ACA1_036320	184.326	0.758538	0.246954	3.07158	0.00212928	0.00504408
ACA1_036330	925.892	0.142636	0.102126	1.39666	0.162516	0.230561
ACA1_036340	1423.74	0.109998	0.106429	1.03353	0.301354	0.388851
ACA1_036350	10.5373	2.06621	0.460637	4.48555	7.27272e-06	2.90346e-05
ACA1_036360	776.768	-1.43243	0.12543	-11.4202	3.31499e-30	3.71278e-28
ACA1_036370	14.1567	-0.941301	0.469866	-2.00334	0.045141	0.0764413
ACA1_036380	1.13778	0.0865835	0.495588	0.174709	0.861308	0.897007
ACA1_036390	58.9445	-0.526352	0.291436	-1.80607	0.0709081	0.113453
ACA1_036400	9134.64	-2.11354	0.182681	-11.5696	5.87826e-31	7.20398e-29
ACA1_036410	0.0211578	0	0.164818	0	1	NA
ACA1_036420	7673.28	-1.1746	0.177585	-6.6143	3.73319e-11	3.76919e-10
ACA1_036430	186.118	0.706475	0.188217	3.75352	0.000174372	0.000526724
ACA1_036440	60.694	0.727447	0.279471	2.60294	0.00924289	0.0188299
ACA1_036450	5.14624	0.705312	0.53588	1.31618	0.188115	0.260584
ACA1_036460	0.0420499	0	0.164818	0	1	NA
ACA1_036470	72.1861	0.738109	0.223419	3.3037	0.000954189	0.00245348
ACA1_036480	47.5602	-0.456683	0.314415	-1.45249	0.146366	0.210649
ACA1_036490	488.158	0.560665	0.138682	4.04282	5.28116e-05	0.000178279
ACA1_036500	105.024	0.667524	0.205821	3.24322	0.00118188	0.00297073
ACA1_036510	119.295	-1.16139	0.277424	-4.18635	2.83477e-05	0.000100779
ACA1_036520	841.691	-0.18033	0.0995016	-1.81233	0.0699351	0.112144
ACA1_036530	512.341	-0.286515	0.491085	-0.583433	0.559602	0.643926
ACA1_036540	0	NA	NA	NA	NA	NA
ACA1_036550	0	NA	NA	NA	NA	NA
ACA1_036560	452.029	-0.349161	0.219453	-1.59105	0.111599	0.167729
ACA1_036570	0	NA	NA	NA	NA	NA
ACA1_036580	0	NA	NA	NA	NA	NA
ACA1_036590	0.16804	0	0.218582	0	1	NA
ACA1_036600	357.486	-0.822498	0.231255	-3.55667	0.000375588	0.0010541
ACA1_036610	109.29	-0.0667637	0.195561	-0.341395	0.732806	0.796475
ACA1_036620	576.747	-0.633264	0.176862	-3.58056	0.000342862	0.000969408
ACA1_036630	68.0293	-0.413306	0.271625	-1.5216	0.128109	0.188561
ACA1_036640	149.856	0.833029	0.173366	4.80502	1.54738e-06	7.03259e-06
ACA1_036650	132.615	0.0416798	0.215863	0.193084	0.846893	0.885762
ACA1_036660	247.002	-0.170804	0.145739	-1.17199	0.241201	0.321305
ACA1_036670	257.022	1.2208	0.18936	6.44695	1.14121e-10	1.0583e-09
ACA1_036870	67.104	-0.23503	0.32155	-0.730929	0.464822	0.554105
ACA1_036880	213.606	-0.810854	0.15366	-5.27692	1.31372e-07	7.29184e-07
ACA1_036890	130.394	0.27297	0.182166	1.49847	0.134012	0.195853
ACA1_036900	6866.37	-1.32022	0.104864	-12.5898	2.40302e-36	5.18192e-34
ACA1_036910	202.468	1.21116	0.256372	4.72423	2.30983e-06	1.0187e-05
ACA1_036920	716.374	-1.44094	0.167883	-8.58299	9.24366e-18	2.3267e-16
ACA1_036930	275.292	1.47617	0.198854	7.42338	1.14171e-13	1.69011e-12
ACA1_036940	443.022	0.790613	0.237472	3.32929	0.000870676	0.00225966
ACA1_036950	848.082	0.717995	0.262539	2.73482	0.00624152	0.0132322
ACA1_036960	733.766	-0.170743	0.101173	-1.68764	0.0914795	0.141011
ACA1_036970	96.6249	-0.379082	0.215688	-1.75755	0.0788243	0.124261
ACA1_036980	97.8713	0.540536	0.242657	2.22757	0.0259091	0.047027
ACA1_036990	2500.11	-0.277918	0.0980186	-2.83536	0.00457741	0.0100158
ACA1_037000	439.099	0.0355008	0.178801	0.198549	0.842616	0.88263
ACA1_037010	1804.77	-0.852806	0.20318	-4.1973	2.70116e-05	9.65762e-05
ACA1_037020	1885.45	-0.980086	0.194176	-5.0474	4.47865e-07	2.24445e-06
ACA1_037030	116.784	0.222346	0.188886	1.17714	0.239138	0.319028
ACA1_037040	2.38321	-0.326236	0.573654	-0.568698	0.569561	0.6532
ACA1_037050	31.8647	-0.239391	0.353535	-0.677134	0.498321	0.586776
ACA1_037060	172.625	-0.475791	0.174865	-2.7209	0.00651047	0.0137499
ACA1_037070	503.933	-0.591646	0.170578	-3.46848	0.000523407	0.00142441
ACA1_037080	2210.49	-0.0972345	0.128901	-0.754335	0.450648	0.540688
ACA1_037090	464.286	0.739125	0.155113	4.76507	1.88785e-06	8.44711e-06
ACA1_037100	475.565	0.358579	0.174565	2.05413	0.0399635	0.0687781
ACA1_037110	1789.52	-0.439639	0.25775	-1.70568	0.0880681	0.136481
ACA1_037120	412.93	0.455504	0.144959	3.14229	0.00167634	0.00407809
ACA1_037130	245.123	1.32439	0.175028	7.56674	3.82713e-14	6.04971e-13
ACA1_037140	113.94	1.39553	0.205657	6.7857	1.15524e-11	1.26351e-10
ACA1_037150	155.072	-0.617695	0.221458	-2.78923	0.00528341	0.0113881
ACA1_037160	554.716	0.0907723	0.121912	0.744574	0.456529	0.545976
ACA1_037170	145.775	0.170825	0.187632	0.910423	0.362599	0.452114
ACA1_037180	72.6533	0.358702	0.218703	1.64013	0.100977	0.153635
ACA1_037190	545.401	-0.119393	0.14946	-0.798831	0.424388	0.514695
ACA1_037200	624.455	-0.110333	0.12908	-0.854763	0.392683	0.48207
ACA1_037210	123.637	-1.05	0.249603	-4.20669	2.59142e-05	9.29744e-05
ACA1_037220	28.0741	-0.611414	0.357839	-1.70863	0.08752	0.135777
ACA1_037430	151.807	-1.35022	0.221852	-6.08612	1.15679e-09	9.15296e-09
ACA1_037440	192.776	-1.36423	0.194099	-7.02849	2.0878e-12	2.53058e-11
ACA1_037450	157.453	-1.73031	0.22273	-7.76862	7.9343e-15	1.37617e-13
ACA1_037460	2248.21	-0.6165	0.11928	-5.16853	2.35945e-07	1.24915e-06
ACA1_037470	247.536	-0.061049	0.14233	-0.428925	0.667978	0.741183
ACA1_037480	650.465	-0.866108	0.14326	-6.04568	1.48778e-09	1.15567e-08
ACA1_037490	306.293	0.4541	0.146794	3.09346	0.0019784	0.00472931
ACA1_037500	75.4059	1.28521	0.269051	4.77682	1.78087e-06	8.00064e-06
ACA1_037700	1066.32	0.428595	0.116823	3.66874	0.000243749	0.000713758
ACA1_037710	17.0939	-0.0698715	0.391603	-0.178424	0.85839	0.894548
ACA1_037720	118.351	-0.029243	0.192149	-0.15219	0.879037	0.910875
ACA1_037730	72.5164	-0.247426	0.48145	-0.513919	0.607308	0.687487
ACA1_037740	538.78	-0.0536684	0.199321	-0.269256	0.787733	0.840559
ACA1_037750	60.6932	-1.05047	0.266018	-3.94887	7.85214e-05	0.000254595
ACA1_037760	265.376	-0.872288	0.144265	-6.04641	1.48106e-09	1.15169e-08
ACA1_037770	179.738	-1.10518	0.177119	-6.23977	4.38213e-10	3.69603e-09
ACA1_037780	755.65	0.0539707	0.103194	0.523002	0.600973	0.681757
ACA1_037790	549.844	0.88073	0.168398	5.23006	1.69458e-07	9.24021e-07
ACA1_037800	920.703	0.723816	0.111838	6.47198	9.67283e-11	9.0985e-10
ACA1_037810	30.7157	3.02895	0.522033	5.80222	6.54426e-09	4.5832e-08
ACA1_037820	0.148317	0	0.220317	0	1	NA
ACA1_037830	93.9953	0.691669	0.318746	2.16997	0.030009	0.0534869
ACA1_037840	28.6991	-1.47193	0.378393	-3.88995	0.000100263	0.000318375
ACA1_037850	8.48069	1.18659	0.435889	2.72224	0.00648418	0.0137004
ACA1_037860	485.55	0.859833	0.142287	6.04294	1.51331e-09	1.17235e-08
ACA1_037870	675.327	-0.0225925	0.129112	-0.174983	0.861093	0.896912
ACA1_037880	19.2161	3.26526	0.499511	6.5369	6.28053e-11	6.09819e-10
ACA1_037890	80.4659	0.109492	0.302993	0.361368	0.717825	0.784206
ACA1_037900	264.31	1.15996	0.301161	3.85163	0.000117334	0.000367435
ACA1_037910	187.009	0.414187	0.162836	2.54359	0.010972	0.0219531
ACA1_037920	275.154	-2.20119	0.36491	-6.03216	1.61783e-09	1.2493e-08
ACA1_037930	899.54	0.520535	0.117197	4.44155	8.93131e-06	3.49039e-05
ACA1_037940	138.243	-0.17151	0.318144	-0.539095	0.589821	0.671585
ACA1_038050	98.7525	0.550298	0.242398	2.27022	0.0231941	0.0427771
ACA1_038060	139.228	-0.419455	0.306068	-1.37047	0.170542	0.239711
ACA1_038070	88.6342	-0.386921	0.311265	-1.24306	0.213846	0.290217
ACA1_038080	633.587	0.284866	0.135938	2.09555	0.036122	0.0628708
ACA1_038090	281.554	-0.481428	0.13267	-3.62877	0.000284775	0.000822229
ACA1_038100	818.975	-0.298217	0.164254	-1.81558	0.0694343	0.111478
ACA1_038110	126.447	-0.233657	0.197217	-1.18477	0.236107	0.31545
ACA1_038120	73.437	-0.377983	0.229076	-1.65003	0.0989362	0.150927
ACA1_038130	5529.21	-1.16075	0.110614	-10.4937	9.23342e-26	6.0364e-24
ACA1_038140	144.705	-0.843817	0.281055	-3.00232	0.00267927	0.00619957
ACA1_038150	216.033	-0.261268	0.167587	-1.559	0.118996	0.176991
ACA1_038160	762.247	0.374736	0.144949	2.58529	0.00972979	0.0197189
ACA1_038170	155.187	0.509494	0.313331	1.62606	0.103937	0.157492
ACA1_038180	800.624	0.19043	0.120695	1.57778	0.114617	0.17157
ACA1_038190	164.383	0.47892	0.230433	2.07835	0.037677	0.0652707
ACA1_038200	154.567	0.481363	0.20395	2.3602	0.0182649	0.0347042
ACA1_038210	253.075	1.08688	0.179404	6.05827	1.37597e-09	1.07634e-08
ACA1_038220	414.583	1.002	0.198879	5.03824	4.69842e-07	2.34647e-06
ACA1_038230	1383.16	-0.272676	0.098049	-2.78102	0.0054188	0.0116556
ACA1_038240	823.224	-1.13916	0.153341	-7.42892	1.09486e-13	1.62409e-12
ACA1_038250	54.3208	0.66236	0.263716	2.51164	0.0120171	0.0238722
ACA1_038260	171.689	-0.106741	0.196367	-0.543578	0.586732	0.668587
ACA1_038270	276.588	-0.308756	0.248324	-1.24336	0.213735	0.290093
ACA1_038280	2461.52	0.0997579	0.130536	0.76422	0.444736	0.534749
ACA1_038290	0	NA	NA	NA	NA	NA
ACA1_038300	238.715	-0.16959	0.163751	-1.03566	0.30036	0.387707
ACA1_038310	73.0073	0.207267	0.25499	0.812846	0.416307	0.506205
ACA1_038320	108.631	-1.10617	0.243069	-4.55084	5.34315e-06	2.19749e-05
ACA1_038330	375.435	-1.42721	0.226627	-6.29762	3.02244e-10	2.61643e-09
ACA1_038340	193.803	0.00325335	0.363437	0.00895161	0.992858	0.997345
ACA1_038350	235.877	0.394958	0.155435	2.54099	0.0110539	0.0220894
ACA1_038360	719.874	-0.905628	0.129069	-7.01661	2.27324e-12	2.74384e-11
ACA1_038370	391.329	0.211916	0.131466	1.61194	0.106975	0.161417
ACA1_038380	194.186	0.959756	0.200645	4.78335	1.724e-06	7.76446e-06
ACA1_038390	155.266	0.566694	0.183637	3.08594	0.00202907	0.00483442
ACA1_038400	436.92	0.366329	0.12153	3.0143	0.00257569	0.00597905
ACA1_038410	30.3009	0.498466	0.343422	1.45147	0.14665	0.210973
ACA1_038420	677.308	-0.766692	0.159454	-4.80823	1.52273e-06	6.92706e-06
ACA1_038430	2108.27	-1.24122	0.175603	-7.06832	1.56825e-12	1.93659e-11
ACA1_038440	22.7972	0.833863	0.335491	2.4855	0.012937	0.0255137
ACA1_038450	138.71	-0.148076	0.187603	-0.789304	0.429934	0.519981
ACA1_038460	36261.6	-2.59794	0.16191	-16.0456	6.13517e-58	6.81853e-55
ACA1_038470	193.654	-1.18134	0.17189	-6.87264	6.30224e-12	7.15277e-11
ACA1_038480	259.312	0.357073	0.145641	2.45173	0.014217	0.0277652
ACA1_038490	1519.99	-1.04077	0.201575	-5.16317	2.42797e-07	1.28308e-06
ACA1_038500	377.34	0.845492	0.361001	2.34208	0.0191767	0.0362365
ACA1_038510	171.94	0.179576	0.213677	0.840407	0.40068	0.490097
ACA1_038520	254.22	0.822712	0.155136	5.30317	1.13809e-07	6.36666e-07
ACA1_038530	143.734	0.313961	0.307094	1.02236	0.306609	0.394364
ACA1_038540	667.229	0.617109	0.136892	4.50801	6.54386e-06	2.63652e-05
ACA1_038550	995.475	0.283039	0.187229	1.51173	0.130604	0.191686
ACA1_038560	135.557	0.119159	0.206541	0.576927	0.563989	0.647993
ACA1_038570	123.208	-0.830526	0.281884	-2.94634	0.00321563	0.0072889
ACA1_038580	3.18301	0.210553	0.570926	0.368792	0.712283	0.779921
ACA1_038980	67.7706	0.569714	0.275426	2.06848	0.0385945	0.0666921
ACA1_039190	158.103	0.231519	0.159066	1.45549	0.145533	0.209658
ACA1_039200	737.735	0.50025	0.349733	1.43038	0.152609	0.218371
ACA1_039210	16.2758	-0.0667206	0.388814	-0.1716	0.863752	0.898969
ACA1_039320	166.717	0.882774	0.197661	4.46609	7.96609e-06	3.15413e-05
ACA1_039330	506.763	0.485865	0.170768	2.84517	0.00443878	0.00974791
ACA1_039340	287.675	-0.173461	0.270169	-0.642047	0.520843	0.608387
ACA1_039450	593.95	2.65476	0.31424	8.44818	2.95875e-17	7.05414e-16
ACA1_039460	379.722	-1.99634	0.366216	-5.45128	5.00081e-08	2.98068e-07
ACA1_039470	6.40249	-0.230816	0.545595	-0.423054	0.672256	0.745072
ACA1_039480	0.366721	0	0.36444	0	1	NA
ACA1_039490	294.039	-0.876981	0.142293	-6.1632	7.12897e-10	5.85557e-09
ACA1_039500	337.411	-1.0526	0.211713	-4.97185	6.6318e-07	3.22288e-06
ACA1_039510	243.95	-1.47791	0.282359	-5.23415	1.65745e-07	9.05365e-07
ACA1_039520	87.7326	-0.142118	0.253286	-0.561096	0.574732	0.657982
ACA1_039620	335.95	0.0381463	0.156548	0.243672	0.807485	0.855005
ACA1_039630	491.913	0.968769	0.16414	5.90209	3.58936e-09	2.62312e-08
ACA1_039640	482.241	-0.447253	0.181663	-2.46199	0.0138169	0.0270681
ACA1_039650	13.2059	1.6644	0.487949	3.411	0.00064724	0.00172534
ACA1_039660	577.87	-0.252071	0.207662	-1.21385	0.224804	0.302643
ACA1_039770	0.0553287	0	0.164818	0	1	NA
ACA1_039970	0.866531	0	0.409486	0	1	1
ACA1_039980	125.032	-0.307698	0.173169	-1.77686	0.0755907	0.11987
ACA1_040190	312.569	-0.0411333	0.184941	-0.222412	0.823993	0.867968
ACA1_040200	111.862	0.951261	0.200311	4.74892	2.04511e-06	9.11122e-06
ACA1_040210	163.042	-0.779564	0.171964	-4.53329	5.80723e-06	2.36679e-05
ACA1_040320	164.647	-0.660113	0.178678	-3.69443	0.000220381	0.000651139
ACA1_040420	14.2101	-0.885182	0.439654	-2.01336	0.0440769	0.0748675
ACA1_040430	1339.93	-0.518198	0.145775	-3.55478	0.000378293	0.00106064
ACA1_040440	905.597	0.157004	0.107177	1.46491	0.142945	0.206572
ACA1_040450	108.828	0.17427	0.348039	0.500718	0.616569	0.696007
ACA1_040460	4010.14	0.843425	0.0867181	9.72606	2.33461e-22	1.02524e-20
ACA1_040470	1426.95	0.033611	0.100503	0.334429	0.738056	0.800678
ACA1_040480	494.122	0.249384	0.154592	1.61317	0.106708	0.161161
ACA1_040490	289.556	-0.0718497	0.185294	-0.38776	0.698194	0.767792
ACA1_040500	305.785	0.625269	0.168247	3.71638	0.000202098	0.000602664
ACA1_040510	144.465	1.32614	0.236071	5.61753	1.93711e-08	1.25111e-07
ACA1_040520	1731.8	1.08804	0.135608	8.02341	1.02849e-15	1.98657e-14
ACA1_040530	118.678	1.17496	0.34186	3.43697	0.000588252	0.00158328
ACA1_040640	116.592	0.0725337	0.232702	0.311702	0.755267	0.814883
ACA1_040650	185.126	-0.131523	0.224147	-0.58677	0.557358	0.641957
ACA1_040660	207.595	0.690308	0.15986	4.31819	1.57311e-05	5.88816e-05
ACA1_040670	231.723	-0.0663255	0.207554	-0.319557	0.749304	0.810143
ACA1_040680	13.5232	-1.06452	0.436137	-2.4408	0.0146549	0.0285164
ACA1_040690	168.782	0.0846403	0.194138	0.435979	0.662852	0.737554
ACA1_040700	158.435	0.623556	0.176314	3.53663	0.000405265	0.00112884
ACA1_040710	824.201	-0.429292	0.130788	-3.28234	0.00102948	0.00262235
ACA1_040720	2339.46	0.527241	0.0989444	5.32865	9.89428e-08	5.61479e-07
ACA1_040730	615.587	0.0264261	0.134816	0.196016	0.844598	0.884065
ACA1_040740	71.368	0.390326	0.276078	1.41382	0.157414	0.224402
ACA1_040750	424.49	0.0799483	0.185958	0.429927	0.667249	0.740557
ACA1_040760	351.084	0.669212	0.139207	4.80733	1.52957e-06	6.95382e-06
ACA1_040770	949.819	1.16364	0.230565	5.04689	4.4907e-07	2.24737e-06
ACA1_040780	0.271828	0	0.301247	0	1	NA
ACA1_040790	186.165	1.834	0.242646	7.55831	4.08353e-14	6.4339e-13
ACA1_040800	507.623	-0.073585	0.129602	-0.567776	0.570187	0.653711
ACA1_040810	2321.87	-0.554346	0.142919	-3.87873	0.000105001	0.000332106
ACA1_040820	394.96	1.42384	0.146839	9.69662	3.11643e-22	1.35621e-20
ACA1_040830	747.005	0.826984	0.123824	6.67873	2.41026e-11	2.50947e-10
ACA1_040840	1580.9	1.2862	0.141107	9.11501	7.8663e-20	2.60074e-18
ACA1_040850	1004.06	0.419563	0.128566	3.26341	0.00110079	0.00279022
ACA1_040860	262.578	-2.15555	0.375452	-5.74121	9.40012e-09	6.38519e-08
ACA1_040870	207.902	0.504666	0.424492	1.18887	0.23449	0.313638
ACA1_040880	365.583	-0.771451	0.128847	-5.98734	2.13303e-09	1.61944e-08
ACA1_040890	43.2435	0.550319	0.331004	1.66257	0.0963978	0.147553
ACA1_041000	44.7417	1.13781	0.318808	3.56895	0.000358416	0.00100983
ACA1_041110	9.53036	-0.224665	0.48206	-0.466052	0.641178	0.718231
ACA1_041220	7.31598	-0.944904	0.532465	-1.77458	0.0759666	0.120374
ACA1_041430	32.844	-0.854156	0.346324	-2.46635	0.0136497	0.026795
ACA1_041640	2.01089	-0.299326	0.568978	-0.526077	0.598835	0.679812
ACA1_041740	16.5012	0.713549	0.435484	1.63852	0.101313	0.154082
ACA1_041750	243.368	1.03786	0.304359	3.40997	0.000649697	0.00173125
ACA1_041760	62.8699	-0.304497	0.332933	-0.914591	0.360407	0.450251
ACA1_041770	138.937	0.0837659	0.261568	0.320245	0.748782	0.809822
ACA1_041780	87.5516	0.045281	0.239768	0.188853	0.850208	0.888007
ACA1_041790	1798.77	-1.12493	0.201547	-5.58148	2.38481e-08	1.50923e-07
ACA1_041900	454.5	1.48254	0.134022	11.0619	1.91953e-28	1.71194e-26
ACA1_041910	13.2737	-2.02318	0.535269	-3.77974	0.000156992	0.000480353
ACA1_041920	529.431	-1.98965	0.347677	-5.7227	1.04844e-08	7.07841e-08
ACA1_041930	181.292	-0.00654916	0.197937	-0.0330872	0.973605	0.983502
ACA1_041940	453.035	-0.237344	0.180081	-1.31798	0.18751	0.259845
ACA1_041950	102.115	0.380939	0.210444	1.81017	0.0702689	0.11258
ACA1_041960	324.544	-0.430691	0.134095	-3.21183	0.0013189	0.0032747
ACA1_041970	18.3814	1.16267	0.429854	2.70481	0.00683428	0.0143729
ACA1_041980	27.1081	-0.802263	0.369719	-2.16993	0.0300124	0.0534869
ACA1_041990	273.966	-0.217147	0.141168	-1.53822	0.123995	0.183478
ACA1_042000	248.369	0.658262	0.17817	3.69457	0.000220262	0.00065092
ACA1_042010	210.451	0.564025	0.191253	2.9491	0.00318698	0.0072353
ACA1_042020	120.018	-0.449953	0.220589	-2.03978	0.0413726	0.0708469
ACA1_042030	168.089	-0.135486	0.205984	-0.657748	0.5107	0.598572
ACA1_042040	147.315	0.385764	0.179989	2.14326	0.032092	0.0566967
ACA1_042050	72.3829	-0.679878	0.298866	-2.27486	0.0229145	0.0423416
ACA1_042060	767.948	-1.36091	0.262364	-5.1871	2.13594e-07	1.14212e-06
ACA1_042070	322.742	0.26366	0.177166	1.48821	0.136697	0.198931
ACA1_042080	0.0535341	0	0.164818	0	1	NA
ACA1_042090	16.3613	-0.209363	0.412498	-0.50755	0.611769	0.691617
ACA1_042200	0.0599465	0	0.164818	0	1	NA
ACA1_042210	767.075	1.70436	0.271716	6.27256	3.55154e-10	3.04526e-09
ACA1_042220	0.601754	0.679992	0.457957	1.48484	0.137587	0.200045
ACA1_042230	0.428217	-0.280803	0.284077	-0.988474	0.322921	0.411534
ACA1_042240	173.953	0.184898	0.160681	1.15071	0.249852	0.331088
ACA1_042250	2937.36	-1.46134	0.133703	-10.9297	8.31143e-28	6.82293e-26
ACA1_042260	0.0392788	0	0.164818	0	1	NA
ACA1_042270	453.078	0.315458	0.265583	1.18779	0.234914	0.314147
ACA1_042280	288.981	0.235763	0.14401	1.63713	0.101603	0.154474
ACA1_042290	241.105	-0.130823	0.159676	-0.819303	0.412613	0.502524
ACA1_042300	0.0914625	0.0821157	0.164818	0.498221	0.618328	NA
ACA1_042310	568.322	-0.0145118	0.149656	-0.0969676	0.922752	0.945031
ACA1_042320	236.686	0.320743	0.142306	2.25389	0.0242029	0.0443761
ACA1_042330	85.2766	0.448238	0.253822	1.76596	0.0774027	0.122327
ACA1_042340	6.51168	-0.656959	0.569837	-1.15289	0.248956	0.330053
ACA1_042450	49.6087	0.0648368	0.280587	0.231075	0.817256	0.862507
ACA1_042560	0	NA	NA	NA	NA	NA
ACA1_042670	62.762	0.104438	0.236289	0.441992	0.658495	0.73376
ACA1_042680	292.807	1.13862	0.179235	6.35265	2.11638e-10	1.88517e-09
ACA1_042690	129.328	0.192163	0.195328	0.983797	0.325215	0.41421
ACA1_042800	36.2305	-1.73691	0.346329	-5.0152	5.29792e-07	2.62138e-06
ACA1_042810	1.35277	-0.691906	0.538243	-1.28549	0.198621	0.272679
ACA1_042820	44.0424	0.14866	0.336877	0.441289	0.659004	0.734214
ACA1_042830	11.9061	-0.598143	0.472827	-1.26504	0.205858	0.280986
ACA1_042840	81.944	-0.140758	0.220766	-0.637589	0.523742	0.611229
ACA1_042850	631.207	0.0235868	0.150031	0.157213	0.875077	0.908009
ACA1_042860	265.326	0.0971727	0.297945	0.326143	0.744316	0.806138
ACA1_042870	901.873	0.565383	0.0990706	5.70686	1.15077e-08	7.71165e-08
ACA1_042880	0	NA	NA	NA	NA	NA
ACA1_042990	9.01804	0.63549	0.458091	1.38725	0.165364	0.233774
ACA1_043100	346.004	0.630748	0.117696	5.35911	8.36335e-08	4.7988e-07
ACA1_043110	44.5967	-0.986345	0.313749	-3.14374	0.00166806	0.00406068
ACA1_043120	357.016	0.385325	0.130276	2.95775	0.00309893	0.00705537
ACA1_043130	40.397	0.597572	0.289494	2.0642	0.0389989	0.0673106
ACA1_043140	238.857	-0.355601	0.195054	-1.82309	0.0682899	0.109884
ACA1_043150	492.321	-0.190339	0.115076	-1.65403	0.0981216	0.149858
ACA1_043160	100.775	0.194311	0.215591	0.901294	0.367432	0.456712
ACA1_043170	179.26	1.41758	0.239803	5.91145	3.39113e-09	2.48453e-08
ACA1_043180	414.304	0.424756	0.189108	2.2461	0.0246973	0.0451223
ACA1_043190	1093.6	-2.39249	0.331224	-7.22317	5.07906e-13	6.73232e-12
ACA1_043200	556.19	-0.0417828	0.16517	-0.252967	0.800293	0.850203
ACA1_043210	0.0118441	0	0.164818	0	1	NA
ACA1_043220	277.445	-0.597003	0.184486	-3.23603	0.00121205	0.00303496
ACA1_043230	51.8696	1.34914	0.299561	4.50372	6.67734e-06	2.68357e-05
ACA1_043240	22.5755	1.54892	0.414583	3.7361	0.000186897	0.000560923
ACA1_043250	318.281	2.77835	0.303732	9.14736	5.83428e-20	1.94673e-18
ACA1_043260	699.88	-0.51303	0.215994	-2.3752	0.0175394	0.033471
ACA1_043270	104.014	1.33557	0.212915	6.27276	3.54692e-10	3.04311e-09
ACA1_043280	222.465	0.751297	0.193878	3.87511	0.000106578	0.000336799
ACA1_043290	351.95	-0.947355	0.327485	-2.89282	0.00381798	0.00850612
ACA1_043300	179.264	0.115209	0.258491	0.445697	0.655816	0.731227
ACA1_043310	52.7352	1.12683	0.285064	3.95291	7.72076e-05	0.000250673
ACA1_043320	59.8023	0.958631	0.420042	2.28223	0.0224759	0.0416269
ACA1_043330	3.30058	-0.0549998	0.564497	-0.0974316	0.922384	0.944747
ACA1_043340	168.666	-0.0120252	0.163367	-0.0736084	0.941322	0.959232
ACA1_043350	241.903	-0.474998	0.150177	-3.16293	0.0015619	0.00382221
ACA1_043360	377.716	-1.00912	0.174145	-5.79469	6.84484e-09	4.77289e-08
ACA1_043570	30.5889	-0.670601	0.35276	-1.90101	0.0573005	0.0940556
ACA1_043580	229.423	-1.00331	0.205445	-4.8836	1.04164e-06	4.86726e-06
ACA1_043590	48.4823	-0.54897	0.276976	-1.98201	0.0474776	0.079781
ACA1_043600	1543.38	-0.547893	0.113546	-4.82528	1.39803e-06	6.40012e-06
ACA1_043610	129.894	0.533774	0.202966	2.62987	0.00854178	0.01757
ACA1_043620	95.5612	0.31114	0.224014	1.38893	0.164854	0.233191
ACA1_043630	198.747	0.696127	0.159613	4.36133	1.29277e-05	4.91394e-05
ACA1_043640	130.185	1.67941	0.303014	5.54235	2.98436e-08	1.85614e-07
ACA1_043650	319.521	2.14698	0.217196	9.88498	4.83655e-23	2.30622e-21
ACA1_043660	203.974	0.524392	0.212421	2.46865	0.0135625	0.0266382
ACA1_043670	840.253	0.715585	0.184128	3.88634	0.000101768	0.000322798
ACA1_043770	951.934	-0.480836	0.184621	-2.60444	0.0092024	0.0187632
ACA1_043880	50.6082	-0.725279	0.276373	-2.62428	0.00868335	0.0178333
ACA1_043890	19.9908	1.30158	0.380229	3.42316	0.000618981	0.00165704
ACA1_044000	2.45904	-0.518053	0.574708	-0.901418	0.367366	0.456712
ACA1_044110	0.350135	0	0.324534	0	1	NA
ACA1_044120	78.3943	-0.407758	0.239772	-1.70061	0.0890164	0.137743
ACA1_044130	91.9506	0.0645609	0.209723	0.307838	0.758205	0.817199
ACA1_044240	1.03442	0.326793	0.484807	0.674068	0.500268	0.588589
ACA1_044250	33.2917	-0.0754731	0.435309	-0.173378	0.862354	0.897708
ACA1_044260	0	NA	NA	NA	NA	NA
ACA1_044360	421.642	0.849724	0.168383	5.04639	4.50232e-07	2.25241e-06
ACA1_044370	0	NA	NA	NA	NA	NA
ACA1_044380	0.0383185	0	0.164818	0	1	NA
ACA1_044390	0	NA	NA	NA	NA	NA
ACA1_044400	0.00859187	0	0.164818	0	1	NA
ACA1_044410	103.603	2.98882	0.486001	6.14982	7.75727e-10	6.32845e-09
ACA1_044420	42.5356	2.10189	0.407869	5.15334	2.55885e-07	1.34486e-06
ACA1_044430	0	NA	NA	NA	NA	NA
ACA1_044440	0.02155	0	0.164818	0	1	NA
ACA1_044450	0	NA	NA	NA	NA	NA
ACA1_044460	296.484	1.18823	0.152135	7.81034	5.7034e-15	1.01356e-13
ACA1_044470	0.0734215	0	0.164818	0	1	NA
ACA1_044480	341.691	-0.179841	0.13964	-1.28789	0.197785	0.271739
ACA1_044690	128.429	0.768503	0.16613	4.62593	3.72923e-06	1.58985e-05
ACA1_044700	198.67	-1.60473	0.379259	-4.23123	2.32422e-05	8.42667e-05
ACA1_044710	3145.62	-0.736498	0.0785407	-9.37727	6.77009e-21	2.54725e-19
ACA1_044720	69.6046	0.840103	0.225648	3.72307	0.000196812	0.000588361
ACA1_044730	63.2216	-0.569731	0.354526	-1.60702	0.10805	0.162852
ACA1_044740	3.9251	0.179648	0.554116	0.324207	0.745781	0.807422
ACA1_044750	414.289	0.126867	0.136403	0.93009	0.352324	0.44195
ACA1_044760	204.533	-0.342997	0.152856	-2.24392	0.0248374	0.0453323
ACA1_044770	2813.17	-0.299877	0.113875	-2.63339	0.0084538	0.0174039
ACA1_044780	1.02608	1.06333	0.503295	2.11274	0.0346229	0.0605461
ACA1_044890	284.17	-0.0383437	0.185909	-0.20625	0.836595	0.877874
ACA1_044900	113.128	-0.127457	0.24294	-0.524643	0.599831	0.680729
ACA1_044910	483.322	0.934981	0.189704	4.92862	8.28116e-07	3.95263e-06
ACA1_044920	556.903	-0.436254	0.135822	-3.21195	0.00131839	0.00327399
ACA1_044930	292.915	0.0692828	0.245301	0.28244	0.777606	0.832519
ACA1_044940	184.495	1.04494	0.239631	4.36061	1.297e-05	4.92614e-05
ACA1_045050	22.2592	-0.627774	0.458718	-1.36854	0.171143	0.240462
ACA1_045060	806.585	0.407957	0.136318	2.99269	0.00276527	0.00637609
ACA1_045070	188.209	1.03423	0.233753	4.42447	9.66805e-06	3.74991e-05
ACA1_045080	318.874	1.34095	0.197202	6.79989	1.04697e-11	1.15013e-10
ACA1_045090	217.786	0.0700212	0.224741	0.311564	0.755372	0.814921
ACA1_045200	468.376	-0.407116	0.139307	-2.92245	0.0034729	0.00782052
ACA1_045210	81.2301	-0.436886	0.219178	-1.9933	0.046229	0.0779457
ACA1_045220	99.131	0.0426993	0.222804	0.191645	0.84802	0.886619
ACA1_045230	294.461	0.132097	0.140872	0.937707	0.348395	0.438048
ACA1_045240	1130.15	-2.37789	0.237003	-10.0331	1.08999e-23	5.74749e-22
ACA1_045250	144.524	-0.246921	0.191289	-1.29082	0.196764	0.270516
ACA1_045260	74.4192	0.656805	0.404935	1.622	0.104804	0.158522
ACA1_045270	239.823	0.54157	0.165807	3.26628	0.00108971	0.00276359
ACA1_045280	322.35	-0.268468	0.17656	-1.52054	0.128374	0.188913
ACA1_045290	3.12376	-0.895237	0.576101	-1.55396	0.120194	0.178586
ACA1_045300	52.9879	-0.0985671	0.32044	-0.307599	0.758388	0.817334
ACA1_045310	3160.77	0.296074	0.102019	2.90215	0.00370614	0.00828891
ACA1_045320	1.0158	0.339694	0.492173	0.690192	0.490073	0.578573
ACA1_045330	1.02308	0.283054	0.528378	0.535704	0.592163	0.673773
ACA1_045340	809.335	-0.313938	0.152917	-2.053	0.0400727	0.0689415
ACA1_045350	116.899	0.44794	0.208247	2.15101	0.0314755	0.0557302
ACA1_045360	50.2106	-3.03895	0.370011	-8.21313	2.15498e-16	4.57197e-15
ACA1_045370	601.718	0.209213	0.17687	1.18286	0.236863	0.316402
ACA1_045380	1498.98	-0.706124	0.198544	-3.55651	0.000375811	0.00105431
ACA1_045390	85.2321	1.04142	0.398525	2.6132	0.00896986	0.0183435
ACA1_045400	106.277	0.799263	0.259035	3.08554	0.00203182	0.0048394
ACA1_045410	423.643	-0.843684	0.168521	-5.0064	5.54568e-07	2.73274e-06
ACA1_045420	339.128	-1.16934	0.26505	-4.41175	1.02537e-05	3.96216e-05
ACA1_045430	0.232465	0.183496	0.276236	0.664273	0.506516	NA
ACA1_045440	979.811	1.89301	0.179232	10.5618	4.47968e-26	2.99641e-24
ACA1_045450	115.612	1.84673	0.239004	7.72674	1.10334e-14	1.88428e-13
ACA1_045460	301.497	0.836365	0.184768	4.52656	5.99524e-06	2.43312e-05
ACA1_045470	492.988	-0.637185	0.125946	-5.05918	4.21055e-07	2.12483e-06
ACA1_045480	13.0581	-0.981957	0.482851	-2.03366	0.0419854	0.0717197
ACA1_045590	76.7096	-0.857112	0.25092	-3.41588	0.000635764	0.00169788
ACA1_045600	160.108	-1.03046	0.218556	-4.71489	2.41845e-06	1.06109e-05
ACA1_045610	10.8372	-0.163877	0.468674	-0.34966	0.726594	0.791535
ACA1_045620	0.250566	0	0.239905	0	1	NA
ACA1_045630	81.7308	-0.487304	0.324939	-1.49968	0.133697	0.195551
ACA1_045640	192.056	-0.565836	0.16983	-3.33177	0.000862943	0.0022412
ACA1_045650	519.93	1.30826	0.484641	2.69944	0.00694562	0.0145794
ACA1_045660	2.21124	-0.376177	0.553417	-0.679735	0.496672	0.585121
ACA1_045670	75.9357	1.77305	0.305906	5.79607	6.78884e-09	4.73841e-08
ACA1_045680	139.211	1.02803	0.193231	5.32018	1.03665e-07	5.85289e-07
ACA1_045690	175.114	0.0959941	0.298248	0.321859	0.747559	0.80862
ACA1_045700	344.538	-0.500954	0.145384	-3.44573	0.000569514	0.00153686
ACA1_045710	147.746	-0.547774	0.167381	-3.27261	0.0010656	0.00270719
ACA1_045720	521.434	-0.672668	0.146874	-4.57991	4.65185e-06	1.94024e-05
ACA1_045920	4.28122	-0.524129	0.566853	-0.92463	0.355159	0.444772
ACA1_045930	67.4035	-1.28195	0.313029	-4.09531	4.21598e-05	0.000144719
ACA1_045940	0.0341709	0	0.164818	0	1	NA
ACA1_045950	164.189	0.449912	0.196482	2.28984	0.0220307	0.0409179
ACA1_045960	81.0664	0.516246	0.220796	2.33811	0.0193814	0.0365803
ACA1_045970	143.288	0.345382	0.232182	1.48755	0.136871	0.199165
ACA1_045980	2.95578	1.95252	0.557021	3.50529	0.000456109	0.00125521
ACA1_045990	68.1866	-1.00187	0.562769	-1.78025	0.0750347	0.119106
ACA1_046000	177.15	0.0866031	0.273747	0.316362	0.751727	0.812095
ACA1_046010	294.895	-1.53405	0.249483	-6.14889	7.80292e-10	6.35852e-09
ACA1_046020	51.464	1.04562	0.281445	3.71518	0.00020306	0.000605283
ACA1_046030	45.5432	1.27389	0.302764	4.20753	2.58175e-05	9.27038e-05
ACA1_046040	48.1785	0.193896	0.28524	0.679763	0.496655	0.585121
ACA1_046050	515.141	-2.52917	0.356853	-7.08744	1.36615e-12	1.70893e-11
ACA1_046060	155.133	1.58782	0.202981	7.82254	5.17691e-15	9.32618e-14
ACA1_046070	92.9321	-0.243958	0.204783	-1.1913	0.233536	0.312505
ACA1_046080	100.695	0.56396	0.200351	2.81486	0.00487988	0.0106086
ACA1_046090	1036.56	-1.33961	0.114198	-11.7305	8.888e-32	1.18902e-29
ACA1_046100	4.07102	0.0702417	0.551802	0.127295	0.898707	0.925944
ACA1_046110	0.437177	-0.338592	0.38275	-0.88463	0.376356	0.465986
ACA1_046120	55.4486	0.949244	0.264447	3.58954	0.000331258	0.000940094
ACA1_046130	412.845	0.0014783	0.189568	0.00779826	0.993778	0.998061
ACA1_046140	2.17356	1.99364	0.546445	3.64838	0.000263894	0.000766998
ACA1_046150	1410.3	0.353807	0.143209	2.47056	0.01349	0.0265201
ACA1_046160	144.57	-1.80332	0.260663	-6.91824	4.57304e-12	5.28993e-11
ACA1_046170	73.6834	-0.502884	0.317632	-1.58323	0.113369	0.170001
ACA1_046180	600.343	-0.231868	0.177407	-1.30698	0.191219	0.263997
ACA1_046390	516.184	1.58832	0.306672	5.17922	2.22816e-07	1.18748e-06
ACA1_046400	37.4867	-0.909276	0.513722	-1.76998	0.0767308	0.121418
ACA1_046410	374.563	0.676716	0.166312	4.06896	4.72238e-05	0.00016069
ACA1_046420	793.064	0.135544	0.108956	1.24403	0.213489	0.289869
ACA1_046430	398.216	-0.568333	0.171759	-3.30889	0.000936666	0.00241315
ACA1_046440	78.052	-2.32089	0.410357	-5.65579	1.55131e-08	1.0151e-07
ACA1_046450	43.0906	0.16607	0.310719	0.534471	0.593016	0.674478
ACA1_046460	216.748	0.399944	0.323716	1.23548	0.216652	0.293364
ACA1_046470	1890.45	-2.17709	0.217549	-10.0074	1.41463e-23	7.27349e-22
ACA1_046480	151.643	-0.534306	0.19538	-2.7347	0.00624377	0.013235
ACA1_046490	1198.24	-1.37757	0.241494	-5.70436	1.16781e-08	7.82221e-08
ACA1_046500	88.5662	-2.17975	0.345265	-6.31326	2.73214e-10	2.38513e-09
ACA1_046510	143.3	0.0348458	0.180738	0.192798	0.847118	0.885932
ACA1_046520	70.4454	1.01373	0.246491	4.11266	3.91126e-05	0.000134997
ACA1_046530	119.127	-1.91992	0.242596	-7.91405	2.49158e-15	4.63299e-14
ACA1_046540	93.7903	-0.105713	0.208982	-0.505846	0.612965	0.69275
ACA1_046550	503.149	0.929697	0.201264	4.61928	3.85066e-06	1.63631e-05
ACA1_046560	177.883	-1.10855	0.215611	-5.14146	2.72615e-07	1.42656e-06
ACA1_046570	245.017	0.28687	0.146105	1.96344	0.0495949	0.0828187
ACA1_046580	305.751	0.878075	0.17435	5.03628	4.74659e-07	2.36887e-06
ACA1_046590	467.676	-0.662118	0.253947	-2.60731	0.0091257	0.0186253
ACA1_046600	89.8151	-0.144625	0.223507	-0.64707	0.517586	0.60517
ACA1_046610	3.05599	2.90984	0.528438	5.5065	3.66041e-08	2.24282e-07
ACA1_046620	6.52163	-0.669815	0.568274	-1.17868	0.238524	0.318325
ACA1_046630	41.4771	-0.383035	0.293146	-1.30663	0.191337	0.26411
ACA1_046640	130.989	-0.573495	0.197321	-2.90641	0.00365605	0.00818829
ACA1_046650	7.79201	-0.1889	0.519079	-0.363914	0.715923	0.782635
ACA1_046660	582.467	-0.997038	0.120573	-8.2692	1.34862e-16	2.94778e-15
ACA1_046670	7.92125	3.66165	0.560223	6.53605	6.31633e-11	6.12883e-10
ACA1_046680	466.946	-0.481673	0.124387	-3.87236	0.000107787	0.000340322
ACA1_046690	52.6223	1.13179	0.286073	3.9563	7.61194e-05	0.000247474
ACA1_046700	612.049	0.605984	0.214765	2.82162	0.00477822	0.0104158
ACA1_046710	6.99545	0.902501	0.569486	1.58476	0.11302	0.169548
ACA1_046720	20.7746	-1.07183	0.547155	-1.95892	0.0501224	0.0836126
ACA1_046730	267.718	0.93086	0.183953	5.06032	4.1855e-07	2.11367e-06
ACA1_046740	249.945	-0.065087	0.202567	-0.321312	0.747974	0.809008
ACA1_046850	33.2654	-1.37933	0.361421	-3.8164	0.00013541	0.000419201
ACA1_046860	0.303782	-0.070407	0.293802	-0.239641	0.810609	NA
ACA1_046870	320.291	1.14239	0.284294	4.01835	5.86065e-05	0.000195689
ACA1_046970	400.202	0.998747	0.203664	4.9039	9.39536e-07	4.43753e-06
ACA1_047280	346.994	0.798812	0.16033	4.98228	6.28388e-07	3.06307e-06
ACA1_047290	538.467	0.949539	0.186777	5.08381	3.69933e-07	1.88462e-06
ACA1_047400	49.5909	1.33529	0.283752	4.70585	2.52808e-06	1.10483e-05
ACA1_047410	28.2031	1.27898	0.369049	3.4656	0.000529041	0.0014373
ACA1_047520	0.415443	0	0.36416	0	1	1
ACA1_047630	304.176	0.741054	0.157824	4.69543	2.66045e-06	1.15662e-05
ACA1_047640	186.832	0.735612	0.183558	4.00752	6.13608e-05	0.000203756
ACA1_047650	70.5038	-0.038247	0.261811	-0.146086	0.883853	0.914619
ACA1_047660	0	NA	NA	NA	NA	NA
ACA1_047670	0	NA	NA	NA	NA	NA
ACA1_047680	0.26394	0.459332	0.233456	1.96753	0.0491219	NA
ACA1_047790	0.0274538	0	0.164818	0	1	NA
ACA1_047800	0.20695	-0.269367	0.166848	-1.61445	0.10643	NA
ACA1_047810	0.071807	0	0.164818	0	1	NA
ACA1_047820	6.46579	0.500938	0.495956	1.01005	0.312473	0.400515
ACA1_047930	276.031	1.08906	0.207255	5.25468	1.48282e-07	8.16767e-07
ACA1_048030	80.2187	-0.992902	0.291336	-3.4081	0.000654173	0.00174157
ACA1_048040	163.099	0.113989	0.217331	0.524496	0.599934	0.680738
ACA1_048050	2509.43	-0.969736	0.124569	-7.78474	6.98579e-15	1.22638e-13
ACA1_048060	567.313	1.16167	0.149836	7.7529	8.9819e-15	1.55228e-13
ACA1_048070	38.3187	0.550071	0.396694	1.38664	0.165552	0.233949
ACA1_048080	883.329	-0.295593	0.253849	-1.16444	0.244244	0.324819
ACA1_048090	189.704	0.593992	0.155349	3.82359	0.000131523	0.000408215
ACA1_048100	1.30769	2.72606	0.46125	5.91016	3.41773e-09	2.50149e-08
ACA1_048110	5186.98	-1.45121	0.0944186	-15.37	2.60239e-53	1.97891e-50
ACA1_048120	463.449	0.275751	0.154358	1.78643	0.0740295	0.11773
ACA1_048130	323.414	0.868522	0.171865	5.05352	4.3374e-07	2.18217e-06
ACA1_048140	275.099	0.646898	0.1997	3.23936	0.001198	0.00300394
ACA1_048150	598.779	-0.202508	0.136329	-1.48543	0.137429	0.199836
ACA1_048160	191.022	1.40528	0.18974	7.40636	1.29811e-13	1.90215e-12
ACA1_048170	1300.98	-1.5023	0.25222	-5.95629	2.58032e-09	1.92963e-08
ACA1_048180	32.1838	-0.809498	0.3321	-2.43751	0.0147887	0.0287379
ACA1_048190	282.507	-0.948508	0.182718	-5.19111	2.09042e-07	1.11902e-06
ACA1_048200	1471.51	0.392968	0.161608	2.43161	0.0150319	0.0291439
ACA1_048210	19572.9	-0.603608	0.10982	-5.49634	3.87758e-08	2.36186e-07
ACA1_048220	785.452	-0.109004	0.136063	-0.801125	0.423059	0.513256
ACA1_048230	395.121	0.927965	0.125225	7.41037	1.25948e-13	1.85306e-12
ACA1_048240	83.572	-0.489079	0.25239	-1.93779	0.0526489	0.0873429
ACA1_048250	1729.6	-0.0425177	0.0946893	-0.449023	0.653415	0.729281
ACA1_048260	9.9968	-0.730085	0.484163	-1.50793	0.131572	0.192892
ACA1_048370	133.487	-1.35315	0.221669	-6.10438	1.03202e-09	8.22884e-09
ACA1_048380	139.197	0.0243623	0.18023	0.135173	0.892475	0.921489
ACA1_048390	99.2956	-1.24827	0.243847	-5.11907	3.07043e-07	1.58774e-06
ACA1_048400	2143.03	-0.940145	0.284027	-3.31005	0.000932787	0.00240402
ACA1_048410	497.288	-0.194056	0.250246	-0.775461	0.438067	0.528225
ACA1_048420	131.236	-0.070711	0.238237	-0.296809	0.766612	0.823985
ACA1_048430	76.2449	0.0748136	0.216149	0.346121	0.729252	0.79369
ACA1_048440	192.892	-2.37527	0.568409	-4.1788	2.93047e-05	0.000103926
ACA1_048450	259.547	-2.78821	0.551409	-5.05652	4.26978e-07	2.1523e-06
ACA1_048460	300.302	-0.191556	0.173334	-1.10513	0.269105	0.352496
ACA1_048470	1693.59	-0.449415	0.142199	-3.16046	0.00157519	0.00385016
ACA1_048480	176.645	-0.327494	0.211736	-1.54671	0.121933	0.180853
ACA1_048490	3753.26	0.376832	0.121039	3.11331	0.00185001	0.00445482
ACA1_048500	907.304	0.775714	0.124051	6.25317	4.02217e-10	3.40635e-09
ACA1_048510	172.203	0.393442	0.176411	2.23026	0.0257303	0.0467757
ACA1_048520	39.784	-0.996537	0.294728	-3.38121	0.000721681	0.00190479
ACA1_048530	2563.48	0.02932	0.10282	0.28516	0.775522	0.830904
ACA1_048540	47.2565	-0.188821	0.297795	-0.634063	0.526039	0.613168
ACA1_048550	1269.41	0.486801	0.110979	4.38643	1.15229e-05	4.41832e-05
ACA1_048560	588.307	1.0471	0.127942	8.18418	2.74172e-16	5.71854e-15
ACA1_048570	177.359	0.205838	0.16817	1.22398	0.220958	0.298272
ACA1_048580	114.911	-0.867255	0.234456	-3.69901	0.000216439	0.000641194
ACA1_048590	124.14	-0.306512	0.196347	-1.56107	0.118507	0.176377
ACA1_048600	41.6978	-0.0452653	0.297599	-0.152102	0.879107	0.910882
ACA1_048610	0	NA	NA	NA	NA	NA
ACA1_048620	199.412	0.0824015	0.175021	0.470808	0.637778	0.715198
ACA1_048630	4927.03	0.743189	0.171508	4.33327	1.46908e-05	5.53463e-05
ACA1_048640	665.64	0.474289	0.105337	4.50257	6.71365e-06	2.69666e-05
ACA1_048650	1489.92	0.0360457	0.116316	0.309894	0.756641	0.815836
ACA1_048850	645.82	1.08131	0.241018	4.48641	7.2434e-06	2.89335e-05
ACA1_048860	818.566	-0.296024	0.153444	-1.9292	0.0537058	0.0888312
ACA1_048870	160.61	-1.50484	0.221892	-6.78187	1.18628e-11	1.29269e-10
ACA1_048880	743.516	-0.834141	0.238274	-3.50077	0.000463916	0.001275
ACA1_048890	91.1972	0.780655	0.240868	3.24101	0.00119108	0.0029897
ACA1_049090	100.299	0.208006	0.204575	1.01677	0.309263	0.39707
ACA1_049200	54.5198	-1.48601	0.316845	-4.69003	2.73169e-06	1.18485e-05
ACA1_049210	302.036	-0.0842341	0.132839	-0.634104	0.526013	0.613168
ACA1_049320	323.427	-0.462257	0.144496	-3.19911	0.00137853	0.0034122
ACA1_049330	11.4011	-0.74018	0.481703	-1.53659	0.124394	0.184011
ACA1_049530	22.9662	1.00151	0.473519	2.11504	0.0344268	0.0602176
ACA1_049640	202.841	0.683766	0.160671	4.25569	2.08404e-05	7.6267e-05
ACA1_049750	0.218648	0.123338	0.239391	0.515214	0.606404	NA
ACA1_049760	7.59085	0.617179	0.559516	1.10306	0.270002	0.353638
ACA1_049970	469.907	1.49224	0.361232	4.13098	3.61218e-05	0.000125605
ACA1_049980	328.251	0.107333	0.138585	0.774489	0.438642	0.52866
ACA1_049990	2182.25	0.327164	0.107082	3.05528	0.00224849	0.00529523
ACA1_050000	131.908	-0.936465	0.225745	-4.14833	3.34914e-05	0.000117106
ACA1_050010	177.435	0.300555	0.204539	1.46943	0.141717	0.205122
ACA1_050120	464.098	1.56155	0.222844	7.00737	2.42847e-12	2.92388e-11
ACA1_050130	200.769	0.103041	0.169928	0.606381	0.544262	0.629936
ACA1_050140	266.276	-0.0128343	0.155374	-0.0826024	0.934168	0.953841
ACA1_050150	150.004	0.0165464	0.187691	0.0881573	0.929752	0.950205
ACA1_050160	504.865	0.335986	0.137137	2.45001	0.0142854	0.0278762
ACA1_050170	75.135	-1.55851	0.365071	-4.26906	1.96296e-05	7.22018e-05
ACA1_050180	1984.62	-2.10388	0.161823	-13.0011	1.20576e-38	3.41583e-36
ACA1_050190	210.682	0.765829	0.211217	3.62579	0.000288075	0.00083159
ACA1_050200	49.4716	1.29373	0.335831	3.85233	0.000116999	0.000366602
ACA1_050210	153.978	0.206701	0.198045	1.04371	0.296622	0.383498
ACA1_050220	280.568	1.68499	0.326888	5.15465	2.541e-07	1.33645e-06
ACA1_050330	1080.57	-0.221242	0.181414	-1.21954	0.222638	0.300259
ACA1_050340	1911.19	-0.219811	0.116584	-1.88543	0.0593719	0.0971686
ACA1_050350	1722.21	-0.658467	0.126565	-5.20258	1.96536e-07	1.05835e-06
ACA1_050360	1070.43	-0.223285	0.10354	-2.15652	0.031043	0.0550454
ACA1_050370	532.112	-0.202364	0.180863	-1.11888	0.263192	0.346131
ACA1_050380	427.534	-2.08755	0.270944	-7.70474	1.3111e-14	2.22072e-13
ACA1_050390	163.774	-2.40975	0.518635	-4.64634	3.37874e-06	1.44683e-05
ACA1_050400	2882.32	-1.79989	0.472993	-3.80531	0.000141628	0.000436951
ACA1_050410	3.23578	-0.389237	0.563113	-0.691225	0.489424	0.577902
ACA1_050420	9.53809	-0.186606	0.485049	-0.384716	0.700448	0.769724
ACA1_050430	160.78	0.298791	0.20204	1.47887	0.139174	0.201927
ACA1_050440	75.9793	0.284236	0.261291	1.08781	0.276677	0.361243
ACA1_050450	91.181	0.308256	0.245497	1.25564	0.209246	0.284965
ACA1_050460	252.405	1.77175	0.160364	11.0483	2.23461e-28	1.98071e-26
ACA1_050470	92.6423	-1.1662	0.435394	-2.67849	0.00739551	0.0154408
ACA1_050480	26.5714	-1.05171	0.382494	-2.74962	0.00596647	0.0127106
ACA1_050490	315.112	-0.531316	0.242662	-2.18953	0.028558	0.0512172
ACA1_050500	4.39231	1.36545	0.534206	2.55604	0.010587	0.021277
ACA1_050510	362.188	0.424663	0.191567	2.21679	0.0266374	0.0482097
ACA1_050520	232.578	-0.702839	0.15152	-4.63858	3.50809e-06	1.49955e-05
ACA1_050620	54.9046	-0.265071	0.285363	-0.928891	0.352946	0.442576
ACA1_050630	23.8815	-2.07084	0.467168	-4.43275	9.30385e-06	3.61641e-05
ACA1_050740	82.4254	-0.193832	0.248093	-0.781291	0.434631	0.524608
ACA1_050750	0.435958	1.19752	0.33124	3.61525	0.000300057	0.000861361
ACA1_050760	188.487	-0.271854	0.17572	-1.54709	0.121842	0.180736
ACA1_050860	27.1492	0.905132	0.346794	2.60999	0.00905437	0.018498
ACA1_050870	485.826	1.26203	0.144947	8.70683	3.12485e-18	8.31452e-17
ACA1_050880	107.34	0.67211	0.221035	3.04073	0.00236004	0.00553447
ACA1_050990	123.944	0.666224	0.187321	3.5566	0.000375693	0.00105419
ACA1_051000	7.91805	-1.11987	0.514047	-2.17853	0.0293666	0.0525025
ACA1_051110	133.632	-1.82014	0.326186	-5.58005	2.40451e-08	1.5197e-07
ACA1_051220	12.9901	-1.11089	0.468524	-2.37104	0.0177379	0.0338097
ACA1_051330	30.1426	-1.07811	0.378428	-2.84892	0.00438674	0.00964715
ACA1_051440	344.604	-0.994875	0.166366	-5.98004	2.2308e-09	1.68817e-08
ACA1_051450	206.51	0.0685929	0.167113	0.410458	0.68147	0.752858
ACA1_051460	10.173	1.03212	0.539899	1.91169	0.0559162	0.0919924
ACA1_051470	25.3457	1.8933	0.490818	3.85745	0.000114578	0.000359639
ACA1_051480	12618.7	-0.826253	0.102296	-8.07708	6.63355e-16	1.3147e-14
ACA1_051490	342.803	-0.30848	0.38903	-0.792946	0.42781	0.518192
ACA1_051500	108.773	-0.328738	0.283794	-1.15837	0.246713	0.32753
ACA1_051510	129.245	-0.0256763	0.25971	-0.0988653	0.921245	0.943782
ACA1_051520	0.36505	0.456027	0.292927	1.5568	0.119519	NA
ACA1_051530	326.85	-0.391773	0.239006	-1.63917	0.101177	0.153923
ACA1_051540	91.8522	-1.22493	0.332593	-3.68296	0.000230541	0.000678521
ACA1_051550	1856.09	-0.69267	0.180317	-3.84141	0.000122332	0.000381821
ACA1_051660	252.296	-0.391624	0.156115	-2.50856	0.0121225	0.0240685
ACA1_051670	116.412	-0.303862	0.215796	-1.40809	0.159104	0.226342
ACA1_051680	41.8229	-1.78115	0.355246	-5.01384	5.33531e-07	2.63807e-06
ACA1_051690	402.093	-0.603175	0.133127	-4.53083	5.87529e-06	2.39049e-05
ACA1_051700	324.076	-0.449381	0.123381	-3.64222	0.000270302	0.000784044
ACA1_051710	286.389	0.59325	0.148127	4.00499	6.2019e-05	0.000205752
ACA1_051820	1118.49	0.268987	0.10983	2.44913	0.0143202	0.0279402
ACA1_051830	439.9	-2.81166	0.523975	-5.36602	8.04932e-08	4.62964e-07
ACA1_051840	481.587	-0.235648	0.1785	-1.32016	0.186782	0.25896
ACA1_051850	4943.03	0.0265615	0.141892	0.187195	0.851508	0.888725
ACA1_051860	529.647	0.237723	0.126452	1.87994	0.0601157	0.0982525
ACA1_051870	1329.11	-0.277918	0.0891447	-3.1176	0.0018233	0.00439888
ACA1_051880	1131.54	1.43032	0.192355	7.43586	1.03891e-13	1.54585e-12
ACA1_051890	19.4669	-0.41681	0.413814	-1.00724	0.31382	0.401921
ACA1_051900	25.6071	-1.172	0.336922	-3.47855	0.000504134	0.00137559
ACA1_051910	139.353	-0.844393	0.209027	-4.03964	5.35336e-05	0.000180461
ACA1_051920	180.734	1.14475	0.197408	5.79889	6.67535e-09	4.67275e-08
ACA1_051930	87.7063	0.814582	0.264684	3.07756	0.00208702	0.00495452
ACA1_051940	276.488	-0.607356	0.15971	-3.80288	0.000143023	0.000440973
ACA1_051950	25.5636	0.185705	0.398368	0.466165	0.641097	0.718231
ACA1_052060	54.2249	0.767351	0.285328	2.68937	0.0071588	0.0149964
ACA1_052070	4.46971	0.166022	0.56254	0.295129	0.767895	0.824772
ACA1_052170	9.4353	0.685869	0.490714	1.3977	0.162204	0.230163
ACA1_052180	143.205	0.582457	0.17308	3.36525	0.000764756	0.00200785
ACA1_052190	926.363	0.432587	0.146073	2.96144	0.00306203	0.00698015
ACA1_052200	167.919	0.750621	0.226732	3.31061	0.000930924	0.00240089
ACA1_052210	379.559	-0.868139	0.137794	-6.30026	2.97141e-10	2.57959e-09
ACA1_052220	374.758	-0.634444	0.175999	-3.60482	0.00031237	0.000892803
ACA1_052230	35.3732	0.112119	0.409715	0.273652	0.784352	0.83757
ACA1_052240	193.096	0.0802343	0.213739	0.375385	0.707374	0.775487
ACA1_052250	574.928	-0.105955	0.134037	-0.790491	0.429241	0.51936
ACA1_052260	268.059	1.04328	0.225236	4.63197	3.6221e-06	1.546e-05
ACA1_052270	102.165	1.93072	0.221	8.7363	2.40875e-18	6.50497e-17
ACA1_052280	50.8335	0.98519	0.328485	2.9992	0.00270693	0.00625355
ACA1_052290	40.2945	0.912015	0.291494	3.12877	0.00175542	0.00424828
ACA1_052300	45.027	-0.919092	0.327953	-2.80251	0.00507061	0.010972
ACA1_052310	176.621	-0.920549	0.520189	-1.76964	0.0767864	0.121486
ACA1_052320	57.0773	-0.168977	0.303653	-0.556481	0.577882	0.660908
ACA1_052330	385.386	0.00871819	0.143923	0.0605755	0.951697	0.967093
ACA1_052340	5.04508	1.78139	0.548981	3.24491	0.00117488	0.00295469
ACA1_052350	85.5113	-2.23557	0.456266	-4.8997	9.59851e-07	4.52166e-06
ACA1_052360	639.32	0.806481	0.208814	3.86221	0.000112367	0.000353563
ACA1_052370	0.23762	-0.291617	0.282466	-1.0324	0.301886	NA
ACA1_052380	218.461	-0.859411	0.169999	-5.05539	4.29514e-07	2.16224e-06
ACA1_052390	305.841	-0.376326	0.194887	-1.931	0.053483	0.0885439
ACA1_052400	502.662	-0.672955	0.104836	-6.41915	1.37035e-10	1.25946e-09
ACA1_052410	36.1089	0.581199	0.288785	2.01257	0.0441604	0.0749917
ACA1_052420	0.0547494	0.0821157	0.164818	0.498221	0.618328	NA
ACA1_052430	311.408	-0.753754	0.173918	-4.33395	1.46456e-05	5.51903e-05
ACA1_052440	307.538	-0.000603362	0.128243	-0.00470485	0.996246	0.999567
ACA1_052450	59.8339	-1.45552	0.497106	-2.92799	0.00341159	0.00769085
ACA1_052460	98.0556	0.697098	0.231281	3.01408	0.00257764	0.00598261
ACA1_052470	1.25303	-0.6974	0.516981	-1.34899	0.177342	0.247691
ACA1_052480	825.405	0.490911	0.33763	1.45399	0.145949	0.210153
ACA1_052490	141.735	1.839	0.236388	7.77957	7.27718e-15	1.27289e-13
ACA1_052500	261.288	0.877864	0.197538	4.44402	8.82934e-06	3.45427e-05
ACA1_052510	450.955	1.77264	0.169745	10.4429	1.57845e-25	1.00465e-23
ACA1_052520	86.7634	-0.998046	0.284282	-3.51076	0.000446828	0.00123249
ACA1_052530	333.248	-1.85828	0.250361	-7.42238	1.15036e-13	1.70117e-12
ACA1_052540	73.237	-0.0382563	0.257965	-0.1483	0.882106	0.913203
ACA1_052550	0.226105	-0.0688557	0.257858	-0.26703	0.789446	NA
ACA1_052560	3.97637	-0.0456093	0.572376	-0.079684	0.936489	0.955529
ACA1_052570	152.092	-1.73708	0.345234	-5.0316	4.86402e-07	2.42413e-06
ACA1_052580	464.254	1.80204	0.215402	8.36592	5.96469e-17	1.3679e-15
ACA1_052590	168.583	1.0496	0.213604	4.91376	8.93478e-07	4.23801e-06
ACA1_052600	131.851	0.0613906	0.231593	0.26508	0.790948	0.843366
ACA1_052610	703.907	-1.00822	0.176549	-5.71068	1.12525e-08	7.55111e-08
ACA1_052620	266.436	-0.877405	0.234518	-3.74132	0.000183056	0.000550426
ACA1_052630	179.55	-0.522329	0.275711	-1.89448	0.0581612	0.0953522
ACA1_052640	657.402	-0.197575	0.170054	-1.16184	0.245302	0.325987
ACA1_052650	53.2831	0.962438	0.235458	4.08752	4.36002e-05	0.000149132
ACA1_052660	344.203	0.765061	0.156104	4.90096	9.53685e-07	4.49701e-06
ACA1_052670	190.058	0.29775	0.174877	1.70262	0.0886386	0.137232
ACA1_052680	122.987	0.799467	0.267636	2.98714	0.00281601	0.00647656
ACA1_052690	215.942	0.602198	0.195845	3.07488	0.0021059	0.00499361
ACA1_052700	422.001	-0.289532	0.395363	-0.732319	0.463974	0.553397
ACA1_052710	906.681	0.646635	0.186573	3.46585	0.000528558	0.00143626
ACA1_052720	455.548	0.193365	0.164081	1.17848	0.238606	0.318406
ACA1_052730	236.109	-0.553499	0.140121	-3.95016	7.80987e-05	0.000253509
ACA1_052740	58.6388	-2.00648	0.481618	-4.16612	3.09828e-05	0.000109074
ACA1_052750	197.699	0.799469	0.226651	3.52731	0.000419806	0.00116485
ACA1_052760	6.60133	-0.50875	0.540907	-0.94055	0.346936	0.436505
ACA1_052770	58.8758	0.482892	0.375251	1.28685	0.198146	0.272182
ACA1_052780	427.625	0.522189	0.140181	3.7251	0.000195239	0.00058426
ACA1_052790	1553.77	-0.575149	0.142596	-4.03341	5.49741e-05	0.000184799
ACA1_052800	79.4936	1.07999	0.443472	2.4353	0.0148793	0.0288985
ACA1_052810	588.001	0.179884	0.165316	1.08812	0.276542	0.361124
ACA1_052820	202.292	0.537823	0.177075	3.03727	0.00238733	0.0055894
ACA1_052830	750.293	-0.0159634	0.135143	-0.118123	0.90597	0.931721
ACA1_052840	1023.21	-1.61519	0.331489	-4.87252	1.10183e-06	5.12524e-06
ACA1_052850	918.321	0.503278	0.182136	2.7632	0.00572384	0.0122407
ACA1_052860	63.4075	-0.469252	0.24447	-1.91946	0.0549257	0.090561
ACA1_052870	96.3985	-0.171559	0.219071	-0.78312	0.433557	0.52366
ACA1_052880	2.37681	0	0.528177	0	1	1
ACA1_052890	20.0203	-1.17502	0.411723	-2.85392	0.00431837	0.00951095
ACA1_053000	22.0774	-1.00611	0.394014	-2.55349	0.0106648	0.0214096
ACA1_053110	770.571	-0.726713	0.242922	-2.99155	0.00277565	0.00639492
ACA1_053220	446.374	-2.628	0.456914	-5.75163	8.83849e-09	6.03205e-08
ACA1_053230	92.5121	-0.593185	0.245912	-2.41218	0.0158573	0.0306021
ACA1_053240	6882.53	-1.42733	0.106151	-13.4462	3.24095e-41	1.11489e-38
ACA1_053250	239.391	0.0245675	0.2364	0.103924	0.91723	0.940669
ACA1_053260	1058.85	0.843191	0.192389	4.38274	1.17195e-05	4.49013e-05
ACA1_053270	163.495	-0.30184	0.179687	-1.67981	0.0929943	0.143056
ACA1_053280	3802.76	0.11738	0.0976501	1.20205	0.229345	0.307868
ACA1_053290	7094.83	0.11373	0.146483	0.776404	0.43751	0.527609
ACA1_053300	1986.08	-0.785684	0.142249	-5.52332	3.32658e-08	2.05659e-07
ACA1_053310	54.1492	0.375103	0.251827	1.48953	0.136349	0.198595
ACA1_053320	97.2027	0.0976051	0.216213	0.451431	0.651679	0.727849
ACA1_053330	0	NA	NA	NA	NA	NA
ACA1_053340	750.73	0.525908	0.134908	3.89826	9.68861e-05	0.00030826
ACA1_053350	140.01	1.21292	0.204048	5.94428	2.77668e-09	2.06898e-08
ACA1_053360	212.684	-0.0687776	0.153472	-0.448143	0.65405	0.729861
ACA1_053370	226.968	0.34024	0.152547	2.2304	0.0257212	0.0467682
ACA1_053380	32.4936	-0.212159	0.344977	-0.614993	0.538559	0.624587
ACA1_053390	166.572	-0.257336	0.196166	-1.31183	0.189579	0.26236
ACA1_053400	2518.13	0.523708	0.14017	3.73624	0.000186795	0.0005608
ACA1_053410	122.146	-0.864805	0.203804	-4.24331	2.20249e-05	8.03169e-05
ACA1_053420	158.004	-0.857585	0.196007	-4.37527	1.21282e-05	4.63444e-05
ACA1_053430	52.12	-0.502388	0.328523	-1.52923	0.126207	0.186249
ACA1_053440	535.233	-0.045818	0.134468	-0.340736	0.733302	0.796777
ACA1_053450	241.949	-0.288187	0.161333	-1.78628	0.0740537	0.117756
ACA1_053460	24.0239	0.747978	0.400474	1.86773	0.0617997	0.100674
ACA1_053470	178.529	0.480791	0.175678	2.73677	0.0062045	0.0131634
ACA1_053480	121.691	-1.74631	0.467952	-3.73182	0.0001901	0.000569709
ACA1_053490	168.504	-0.894752	0.185546	-4.82227	1.41932e-06	6.49346e-06
ACA1_053600	295.832	-1.16499	0.188749	-6.17217	6.7357e-10	5.55465e-09
ACA1_053610	329.618	-0.284849	0.244602	-1.16454	0.244205	0.324806
ACA1_053620	77.5969	-2.40431	0.536608	-4.48057	7.44437e-06	2.96625e-05
ACA1_053630	314.798	0.10268	0.146403	0.701349	0.483085	0.571959
ACA1_053640	1069.88	0.643032	0.116781	5.50629	3.66484e-08	2.24458e-07
ACA1_053650	377.57	0.188092	0.152978	1.22954	0.218869	0.296005
ACA1_053660	2600.87	0.321448	0.13739	2.33968	0.0193004	0.0364369
ACA1_053670	1545.33	0.597186	0.174039	3.43133	0.000600621	0.00161267
ACA1_053780	754.447	-0.0895033	0.126144	-0.709533	0.477994	0.567
ACA1_053790	355.501	0.728662	0.112581	6.47232	9.65096e-11	9.08699e-10
ACA1_053800	656.72	1.05476	0.128914	8.18191	2.79373e-16	5.80775e-15
ACA1_053810	0	NA	NA	NA	NA	NA
ACA1_053820	267.467	-0.166489	0.205073	-0.811852	0.416876	0.506733
ACA1_053830	125.136	-0.0997154	0.191676	-0.520229	0.602904	0.683304
ACA1_053840	225.418	-0.0996949	0.225656	-0.4418	0.658634	0.733859
ACA1_053850	213.17	-0.838204	0.170348	-4.92055	8.63003e-07	4.10694e-06
ACA1_053860	542.884	0.510278	0.142383	3.58384	0.000338578	0.000958795
ACA1_053870	828.47	1.08797	0.114151	9.53097	1.55818e-21	6.35951e-20
ACA1_053880	1132.17	-0.23623	0.157316	-1.50163	0.133194	0.194914
ACA1_053890	5143.83	-0.448999	0.109733	-4.09174	4.28154e-05	0.000146714
ACA1_053900	0	NA	NA	NA	NA	NA
ACA1_053910	220.907	-1.23586	0.186745	-6.6179	3.64338e-11	3.68883e-10
ACA1_053920	136.094	0.509554	0.166644	3.05775	0.00223006	0.0052544
ACA1_053930	242.639	-0.453667	0.208938	-2.17129	0.0299089	0.0533421
ACA1_053940	231.637	0.0992665	0.132947	0.746663	0.455267	0.544882
ACA1_053950	152.515	-0.928993	0.173276	-5.36136	8.25969e-08	4.74123e-07
ACA1_053960	706.182	-0.3984	0.168671	-2.36199	0.018177	0.0345601
ACA1_053970	83.7914	0.0744337	0.284332	0.261784	0.793488	0.844828
ACA1_053980	36.0383	1.69555	0.333924	5.07766	3.82117e-07	1.94395e-06
ACA1_053990	70.066	0.818649	0.310033	2.64053	0.00827774	0.0170926
ACA1_054000	109.876	0.822072	0.187832	4.37662	1.20531e-05	4.61064e-05
ACA1_054010	213.819	-0.706535	0.242017	-2.91936	0.00350748	0.00788979
ACA1_054020	889.139	1.09445	0.14724	7.43313	1.06058e-13	1.57647e-12
ACA1_054030	375.977	-0.488108	0.183219	-2.66407	0.00772007	0.0160489
ACA1_054040	733.814	-0.731878	0.133164	-5.49608	3.88326e-08	2.36432e-07
ACA1_054050	273.202	0.667878	0.205229	3.2543	0.00113672	0.0028697
ACA1_054060	54.8909	-0.472392	0.325974	-1.44917	0.147289	0.211744
ACA1_054070	904.089	0.448259	0.104257	4.29954	1.71151e-05	6.36169e-05
ACA1_054080	22.764	-0.312257	0.372207	-0.838934	0.401506	0.4909
ACA1_054090	72.9704	1.08713	0.232288	4.6801	2.86737e-06	1.23924e-05
ACA1_054100	626.799	0.922222	0.173901	5.30315	1.13823e-07	6.36666e-07
ACA1_054110	21.0494	-0.756486	0.388971	-1.94484	0.0517945	0.0860542
ACA1_054120	175.816	0.940547	0.254395	3.69719	0.000218001	0.000645426
ACA1_054130	225.6	1.01807	0.178114	5.71582	1.09174e-08	7.34677e-08
ACA1_054140	1440.65	-0.923193	0.551238	-1.67476	0.0939807	0.144374
ACA1_054150	276.621	1.64533	0.186632	8.81592	1.18705e-18	3.33019e-17
ACA1_054160	14.0881	0.982445	0.469953	2.09052	0.0365713	0.0635762
ACA1_054170	206.93	0.0359926	0.169099	0.21285	0.831444	0.87346
ACA1_054180	240.894	0.299834	0.193258	1.55147	0.12079	0.179378
ACA1_054190	910.231	-0.475139	0.112727	-4.21494	2.49847e-05	9.01321e-05
ACA1_054200	26600.7	-1.16235	0.129848	-8.95168	3.50125e-19	1.06273e-17
ACA1_054210	226.145	-1.67561	0.185515	-9.03219	1.68266e-19	5.33137e-18
ACA1_054220	742.51	-2.33184	0.218301	-10.6818	1.23901e-26	9.22743e-25
ACA1_054230	1199.86	0.37832	0.0846317	4.4702	7.8148e-06	3.09932e-05
ACA1_054240	7.28867	1.45415	0.49958	2.91074	0.00360577	0.0080857
ACA1_054250	160.487	-0.541776	0.343559	-1.57695	0.114807	0.171694
ACA1_054260	0.141605	0	0.164826	0	1	NA
ACA1_054270	52.9874	-0.688361	0.348679	-1.9742	0.0483591	0.0810924
ACA1_054280	52.1433	1.64341	0.441295	3.72406	0.000196044	0.000586185
ACA1_054290	16.0889	-0.27316	0.47056	-0.5805	0.561578	0.645685
ACA1_054300	7.56329	1.43979	0.566733	2.54051	0.0110691	0.0221168
ACA1_054310	19.2413	0.542797	0.38328	1.41619	0.156719	0.223611
ACA1_054320	8390.49	0.887618	0.130498	6.80178	1.03331e-11	1.13791e-10
ACA1_054330	586.623	0.736315	0.162895	4.52018	6.17865e-06	2.50124e-05
ACA1_054340	9460.59	-1.05636	0.213755	-4.94193	7.7351e-07	3.71779e-06
ACA1_054350	133.243	1.82348	0.287792	6.33611	2.35631e-10	2.0822e-09
ACA1_054360	735.111	0.37251	0.092943	4.00794	6.12506e-05	0.000203437
ACA1_054370	90.1268	-0.147895	0.21807	-0.678198	0.497646	0.586125
ACA1_054380	339.983	0.470554	0.208527	2.25656	0.0240358	0.0441258
ACA1_054390	38.3863	0.079389	0.414707	0.191434	0.848186	0.886728
ACA1_054400	0.769433	0	0.399435	0	1	1
ACA1_054410	758.626	-0.60502	0.095688	-6.32284	2.56798e-10	2.25135e-09
ACA1_054420	90.4987	0.651058	0.254928	2.55388	0.0106529	0.0213916
ACA1_054430	121.635	1.16688	0.528199	2.20918	0.0271624	0.0490431
ACA1_054440	384.984	-0.0293282	0.101705	-0.288365	0.773067	0.828889
ACA1_054450	68.892	0.42308	0.254317	1.66359	0.096194	0.147288
ACA1_054460	4175.56	-1.20325	0.14629	-8.22514	1.94961e-16	4.14844e-15
ACA1_054470	247.813	-0.332471	0.168648	-1.97139	0.048679	0.0815532
ACA1_054480	737.598	-0.502365	0.221259	-2.27048	0.0231785	0.0427583
ACA1_054490	110.128	-0.317956	0.207091	-1.53535	0.124699	0.184381
ACA1_054500	976.436	0.723962	0.154093	4.69822	2.62445e-06	1.1428e-05
ACA1_054510	775.513	0.488738	0.253858	1.92525	0.0541987	0.0895133
ACA1_054520	35.3643	-0.869314	0.519988	-1.6718	0.0945644	0.145085
ACA1_054530	280.09	0.388468	0.145544	2.66908	0.00760585	0.015841
ACA1_054540	133.626	1.15589	0.197664	5.84777	4.98211e-09	3.55289e-08
ACA1_054550	99.7945	-1.85304	0.355839	-5.20752	1.91378e-07	1.03404e-06
ACA1_054560	62.9841	-1.88171	0.374462	-5.02509	5.03192e-07	2.50348e-06
ACA1_054570	1472.59	0.105939	0.0880897	1.20262	0.229123	0.307683
ACA1_054580	41.4694	0.0574685	0.285081	0.201587	0.84024	0.880844
ACA1_054590	173.348	0.715269	0.210918	3.39122	0.000695814	0.00184191
ACA1_054600	2.51304	1.35539	0.566514	2.3925	0.0167339	0.0321121
ACA1_054610	217.907	-0.24827	0.150732	-1.64709	0.0995392	0.151783
ACA1_054620	148.065	-0.237367	0.222656	-1.06607	0.286393	0.372206
ACA1_054630	15.4844	-0.326648	0.436678	-0.748029	0.454442	0.544225
ACA1_054640	256.249	1.35695	0.491418	2.7613	0.00575723	0.0123048
ACA1_054650	70.5428	3.9521	0.473194	8.35196	6.71384e-17	1.52758e-15
ACA1_054660	1.03037	0.531858	0.511988	1.03881	0.298893	0.385952
ACA1_054670	0.414276	0.351635	0.188708	1.86338	0.0624091	0.101541
ACA1_054680	0.82047	0.283482	0.481367	0.58891	0.555922	0.640712
ACA1_054690	346.39	-1.37416	0.191892	-7.16113	8.00156e-13	1.02579e-11
ACA1_054700	212.377	0.742531	0.186347	3.98468	6.75724e-05	0.000222693
ACA1_054710	226.229	0.881677	0.222704	3.95896	7.52779e-05	0.000245124
ACA1_054720	53.2587	-0.731105	0.506619	-1.4431	0.148991	0.213745
ACA1_054730	71.35	-0.657547	0.480874	-1.3674	0.1715	0.24087
ACA1_054740	214.281	0.193441	0.140968	1.37224	0.16999	0.239051
ACA1_054750	427.613	0.338123	0.113295	2.98445	0.00284092	0.00652864
ACA1_054760	379.562	1.37585	0.148502	9.26487	1.95317e-20	6.96775e-19
ACA1_054770	3.51567	1.85891	0.557311	3.3355	0.000851447	0.00221373
ACA1_054780	375.407	1.50894	0.240858	6.26486	3.73162e-10	3.18455e-09
ACA1_054790	84.785	0.43218	0.237805	1.81737	0.0691597	0.111086
ACA1_054800	55.2141	0.642314	0.37315	1.72133	0.0851906	0.132819
ACA1_054810	3.16604	0.316963	0.569941	0.556134	0.578119	0.661055
ACA1_054820	1080.43	-0.828729	0.197941	-4.18675	2.82977e-05	0.000100651
ACA1_054830	108.106	0.255722	0.218931	1.16805	0.242788	0.323199
ACA1_054840	392.842	-0.485924	0.127928	-3.79841	0.000145625	0.000447848
ACA1_054850	293.979	-0.816324	0.239217	-3.41248	0.000643743	0.00171705
ACA1_054860	71.708	0.930255	0.294302	3.16089	0.00157291	0.00384523
ACA1_054870	2.57367	1.52606	0.557049	2.73954	0.00615245	0.0130631
ACA1_054880	86.5178	0.422125	0.243857	1.73103	0.0834462	0.130465
ACA1_054890	184.011	0.00382853	0.176025	0.0217499	0.982647	0.990255
ACA1_054900	274.477	0.700184	0.227105	3.08309	0.00204862	0.0048754
ACA1_054910	96.2309	-0.623826	0.240129	-2.59788	0.00938023	0.0190747
ACA1_054920	379.723	-0.176866	0.120085	-1.47284	0.140793	0.203908
ACA1_054930	879.62	2.57758	0.127458	20.223	6.14303e-91	4.43772e-87
ACA1_054940	880.176	0.188791	0.299073	0.631253	0.527875	0.614897
ACA1_054950	286.884	-0.598715	0.192459	-3.11087	0.00186535	0.00448654
ACA1_054960	0.0887971	0	0.164818	0	1	NA
ACA1_054970	194.446	1.30687	0.199717	6.54361	6.00513e-11	5.85835e-10
ACA1_054980	37.2072	0.2868	0.313665	0.914352	0.360532	0.450291
ACA1_054990	125.915	-0.79179	0.191016	-4.14515	3.39598e-05	0.000118629
ACA1_055000	18.2307	-0.180159	0.388558	-0.463662	0.64289	0.719535
ACA1_055010	415.378	0.734934	0.171897	4.27544	1.90759e-05	7.03264e-05
ACA1_055020	7.61188	0.450159	0.568811	0.791404	0.428708	0.518976
ACA1_055030	526.294	-0.461205	0.120033	-3.84233	0.000121873	0.000380554
ACA1_055040	292.646	0.0596131	0.224399	0.265657	0.790503	0.843017
ACA1_055050	1788.08	-0.228594	0.128746	-1.77555	0.0758079	0.120162
ACA1_055060	1617.71	-0.165072	0.0975797	-1.69166	0.0907108	0.139931
ACA1_055270	960.823	-0.18128	0.109837	-1.65045	0.0988501	0.150812
ACA1_055280	11.4064	-1.09886	0.463509	-2.37074	0.0177525	0.0338242
ACA1_055290	6.23685	-0.44762	0.550069	-0.813752	0.415787	0.505721
ACA1_055300	138.951	-0.520813	0.20322	-2.5628	0.0103831	0.020911
ACA1_055310	724.182	0.360482	0.158668	2.27192	0.0230912	0.0426026
ACA1_055320	12.5799	0.687687	0.426422	1.61269	0.106812	0.161222
ACA1_055330	212.275	0.546725	0.210149	2.6016	0.00927898	0.0188901
ACA1_055340	929.614	0.716509	0.171622	4.17493	2.9808e-05	0.000105478
ACA1_055350	0.0420499	0	0.164818	0	1	NA
ACA1_055360	0	NA	NA	NA	NA	NA
ACA1_055370	0.0375657	0.0821157	0.164818	0.498221	0.618328	NA
ACA1_055380	0.375821	0.374632	0.318268	1.1771	0.239157	NA
ACA1_055390	69.5926	0.460325	0.355592	1.29453	0.195482	0.269086
ACA1_055400	18.2541	-0.107934	0.469948	-0.229673	0.818346	0.863405
ACA1_055410	41.5282	-0.84134	0.384176	-2.18999	0.0285252	0.0511712
ACA1_055420	122.489	1.63312	0.224866	7.26264	3.79597e-13	5.15453e-12
ACA1_055430	615.632	0.500891	0.173527	2.88653	0.00389516	0.0086604
ACA1_055440	415.01	0.0199935	0.19407	0.103022	0.917945	0.941135
ACA1_055450	442.18	-0.160513	0.171809	-0.934253	0.350173	0.439748
ACA1_055460	171.344	0.643098	0.24193	2.6582	0.00785602	0.0162799
ACA1_055470	158.074	1.29226	0.271154	4.76579	1.8812e-06	8.41993e-06
ACA1_055480	142.155	0.0753022	0.186246	0.404315	0.685981	0.756454
ACA1_055490	284.728	0.302974	0.127284	2.38031	0.017298	0.0330453
ACA1_055500	4.85507	2.23146	0.529706	4.21264	2.52407e-05	9.08063e-05
ACA1_055510	616.973	-0.888173	0.160632	-5.52925	3.21609e-08	1.9934e-07
ACA1_055520	475.227	-0.290686	0.157225	-1.84885	0.064479	0.104439
ACA1_055530	0.332839	0	0.316074	0	1	NA
ACA1_055540	392.907	0.508898	0.1896	2.68406	0.00727331	0.0152142
ACA1_055550	45.3437	0.369081	0.278895	1.32337	0.185713	0.257651
ACA1_055560	10.8408	0.18339	0.473771	0.387086	0.698693	0.768187
ACA1_055570	153.679	-0.6842	0.301388	-2.27016	0.0231976	0.0427771
ACA1_055580	162.616	0.255292	0.16566	1.54106	0.123301	0.182658
ACA1_055590	85.3968	2.07292	0.284162	7.29487	2.98956e-13	4.14522e-12
ACA1_055600	284.296	-0.358951	0.163972	-2.1891	0.0285893	0.0512605
ACA1_055610	27.2399	-1.51046	0.345862	-4.36723	1.25829e-05	4.78921e-05
ACA1_055620	515.854	0.0464909	0.142194	0.326954	0.743702	0.805594
ACA1_055630	222.319	-0.253202	0.173656	-1.45806	0.144823	0.208761
ACA1_055640	982.801	0.58997	0.210379	2.80432	0.00504221	0.0109204
ACA1_055650	590.361	-0.572772	0.109786	-5.21718	1.81672e-07	9.85285e-07
ACA1_055660	349.218	0.56121	0.209625	2.6772	0.00742396	0.0154923
ACA1_055670	6.85509	-0.257479	0.532873	-0.483191	0.62896	0.707397
ACA1_055680	1.56609	1.40175	0.537458	2.60811	0.00910437	0.0185843
ACA1_055790	14.6973	0.648818	0.466892	1.38965	0.164634	0.232948
ACA1_055800	12.9857	0.66075	0.469088	1.40858	0.158958	0.226224
ACA1_055810	0.320912	-0.280361	0.167214	-1.67666	0.0936093	NA
ACA1_055820	199.753	-0.510989	0.180581	-2.82969	0.00465926	0.0101779
ACA1_055830	33.8114	-0.0813158	0.365262	-0.222623	0.823829	0.867877
ACA1_055840	163.21	-2.04453	0.293872	-6.95722	3.47057e-12	4.07334e-11
ACA1_055950	450.551	-0.904199	0.169845	-5.32366	1.01698e-07	5.75083e-07
ACA1_055960	0.954922	-0.34946	0.47721	-0.732299	0.463986	0.553397
ACA1_055970	5.66027	1.06858	0.540919	1.9755	0.0482119	0.080902
ACA1_055980	0.416682	0	0.380543	0	1	1
ACA1_055990	0.588871	-0.0758814	0.378002	-0.200743	0.840899	0.881343
ACA1_056090	28.0851	-1.76269	0.441492	-3.99258	6.53584e-05	0.000215938
ACA1_056300	100.16	0.058324	0.238488	0.244557	0.806799	0.854592
ACA1_056310	116.045	1.04613	0.201274	5.19756	2.0192e-07	1.08411e-06
ACA1_056320	58.825	0.227201	0.238618	0.952155	0.341018	0.430647
ACA1_056430	135.834	0.0140516	0.177712	0.0790698	0.936977	0.955899
ACA1_056540	19.0079	-1.00859	0.520432	-1.93799	0.052625	0.0873135
ACA1_056550	0.427004	0	0.371262	0	1	1
ACA1_056560	0	NA	NA	NA	NA	NA
ACA1_056670	5.85134	2.21729	0.55312	4.0087	6.10549e-05	0.00020288
ACA1_056770	0	NA	NA	NA	NA	NA
ACA1_056880	0	NA	NA	NA	NA	NA
ACA1_056890	0	NA	NA	NA	NA	NA
ACA1_056900	0	NA	NA	NA	NA	NA
ACA1_056910	0	NA	NA	NA	NA	NA
ACA1_056920	0	NA	NA	NA	NA	NA
ACA1_056930	0.0171837	0	0.164818	0	1	NA
ACA1_056940	0.0443986	0	0.164818	0	1	NA
ACA1_056950	0	NA	NA	NA	NA	NA
ACA1_056960	0	NA	NA	NA	NA	NA
ACA1_056970	0.25457	-0.0841231	0.169815	-0.49538	0.620332	NA
ACA1_056980	0	NA	NA	NA	NA	NA
ACA1_056990	0	NA	NA	NA	NA	NA
ACA1_057000	0	NA	NA	NA	NA	NA
ACA1_057010	0	NA	NA	NA	NA	NA
ACA1_057020	0	NA	NA	NA	NA	NA
ACA1_057030	0.02155	0	0.164818	0	1	NA
ACA1_057040	4.84212	-1.58746	0.562196	-2.82368	0.00474756	0.0103583
ACA1_057050	3.99316	0.402996	0.569468	0.707672	0.479149	0.56809
ACA1_057060	842.747	-0.817484	0.146126	-5.59437	2.21419e-08	1.41239e-07
ACA1_057070	77.5348	-0.265311	0.259179	-1.02366	0.305997	0.393857
ACA1_057080	185.271	0.7271	0.196231	3.70533	0.000211114	0.000626962
ACA1_057090	167.232	1.02251	0.206053	4.96238	6.96346e-07	3.37272e-06
ACA1_057100	532.852	0.420811	0.135772	3.09939	0.00193919	0.00464634
ACA1_057110	116.549	-1.03455	0.335457	-3.08399	0.00204242	0.00486144
ACA1_057120	141.596	-1.14939	0.224793	-5.11312	3.16889e-07	1.6334e-06
ACA1_057130	74.8878	0.318034	0.212764	1.49477	0.134974	0.196892
ACA1_057140	203.151	0.543222	0.18018	3.01488	0.00257082	0.00596965
ACA1_057150	242.362	0.255805	0.149531	1.71072	0.0871336	0.135277
ACA1_057160	88.3658	0.843795	0.211404	3.99139	6.56864e-05	0.000216824
ACA1_057170	86.4481	-1.15209	0.286313	-4.0239	5.72415e-05	0.000191618
ACA1_057180	3693.36	-1.56044	0.249465	-6.25516	3.97118e-10	3.36514e-09
ACA1_057190	354.66	-0.19026	0.337331	-0.564016	0.572744	0.656225
ACA1_057200	177.544	-0.325331	0.218578	-1.4884	0.136646	0.198902
ACA1_057210	53.3785	0.541833	0.320653	1.68978	0.09107	0.14041
ACA1_057220	61.6277	0.179134	0.2965	0.604162	0.545736	0.631187
ACA1_057230	218.43	0.857469	0.20828	4.1169	3.84002e-05	0.00013292
ACA1_057240	195.277	1.18231	0.224415	5.26842	1.37607e-07	7.61559e-07
ACA1_057250	1630.12	-1.38577	0.148427	-9.33635	9.97167e-21	3.67527e-19
ACA1_057260	1065.8	1.21035	0.170656	7.09231	1.3189e-12	1.65556e-11
ACA1_057270	0.298291	0.122469	0.264466	0.46308	0.643307	NA
ACA1_057280	34.1674	0.0973784	0.323736	0.300795	0.76357	0.821728
ACA1_057290	32.9783	-0.522708	0.331416	-1.57719	0.114751	0.171694
ACA1_057300	350.88	-0.037806	0.193686	-0.195192	0.845243	0.884548
ACA1_057310	28.0321	0.635125	0.343768	1.84754	0.0646691	0.104678
ACA1_057320	91.67	0.764378	0.203456	3.75697	0.000171983	0.000520379
ACA1_057330	64.5907	2.14429	0.560919	3.82282	0.000131933	0.000409312
ACA1_057340	33.8944	0.0445206	0.313484	0.142019	0.887065	0.917417
ACA1_057350	18.0476	-1.08466	0.413568	-2.62268	0.00872401	0.017899
ACA1_057360	219.563	-0.387062	0.180445	-2.14504	0.0319497	0.0564935
ACA1_057370	188.499	-1.61618	0.254857	-6.34151	2.27529e-10	2.0143e-09
ACA1_057380	116.489	1.36228	0.567696	2.39967	0.0164099	0.0315699
ACA1_057390	214.297	0.058351	0.185361	0.314797	0.752916	0.813014
ACA1_057400	257.555	2.24123	0.464921	4.82067	1.43079e-06	6.54181e-06
ACA1_057410	41.7312	1.04436	0.517936	2.01639	0.0437595	0.0743634
ACA1_057420	597.417	3.35198	0.303957	11.0278	2.80638e-28	2.44257e-26
ACA1_057430	210.273	0.301277	0.154628	1.9484	0.0513672	0.0854349
ACA1_057440	276.686	0.0524988	0.147501	0.355921	0.7219	0.787884
ACA1_057450	90.6748	-1.7408	0.257564	-6.75871	1.39229e-11	1.50118e-10
ACA1_057460	191.831	1.25354	0.368863	3.3984	0.000677819	0.00179756
ACA1_057470	19.4965	-0.0811725	0.3885	-0.208938	0.834497	0.876221
ACA1_057480	0.120266	0.082539	0.164973	0.500317	0.616852	NA
ACA1_057490	408.827	-0.152778	0.122393	-1.24826	0.211936	0.288193
ACA1_057500	135.446	-2.03605	0.560689	-3.63134	0.000281953	0.00081457
ACA1_057510	214.76	0.19213	0.211257	0.909462	0.363106	0.452372
ACA1_057520	179.873	0.0243657	0.181941	0.133921	0.893465	0.92199
ACA1_057530	775.502	-0.478291	0.115187	-4.15229	3.2917e-05	0.000115377
ACA1_057540	1.45428	1.41678	0.530535	2.67048	0.00757426	0.0157775
ACA1_057550	3.4813	-0.115622	0.57385	-0.201485	0.840319	0.880863
ACA1_057560	0.104072	0	0.164818	0	1	NA
ACA1_057570	0.53194	-0.122532	0.424474	-0.288668	0.772835	0.828759
ACA1_057780	0	NA	NA	NA	NA	NA
ACA1_057790	792.606	0.504733	0.184048	2.74241	0.00609909	0.0129664
ACA1_057800	619.332	0.243762	0.21814	1.11746	0.2638	0.346773
ACA1_057810	165.515	1.36752	0.2577	5.30661	1.11681e-07	6.25901e-07
ACA1_057820	127.147	0.269733	0.187335	1.43985	0.149911	0.214915
ACA1_057830	344.924	-0.131249	0.24133	-0.543858	0.586539	0.66848
ACA1_057840	99.7036	-0.152697	0.213342	-0.715739	0.474152	0.563368
ACA1_057850	76.1985	-0.34045	0.276588	-1.23089	0.218362	0.295402
ACA1_057860	175.78	-0.951316	0.177111	-5.3713	7.81706e-08	4.50502e-07
ACA1_057870	28.9101	-1.15406	0.432894	-2.66591	0.00767814	0.0159755
ACA1_057880	59.1647	1.61712	0.405644	3.98655	6.70417e-05	0.000221146
ACA1_057890	0.187043	0.205014	0.166955	1.22796	0.219463	NA
ACA1_057900	0.785617	-0.68108	0.441693	-1.54198	0.12308	0.182422
ACA1_057910	0.0200982	0	0.164818	0	1	NA
ACA1_057920	0	NA	NA	NA	NA	NA
ACA1_057930	100.594	0.691088	0.247033	2.79755	0.00514922	0.0111205
ACA1_057940	2331.26	-0.338679	0.134379	-2.52032	0.0117248	0.0233365
ACA1_057950	243.217	1.07907	0.209627	5.14758	2.63875e-07	1.38434e-06
ACA1_057960	582.075	0.466419	0.214024	2.17928	0.0293106	0.0524173
ACA1_057970	455.3	-0.610371	0.233356	-2.61562	0.00890648	0.0182293
ACA1_057980	169.937	0.483631	0.203334	2.3785	0.0173832	0.0331949
ACA1_057990	158.321	0.528378	0.228961	2.30772	0.0210145	0.0392626
ACA1_058000	84.6416	1.20807	0.269348	4.48515	7.28623e-06	2.90725e-05
ACA1_058010	268.184	0.481179	0.144659	3.3263	0.000880064	0.00228238
ACA1_058020	849.969	-0.280666	0.131992	-2.12639	0.0334712	0.0588025
ACA1_058030	77.049	0.323828	0.247666	1.30752	0.191036	0.263795
ACA1_058040	61.1063	1.84208	0.57375	3.21059	0.00132462	0.0032872
ACA1_058050	316.132	2.09445	0.499482	4.19325	2.74986e-05	9.80746e-05
ACA1_058060	218.588	-0.924771	0.191009	-4.84151	1.28859e-06	5.92916e-06
ACA1_058070	322.84	-1.77424	0.300806	-5.89829	3.67284e-09	2.68141e-08
ACA1_058080	42.7813	1.1418	0.294112	3.88218	0.000103523	0.000327718
ACA1_058090	442.499	0.942927	0.150946	6.24678	4.18995e-10	3.54014e-09
ACA1_058100	163.042	0.679542	0.195449	3.47683	0.000507372	0.00138338
ACA1_058110	128.059	3.51674	0.543913	6.46563	1.00878e-10	9.46417e-10
ACA1_058120	919.059	-1.52487	0.158726	-9.60694	7.47353e-22	3.14732e-20
ACA1_058130	107.359	-0.383985	0.231822	-1.65638	0.0976453	0.14921
ACA1_058140	257.154	-0.156999	0.222125	-0.706802	0.479689	0.568637
ACA1_058150	74.7278	-1.169	0.308473	-3.78963	0.00015087	0.000462798
ACA1_058160	0.403004	0.0446933	0.171814	0.260126	0.794767	0.845753
ACA1_058170	101.646	0.118212	0.199321	0.593075	0.553131	0.638105
ACA1_058180	1.06862	0.294978	0.51218	0.575927	0.564665	0.648664
ACA1_058190	131.357	0.0648667	0.192035	0.337786	0.735524	0.798712
ACA1_058200	149.005	-1.77427	0.220721	-8.0385	9.09469e-16	1.77089e-14
ACA1_058210	165.804	0.72199	0.162838	4.43381	9.25827e-06	3.6016e-05
ACA1_058220	167.31	0.86791	0.253033	3.43003	0.000603514	0.00161923
ACA1_058230	102.939	-0.574795	0.437352	-1.31426	0.188758	0.261399
ACA1_058240	281.465	-2.55835	0.425892	-6.00704	1.8894e-09	1.44511e-08
ACA1_058250	0.658093	0.429979	0.472541	0.909931	0.362859	0.452288
ACA1_058260	40.4032	-2.00601	0.405746	-4.944	7.65353e-07	3.67981e-06
ACA1_058270	88.3233	0.917672	0.265268	3.45942	0.000541348	0.00146715
ACA1_058280	201.098	-0.547216	0.170435	-3.2107	0.00132414	0.00328658
ACA1_058290	267.775	0.731442	0.14874	4.91758	8.76224e-07	4.16163e-06
ACA1_058300	487.963	-0.885585	0.107433	-8.24311	1.67792e-16	3.60216e-15
ACA1_058310	935.111	-0.99687	0.305931	-3.25848	0.00112009	0.00283069
ACA1_058320	61.4273	-0.0751269	0.458628	-0.163808	0.869882	0.904076
ACA1_058330	28.0343	-0.280138	0.316953	-0.883847	0.376779	0.46643
ACA1_058340	383.592	1.16499	0.113626	10.2528	1.14923e-24	6.83297e-23
ACA1_058350	947.05	0.212268	0.113891	1.86379	0.0623508	0.101458
ACA1_058360	0.232373	0	0.246428	0	1	NA
ACA1_058370	225.701	-0.468586	0.27412	-1.70942	0.0873728	0.135607
ACA1_058380	1.60457	-0.018286	0.518393	-0.0352745	0.971861	0.982194
ACA1_058390	188.698	0.223329	0.256279	0.871429	0.38352	0.47275
ACA1_058400	0.0467759	0	0.164818	0	1	NA
ACA1_058410	75.278	-0.647053	0.254231	-2.54514	0.0109235	0.0218652
ACA1_058420	113.059	-0.355839	0.212057	-1.67804	0.0933395	0.143541
ACA1_058430	3.81396	-0.949941	0.575084	-1.65183	0.0985691	0.150462
ACA1_058440	58.8429	0.12405	0.275715	0.449921	0.652767	0.728727
ACA1_058450	715.371	-0.467241	0.140735	-3.32001	0.000900146	0.00232987
ACA1_058460	2.81992	0.144101	0.565206	0.254953	0.798759	0.849189
ACA1_058470	0	NA	NA	NA	NA	NA
ACA1_058480	0	NA	NA	NA	NA	NA
ACA1_058490	0	NA	NA	NA	NA	NA
ACA1_058500	51.5977	1.12683	0.388549	2.90008	0.00373063	0.00833078
ACA1_058510	115.234	1.02033	0.19938	5.11754	3.09553e-07	1.59729e-06
ACA1_058520	747.224	1.61802	0.235943	6.85767	6.99923e-12	7.89421e-11
ACA1_058530	451.458	0.0615733	0.12314	0.500026	0.617057	0.696394
ACA1_058540	249.546	-1.38213	0.374039	-3.69514	0.000219766	0.000649719
ACA1_058550	192.606	-1.26065	0.256837	-4.90838	9.18325e-07	4.34587e-06
ACA1_058560	305.714	-0.52746	0.146418	-3.60243	0.000315262	0.000900179
ACA1_058570	127.762	-0.758563	0.214035	-3.54411	0.000393944	0.00110048
ACA1_058580	17.0113	-0.270368	0.459208	-0.588771	0.556015	0.640768
ACA1_058590	785.25	-0.0953484	0.112785	-0.845402	0.397886	0.487133
ACA1_058700	187.692	-0.198223	0.227099	-0.87285	0.382745	0.472197
ACA1_058710	6353.97	0.0100688	0.124842	0.0806523	0.935718	0.955087
ACA1_058720	381.28	-0.477464	0.14158	-3.3724	0.000745175	0.00196107
ACA1_058730	361.657	0.772133	0.2183	3.53703	0.000404658	0.00112736
ACA1_058740	9375.51	-2.42356	0.204	-11.8802	1.50036e-32	2.10458e-30
ACA1_058750	142.269	-0.818663	0.189699	-4.31558	1.59183e-05	5.95205e-05
ACA1_058760	2710.22	-2.07607	0.280246	-7.40802	1.282e-13	1.88427e-12
ACA1_058770	6720.17	-1.08672	0.116717	-9.31074	1.26942e-20	4.60819e-19
ACA1_058780	208.569	0.397716	0.151966	2.61713	0.00886715	0.0181565
ACA1_058790	5429.9	0.0363464	0.0945438	0.38444	0.700653	0.769804
ACA1_058800	642.801	-0.680899	0.13569	-5.01804	5.22024e-07	2.58915e-06
ACA1_058810	4525.94	-1.25793	0.16033	-7.84587	4.2997e-15	7.81409e-14
ACA1_058820	542.544	-0.361502	0.146416	-2.46901	0.0135488	0.0266186
ACA1_058830	319.378	-0.110081	0.182063	-0.604632	0.545423	0.631062
ACA1_058840	1565.43	1.18653	0.38203	3.10586	0.00189729	0.00455804
ACA1_058850	5242.96	-0.500742	0.228705	-2.18947	0.0285629	0.0512197
ACA1_058860	448.905	0.0586965	0.163204	0.359651	0.719108	0.785371
ACA1_058870	7.14124	1.32093	0.458304	2.88221	0.00394895	0.00876952
ACA1_058880	4.91648	1.53789	0.542334	2.83569	0.00457262	0.0100084
ACA1_058890	1032.21	0.110323	0.132088	0.835226	0.403591	0.493073
ACA1_058900	81.7204	0.0745764	0.301346	0.247478	0.804538	0.853198
ACA1_058910	101.431	1.02787	0.203609	5.04827	4.4582e-07	2.23498e-06
ACA1_058920	3.89879	0.959584	0.562922	1.70465	0.0882601	0.136734
ACA1_058930	21.683	0.598456	0.420198	1.42422	0.154381	0.220536
ACA1_058940	131.135	0.592878	0.200431	2.95802	0.0030962	0.00705026
ACA1_059050	6.72135	0.15524	0.522585	0.297062	0.76642	0.82384
ACA1_059160	0	NA	NA	NA	NA	NA
ACA1_059170	0.0408599	0.0821157	0.164818	0.498221	0.618328	NA
ACA1_059280	0	NA	NA	NA	NA	NA
ACA1_059290	30.645	-1.194	0.362655	-3.2924	0.000993371	0.00254067
ACA1_059300	152.663	-1.39626	0.218673	-6.38513	1.71251e-10	1.54833e-09
ACA1_059310	3.50163	-0.754804	0.575967	-1.3105	0.190027	0.262804
ACA1_059420	0.996004	-0.403634	0.515785	-0.782561	0.433885	0.523925
ACA1_059430	83.1625	-1.48254	0.361416	-4.10203	4.09543e-05	0.000140883
ACA1_059440	145.229	1.35721	0.264731	5.12675	2.94779e-07	1.532e-06
ACA1_059450	187.129	1.0171	0.243594	4.17537	2.97499e-05	0.000105298
ACA1_059460	7736.42	-1.14715	0.123912	-9.25775	2.08779e-20	7.37515e-19
ACA1_059470	120.6	0.94476	0.179303	5.26907	1.37115e-07	7.59308e-07
ACA1_059480	45.1437	-0.470778	0.523212	-0.899786	0.368234	0.45742
ACA1_059490	2652.55	0.334716	0.100246	3.33895	0.000840971	0.00218807
ACA1_059500	238.389	0.130734	0.25821	0.506308	0.612641	0.692492
ACA1_059510	270.924	-0.658587	0.228278	-2.88502	0.00391388	0.00869698
ACA1_059520	37.352	0.0693999	0.381839	0.181752	0.855778	0.892212
ACA1_059530	306.026	0.826662	0.16966	4.87246	1.10217e-06	5.12524e-06
ACA1_059540	885.884	-0.264118	0.0910591	-2.90051	0.00372551	0.0083228
ACA1_059550	81.5342	-0.563383	0.230922	-2.4397	0.0146993	0.0285989
ACA1_059560	0	NA	NA	NA	NA	NA
ACA1_059570	53.8825	-1.57406	0.32673	-4.81763	1.45271e-06	6.62943e-06
ACA1_059580	156.931	-1.16481	0.227001	-5.13129	2.87759e-07	1.49767e-06
ACA1_059590	172.753	-0.620573	0.21435	-2.89514	0.00378995	0.00845018
ACA1_059600	1969.46	-2.55977	0.162347	-15.7673	5.22227e-56	4.43831e-53
ACA1_059610	596.491	-1.95582	0.220387	-8.87451	7.02433e-19	2.0379e-17
ACA1_059620	153.832	1.73928	0.264014	6.58785	4.46253e-11	4.44959e-10
ACA1_059730	77.3518	-0.0764164	0.255435	-0.299162	0.764817	0.822606
ACA1_059740	1965.92	-0.0799947	0.105333	-0.759446	0.447586	0.537639
ACA1_059750	17.5544	0.627798	0.401693	1.56288	0.118081	0.175843
ACA1_059760	147.87	0.679634	0.206814	3.28621	0.00101545	0.0025898
ACA1_059770	116.884	-1.05433	0.248116	-4.24934	2.14404e-05	7.83238e-05
ACA1_059780	0.159479	0	0.165323	0	1	NA
ACA1_059790	3.26041	0.578171	0.568045	1.01783	0.308761	0.396531
ACA1_059800	68.2367	2.01206	0.250561	8.0302	9.73112e-16	1.88465e-14
ACA1_059810	28.3588	1.03756	0.382421	2.71314	0.00666489	0.0140391
ACA1_059820	448.854	-1.24703	0.169945	-7.33787	2.17027e-13	3.0681e-12
ACA1_059830	169.095	-0.883059	0.235487	-3.74992	0.00017689	0.000533884
ACA1_059840	575.846	-0.997834	0.175895	-5.67289	1.40406e-08	9.24186e-08
ACA1_059850	451.87	1.44115	0.166217	8.67029	4.31003e-18	1.11999e-16
ACA1_059860	458.477	0.236235	0.0970812	2.43337	0.0149589	0.0290297
ACA1_059870	176.162	-0.968301	0.226605	-4.27308	1.92794e-05	7.10077e-05
ACA1_059980	278.831	0.589544	0.203257	2.90048	0.00372591	0.0083228
ACA1_059990	126.106	0.621363	0.218136	2.84851	0.00439247	0.00965604
ACA1_060000	151.094	-0.2269	0.25988	-0.873094	0.382612	0.472084
ACA1_060010	453.628	1.82619	0.200205	9.12163	7.40006e-20	2.4522e-18
ACA1_060020	148.519	1.34919	0.244303	5.5226	3.34017e-08	2.0641e-07
ACA1_060030	133.041	0.218918	0.202064	1.08341	0.278627	0.363419
ACA1_060040	31.6659	-0.353526	0.417873	-0.846012	0.397546	0.486824
ACA1_060050	0.256585	0.209174	0.302931	0.6905	0.48988	NA
ACA1_060060	0	NA	NA	NA	NA	NA
ACA1_060070	0	NA	NA	NA	NA	NA
ACA1_060080	0.0420499	0	0.164818	0	1	NA
[truncated: 13,656 more rows]

## Sheet: UninfectedvsWT.16hr.results
	baseMean	log2FoldChange	lfcSE	stat	pvalue	padj
ACA1_000210	474.682	-0.336698	0.219045	-1.53712	0.124264	0.183234
ACA1_000220	109.069	-0.302361	0.178391	-1.69493	0.0900887	0.138793
ACA1_000330	344.708	0.405408	0.114235	3.54891	0.000386832	0.00110149
ACA1_000530	312.525	0.0487443	0.184241	0.264568	0.791342	0.840437
ACA1_000540	312.325	-0.536877	0.147117	-3.64933	0.000262922	0.000777306
ACA1_000550	1839.42	-0.397743	0.32034	-1.24163	0.214373	0.291042
ACA1_000560	8.36131	-1.25964	0.548929	-2.29473	0.0217488	0.0401979
ACA1_000570	130.502	-0.488773	0.135312	-3.6122	0.000303614	0.000884755
ACA1_000580	316.421	-0.660823	0.212594	-3.10839	0.0018811	0.00457314
ACA1_000590	267.555	-2.52267	0.403216	-6.25636	3.94059e-10	3.31781e-09
ACA1_000790	185.929	1.18177	0.185869	6.3581	2.04262e-10	1.79512e-09
ACA1_000800	1.81038	0.312405	0.551453	0.566514	0.571045	0.650513
ACA1_000810	26.9131	0.877647	0.263009	3.33695	0.000847039	0.0022251
ACA1_000820	746.246	0.0503254	0.138783	0.36262	0.716889	0.777248
ACA1_000830	14.2343	-0.47885	0.531461	-0.901006	0.367585	0.455002
ACA1_000840	992.591	-0.449712	0.0938817	-4.7902	1.66611e-06	7.59369e-06
ACA1_001040	5.39668	1.05602	0.516733	2.04365	0.0409877	0.0700153
ACA1_001250	192.787	0.580777	0.24472	2.37323	0.0176331	0.0334554
ACA1_001260	236.26	0.991422	0.117887	8.40993	4.10265e-17	9.18993e-16
ACA1_001270	25.7717	1.30928	0.50023	2.61735	0.00886148	0.0182198
ACA1_001280	57.8928	1.04154	0.185676	5.60949	2.02924e-08	1.28816e-07
ACA1_001290	249.042	0.136041	0.230618	0.5899	0.555258	0.635334
ACA1_001300	181.633	0.753445	0.172671	4.36347	1.28018e-05	4.94151e-05
ACA1_001310	32.2655	0.37944	0.234152	1.62049	0.105128	0.158695
ACA1_001510	43.8373	-0.0773096	0.211954	-0.364746	0.715301	0.775991
ACA1_001520	465.003	0.272485	0.149015	1.82858	0.0674623	0.108059
ACA1_001530	559.875	0.639081	0.132745	4.81437	1.47666e-06	6.78803e-06
ACA1_001540	141.604	0.392131	0.216074	1.8148	0.0695549	0.110968
ACA1_001550	8.78529	-0.219615	0.396483	-0.553908	0.579642	0.658134
ACA1_001660	894.437	1.91806	0.362094	5.29714	1.1763e-07	6.58473e-07
ACA1_001860	50.3718	-0.641768	0.219692	-2.92121	0.00348671	0.00789964
ACA1_001870	365.637	-0.550589	0.144115	-3.82048	0.000133193	0.000418525
ACA1_001980	60.8432	-0.0295626	0.378911	-0.0780198	0.937812	0.955335
ACA1_001990	28.7859	0.144783	0.304749	0.475087	0.634725	0.706401
ACA1_002090	1.27712	-0.573649	0.570544	-1.00544	0.314684	0.399978
ACA1_002200	51.8478	0.750624	0.205293	3.65635	0.000255829	0.000758198
ACA1_002300	5711.62	-1.62129	0.225845	-7.1788	7.0327e-13	8.88186e-12
ACA1_002310	0.366621	0.182214	0.426949	0.426781	0.669539	NA
ACA1_002320	564.145	0.164336	0.180198	0.911976	0.361782	0.449327
ACA1_002330	331.525	-0.0114747	0.131839	-0.0870356	0.930643	0.950511
ACA1_002430	383.813	1.92617	0.271874	7.08479	1.39252e-12	1.68643e-11
ACA1_002440	16.5323	1.40166	0.377581	3.7122	0.000205463	0.000620641
ACA1_002450	35.144	1.10452	0.303058	3.64457	0.000267838	0.000790025
ACA1_002460	23.6142	0.404249	0.318528	1.26912	0.2044	0.279709
ACA1_002470	18.7867	-0.270569	0.288046	-0.939326	0.347563	0.434169
ACA1_002480	16.0921	0.517598	0.445673	1.16139	0.245485	0.3259
ACA1_002490	334.898	0.476122	0.149474	3.18532	0.00144593	0.00361182
ACA1_002500	2532.22	0.730442	0.130501	5.59722	2.17818e-08	1.37365e-07
ACA1_002510	2779.56	0.545277	0.188745	2.88896	0.00386519	0.00865803
ACA1_002610	502.497	1.36807	0.325633	4.20127	2.65427e-05	9.66698e-05
ACA1_002620	392.14	0.116032	0.0851668	1.3624	0.173071	0.242958
ACA1_002630	82.8779	-1.12605	0.249542	-4.51245	6.40824e-06	2.61248e-05
ACA1_002730	0	NA	NA	NA	NA	NA
ACA1_002740	403.144	-1.51015	0.551536	-2.73808	0.00618	0.0131928
ACA1_002750	183.995	-0.672689	0.166714	-4.03499	5.46047e-05	0.000185108
ACA1_002760	83.4765	1.27738	0.202777	6.29943	2.98751e-10	2.54953e-09
ACA1_002770	495.519	-0.965485	0.236151	-4.08841	4.34337e-05	0.000150307
ACA1_002780	64.5575	0.274045	0.211462	1.29596	0.194991	0.26887
ACA1_002790	78.6123	0.659928	0.224788	2.93578	0.00332705	0.0075807
ACA1_002890	0.0360616	0	0.158739	0	1	NA
ACA1_003000	1.17976	-0.738321	0.557518	-1.3243	0.185403	0.257494
ACA1_003110	258.596	-0.414209	0.363682	-1.13893	0.254731	0.336166
ACA1_003220	129.484	0.106274	0.370602	0.286762	0.774295	0.82622
ACA1_003530	5.11122	3.35374	0.434804	7.71322	1.2268e-14	1.99155e-13
ACA1_003640	3.96802	0.404487	0.559979	0.722325	0.470094	0.55544
ACA1_003650	459.079	-0.983986	0.2048	-4.80461	1.55052e-06	7.10272e-06
ACA1_003850	26.4101	1.14332	0.309815	3.69034	0.000223953	0.000672279
ACA1_003860	17.4729	1.30216	0.315847	4.12276	3.74358e-05	0.000132049
ACA1_003870	80.4446	-2.18274	0.457418	-4.77187	1.82524e-06	8.26679e-06
ACA1_004080	59.1242	-2.09093	0.471271	-4.43679	9.13104e-06	3.63331e-05
ACA1_004190	126.271	0.321643	0.148482	2.16621	0.0302953	0.0538848
ACA1_004200	142.603	0.385784	0.130739	2.95079	0.00316958	0.00726084
ACA1_004400	76.0031	0.267686	0.241543	1.10824	0.26776	0.350321
ACA1_004410	39.1029	-0.262941	0.222256	-1.18306	0.236787	0.316299
ACA1_004520	10.4719	-0.256101	0.323962	-0.790525	0.429221	0.516825
ACA1_004630	38.9611	-0.142849	0.265961	-0.537107	0.591193	0.668406
ACA1_004640	5.01327	-0.0179966	0.470115	-0.0382813	0.969463	0.978266
ACA1_004750	1163.73	-0.491207	0.179209	-2.74098	0.0061257	0.0130885
ACA1_004850	45.2078	-0.515856	0.238235	-2.16533	0.0303628	0.0539783
ACA1_004860	85.6644	0.385632	0.235888	1.63481	0.102089	0.154691
ACA1_004870	28.4095	-0.111442	0.254947	-0.437118	0.662026	0.730793
ACA1_004980	4.86602	0.948279	0.514687	1.84244	0.0654109	0.105311
ACA1_004990	128.888	1.2589	0.222084	5.66857	1.43997e-08	9.33418e-08
ACA1_005000	399.671	-0.717879	0.138903	-5.16819	2.36368e-07	1.25461e-06
ACA1_005010	21.718	0.021478	0.313416	0.0685287	0.945365	0.96086
ACA1_005220	59.6446	-2.23117	0.486747	-4.58385	4.56494e-06	1.91449e-05
ACA1_005320	843.326	0.266362	0.187252	1.42248	0.154888	0.221238
ACA1_005430	0	NA	NA	NA	NA	NA
ACA1_005830	172.874	1.02016	0.154534	6.60153	4.06931e-11	3.95648e-10
ACA1_005940	0.0689778	0	0.159994	0	1	NA
ACA1_006050	370.972	0.109875	0.17049	0.644465	0.519274	0.602511
ACA1_006060	122.09	0.352657	0.273606	1.28892	0.197425	0.271812
ACA1_006070	35.7762	-1.0862	0.428256	-2.53633	0.011202	0.0223638
ACA1_006080	26.8527	-1.36184	0.478394	-2.84669	0.00441762	0.00976676
ACA1_006090	94.3188	-0.355684	0.327711	-1.08536	0.277762	0.361216
ACA1_006100	152.405	-0.454455	0.132218	-3.43717	0.00058782	0.00160151
ACA1_006110	267.947	0.318962	0.159968	1.99391	0.0461615	0.0777214
ACA1_006120	608.771	0.374398	0.105037	3.56444	0.000364635	0.00104487
ACA1_006130	1132.7	0.829945	0.164774	5.03685	4.73252e-07	2.38408e-06
ACA1_006140	76.1669	0.793389	0.154034	5.15074	2.59454e-07	1.3696e-06
ACA1_006150	810.174	-0.678762	0.162847	-4.1681	3.07147e-05	0.000110417
ACA1_006160	0.164302	0	0.16442	0	1	NA
ACA1_006170	332.684	0.782225	0.104533	7.48303	7.26286e-14	1.06101e-12
ACA1_006180	23.8433	-0.199055	0.269359	-0.738993	0.459911	0.546357
ACA1_006190	26.74	0.053283	0.236663	0.225143	0.821868	0.865162
ACA1_006200	55.7106	-0.125941	0.446645	-0.281971	0.777965	0.829218
ACA1_006210	601.311	-0.730781	0.288998	-2.52867	0.0114495	0.0227917
ACA1_006220	11.5316	0.0475548	0.421891	0.112718	0.910254	0.934985
ACA1_006230	122.808	1.4363	0.152462	9.42075	4.47867e-21	1.64651e-19
ACA1_006240	230.042	0.0443272	0.131346	0.337484	0.735752	0.79365
ACA1_006250	11.2493	-0.470813	0.388689	-1.21129	0.225786	0.303937
ACA1_006260	66.017	0.652151	0.150373	4.33689	1.44512e-05	5.5221e-05
ACA1_006270	85.1422	0.487929	0.177943	2.74206	0.00610555	0.0130513
ACA1_006570	25.6654	1.1807	0.222112	5.31577	1.06208e-07	5.98945e-07
ACA1_006580	257.042	0.512648	0.159637	3.21134	0.00132118	0.00332493
ACA1_006680	25.5299	-1.08336	0.340974	-3.17724	0.00148686	0.00370447
ACA1_006790	15.6695	0.201933	0.341091	0.59202	0.553837	0.634102
ACA1_007000	311.05	-0.0406222	0.129192	-0.314433	0.753192	0.808524
ACA1_007010	76.1384	-1.18616	0.222006	-5.34292	9.14612e-08	5.21481e-07
ACA1_007310	19.6945	0.413615	0.326485	1.26688	0.2052	0.280609
ACA1_007510	18.3913	0.573898	0.377016	1.52221	0.127956	0.187877
ACA1_007620	4.1885	2.98253	0.549755	5.42519	5.78924e-08	3.39184e-07
ACA1_007720	38.6363	-0.192939	0.278086	-0.693811	0.487801	0.572635
ACA1_007730	83.7717	-0.539597	0.335327	-1.60917	0.10758	0.161773
ACA1_007740	434.488	0.109466	0.125018	0.875598	0.381248	0.46857
ACA1_007750	691.418	0.80835	0.172686	4.68103	2.85437e-06	1.24705e-05
ACA1_007760	548.772	0.250861	0.100509	2.4959	0.0125636	0.0247673
ACA1_007770	337.807	-0.286225	0.512983	-0.557963	0.576869	0.655804
ACA1_007780	2666.59	0.0628315	0.148994	0.421704	0.673241	0.740371
ACA1_007790	263.367	0.0713661	0.114523	0.623161	0.533179	0.615727
ACA1_007800	280.677	-0.221827	0.148829	-1.49049	0.136096	0.197793
ACA1_007810	57.8382	0.378132	0.216335	1.7479	0.0804818	0.125849
ACA1_007910	0	NA	NA	NA	NA	NA
ACA1_008410	18.5203	0.495756	0.334416	1.48245	0.13822	0.200482
ACA1_008610	30.3767	-0.0903094	0.225254	-0.400923	0.688477	0.753684
ACA1_008620	18.3727	-1.93388	0.406325	-4.75944	1.94133e-06	8.75691e-06
ACA1_008730	0.262901	-0.245837	0.404662	-0.607512	0.543511	NA
ACA1_008740	2.55437	-1.08951	0.507803	-2.14554	0.0319094	0.0563672
ACA1_008840	8.08409	0.900214	0.558951	1.61054	0.10728	0.161422
ACA1_008950	3.74342	-0.109894	0.544347	-0.201883	0.840008	0.879962
ACA1_009060	3.02195	-0.857887	0.560828	-1.52968	0.126096	0.185523
ACA1_009160	246.476	-0.0103828	0.16459	-0.0630831	0.9497	0.963708
ACA1_009170	758.123	-0.661287	0.216111	-3.05995	0.00221377	0.00527736
ACA1_009280	53.1568	-0.769003	0.275313	-2.7932	0.00521894	0.0113525
ACA1_009480	213.116	-0.0862387	0.161773	-0.533084	0.593976	0.670922
ACA1_009790	0.0696187	-0.0829664	0.161603	-0.513398	0.607673	NA
ACA1_009890	1041.95	-0.311266	0.132674	-2.3461	0.0189713	0.0356248
ACA1_009900	770.115	1.48363	0.141217	10.5061	8.09795e-26	5.15415e-24
ACA1_009910	761.107	-0.531999	0.164551	-3.23304	0.00122481	0.00310622
ACA1_009920	152.662	0.386637	0.151153	2.55792	0.01053	0.0211683
ACA1_009930	617.302	0.272226	0.350805	0.776004	0.437747	0.524991
ACA1_009940	282.068	0.338103	0.345301	0.979153	0.327505	0.413365
ACA1_010050	24.8488	-0.106291	0.248869	-0.427097	0.669308	0.736831
ACA1_010150	134.885	-0.316188	0.150768	-2.09719	0.035977	0.062611
ACA1_010160	325.529	-0.375165	0.140169	-2.67651	0.00743924	0.0155884
ACA1_010170	78.6711	-0.177267	0.176378	-1.00503	0.31488	0.400054
ACA1_010180	361.465	0.703555	0.134419	5.23404	1.65848e-07	9.0764e-07
ACA1_010190	209.351	-0.628153	0.195377	-3.21507	0.0013041	0.00328653
ACA1_010390	27.1715	-1.26421	0.295332	-4.28064	1.86357e-05	6.98623e-05
ACA1_010500	54.8304	-0.715233	0.240819	-2.97	0.002978	0.00687321
ACA1_010610	60.4395	-0.0308018	0.207824	-0.148211	0.882176	0.913604
ACA1_010620	0	NA	NA	NA	NA	NA
ACA1_010730	20.0117	-0.176359	0.261111	-0.675418	0.49941	0.584013
ACA1_010930	294.93	-0.305825	0.118125	-2.589	0.00962547	0.0195651
ACA1_010940	66.8579	0.0421943	0.202529	0.208337	0.834966	0.875856
ACA1_011040	175.167	0.470626	0.202245	2.32701	0.0199648	0.037258
ACA1_011150	301.707	0.102152	0.130936	0.780165	0.435294	0.522569
ACA1_011160	600.388	-0.827641	0.257517	-3.21393	0.00130932	0.00329795
ACA1_011260	1141.53	0.0444434	0.0937363	0.474132	0.635406	0.706996
ACA1_011270	150.929	1.32139	0.438387	3.01421	0.00257652	0.00604311
ACA1_011280	1004.31	0.0378501	0.345456	0.109566	0.912754	0.936743
ACA1_011380	2.55674	-0.385001	0.563197	-0.683599	0.494228	0.579078
ACA1_011490	211.769	-0.737863	0.196339	-3.7581	0.000171206	0.000525964
ACA1_011600	30.525	0.498595	0.351931	1.41674	0.156558	0.223226
ACA1_011810	38.4285	-0.510704	0.253893	-2.01149	0.0442736	0.07499
ACA1_011910	71.7487	0.62856	0.201169	3.12453	0.0017809	0.00435887
ACA1_012020	1402.33	1.04344	0.102067	10.223	1.56345e-24	8.58889e-23
ACA1_012030	174.079	-0.541399	0.190152	-2.84719	0.00441066	0.00975584
ACA1_012040	580.936	-1.08436	0.161478	-6.71523	1.87776e-11	1.9146e-10
ACA1_012050	76.5283	0.994097	0.152966	6.4988	8.09608e-11	7.54659e-10
ACA1_012250	5.51904	-0.919214	0.471033	-1.95149	0.0509994	0.0846552
ACA1_012260	242.263	0.888933	0.135514	6.5597	5.39177e-11	5.16923e-10
ACA1_012270	1085.4	0.361294	0.0920407	3.92537	8.65951e-05	0.000283124
ACA1_012280	44.2977	0.320647	0.192391	1.66664	0.0955853	0.145862
ACA1_012290	137.897	2.12334	0.306539	6.9268	4.30468e-12	4.83248e-11
ACA1_012300	92.2719	0.132385	0.184368	0.718045	0.472729	0.558097
ACA1_012310	300.258	0.166625	0.10402	1.60186	0.109188	0.163798
ACA1_012320	19.7424	-0.346601	0.319247	-1.08568	0.277619	0.361127
ACA1_012330	870.548	0.356565	0.125337	2.84486	0.00444316	0.00981421
ACA1_012630	121.032	0.233516	0.175996	1.32682	0.184567	0.25648
ACA1_012740	395.991	0.162361	0.147058	1.10406	0.269567	0.352303
ACA1_012850	9.00992	-0.486864	0.44195	-1.10163	0.270624	0.35346
ACA1_012960	80.6878	-0.702005	0.226556	-3.09859	0.00194441	0.00470331
ACA1_012970	285.954	-2.136	0.216591	-9.86188	6.08996e-23	2.74105e-21
ACA1_012980	325.501	-0.306658	0.21633	-1.41755	0.156322	0.222978
ACA1_012990	260.531	0.0994804	0.214159	0.464516	0.642278	0.71305
ACA1_013000	408.26	0.0963311	0.173915	0.553899	0.579648	0.658134
ACA1_013010	15.1367	-1.03675	0.359126	-2.88687	0.0038909	0.00871022
ACA1_013120	38.8982	-0.727275	0.206434	-3.52304	0.00042662	0.00120009
ACA1_013230	42.1193	-0.407625	0.209201	-1.94849	0.0513568	0.0851799
ACA1_013240	33.8774	-0.6264	0.286167	-2.18893	0.0286018	0.0512132
ACA1_013340	634.86	-0.412088	0.16777	-2.45627	0.0140389	0.0273214
ACA1_013350	167.782	-0.793421	0.526166	-1.50793	0.131573	0.192191
ACA1_013360	169.004	0.0957698	0.131178	0.730072	0.465346	0.551001
ACA1_013370	31.1488	0.427273	0.239149	1.78664	0.0739964	0.117098
ACA1_013380	380.487	0.64221	0.138773	4.62778	3.69602e-06	1.57662e-05
ACA1_013390	9356.67	-1.6908	0.13294	-12.7185	4.66878e-37	9.36868e-35
ACA1_013490	147.606	-0.62148	0.174734	-3.55671	0.000375522	0.0010733
ACA1_013500	53.1284	0.206623	0.19718	1.04789	0.294687	0.379232
ACA1_013610	595.697	0.455526	0.103447	4.40349	1.06524e-05	4.18564e-05
ACA1_013620	582.766	0.312183	0.131252	2.3785	0.0173833	0.0330552
ACA1_013630	495.123	0.320286	0.128716	2.48832	0.0128347	0.0252431
ACA1_013640	537.132	-0.953765	0.113622	-8.3942	4.69061e-17	1.04261e-15
ACA1_013650	17.4329	0.0402424	0.297256	0.13538	0.892312	0.921261
ACA1_013660	147.939	0.302573	0.139358	2.17119	0.0299168	0.0532509
ACA1_013670	283.635	-0.447387	0.126145	-3.5466	0.000390233	0.00110942
ACA1_013680	4.45627	-0.380058	0.57248	-0.66388	0.506767	0.590775
ACA1_013980	19.7635	1.01981	0.351386	2.90224	0.00370504	0.00832936
ACA1_013990	11.2191	-0.497495	0.387142	-1.28504	0.198777	0.273361
ACA1_014100	2230.16	0.0355247	0.120597	0.294575	0.768319	0.821116
ACA1_014210	819.569	0.0753489	0.31799	0.236954	0.812693	0.858129
ACA1_014220	334.046	-0.652587	0.314842	-2.07275	0.038196	0.0659405
ACA1_014230	0	NA	NA	NA	NA	NA
ACA1_014240	11.7011	0.800773	0.409149	1.95717	0.0503279	0.083656
ACA1_014250	207.509	-0.472938	0.220564	-2.14422	0.0320155	0.0565339
ACA1_014350	61.7906	-1.22301	0.242395	-5.04555	4.5223e-07	2.28455e-06
ACA1_014360	1567.65	0.108687	0.103069	1.05451	0.291651	0.375953
ACA1_014370	172.851	-0.646288	0.187178	-3.45279	0.000554822	0.00152021
ACA1_014380	644.576	0.289739	0.174388	1.66146	0.0966203	0.147208
ACA1_014390	136.565	-0.186799	0.12015	-1.55472	0.120013	0.177804
ACA1_014490	653.689	0.639385	0.120793	5.29322	1.20179e-07	6.71181e-07
ACA1_014500	0.0641089	0.136975	0.161049	0.850521	0.395036	NA
ACA1_014510	383.751	-0.444391	0.195446	-2.27373	0.0229823	0.0421701
ACA1_014520	44.4989	-1.24252	0.347985	-3.5706	0.000356161	0.00102242
ACA1_014620	242.943	-0.185498	0.224359	-0.826791	0.408356	0.495251
ACA1_014630	148.45	-0.0489986	0.15288	-0.320503	0.748587	0.804851
ACA1_014740	1406.93	-1.52444	0.209342	-7.28206	3.28765e-13	4.40631e-12
ACA1_014750	30.7969	-0.0530007	0.2652	-0.199852	0.841597	0.881307
ACA1_014760	40.0557	0.0785128	0.23513	0.333912	0.738446	0.796159
ACA1_014870	432.805	0.826103	0.212316	3.89091	9.98707e-05	0.000322659
ACA1_014880	21.0384	0.568472	0.303126	1.87536	0.0607426	0.098486
ACA1_014980	261.541	-0.239477	0.17746	-1.34947	0.177187	0.247966
ACA1_014990	125.06	0.453837	0.167934	2.70247	0.00688268	0.0145375
ACA1_015100	18.0847	0.555186	0.293899	1.88904	0.0588868	0.0958105
ACA1_015210	240.328	0.233952	0.121164	1.93088	0.0534985	0.0881759
ACA1_015310	463.084	0.401442	0.223104	1.79935	0.0719632	0.114218
ACA1_015320	120.36	-0.299949	0.317649	-0.944277	0.345028	0.431823
ACA1_015330	4185.74	-2.61146	0.552042	-4.73054	2.23927e-06	9.97319e-06
ACA1_015340	189.664	-0.179361	0.217557	-0.824434	0.409693	0.496331
ACA1_015350	453.805	-0.960586	0.15289	-6.28285	3.32421e-10	2.8169e-09
ACA1_015360	129.885	-1.12334	0.205257	-5.47282	4.42942e-08	2.65104e-07
ACA1_015370	1.66955	1.21461	0.571332	2.12592	0.0335101	0.0588523
ACA1_015470	255.387	-1.26738	0.269372	-4.70496	2.53922e-06	1.11747e-05
ACA1_015480	90.1086	0.391209	0.149068	2.62437	0.00868096	0.0178971
ACA1_015490	152.856	-0.0926585	0.111507	-0.830967	0.405992	0.492964
ACA1_015500	1168.98	-0.59014	0.102241	-5.77205	7.83147e-09	5.32968e-08
ACA1_015510	280.33	0.0626201	0.126507	0.494993	0.620605	0.694809
ACA1_015520	49.9791	-0.540002	0.302745	-1.78369	0.0744745	0.117687
ACA1_015530	214.307	0.68835	0.226652	3.03704	0.00238914	0.00565502
ACA1_015540	6.62057	-0.545623	0.417393	-1.30722	0.191139	0.264316
ACA1_015550	225.974	-1.04845	0.145399	-7.21083	5.56119e-13	7.16115e-12
ACA1_015560	447.771	0.454105	0.0977339	4.64634	3.37876e-06	1.45071e-05
ACA1_015570	114.06	0.291975	0.186536	1.56525	0.117525	0.174619
ACA1_015580	20.1436	0.471372	0.28892	1.6315	0.102786	0.155584
ACA1_015590	80.1071	-0.0286569	0.169122	-0.169445	0.865447	0.900409
ACA1_015690	15.034	0.121508	0.303387	0.400506	0.688784	0.753905
ACA1_015800	87.3874	0.69998	0.171609	4.07893	4.52442e-05	0.000156198
ACA1_016010	32.4963	-0.33645	0.263176	-1.27842	0.201101	0.276032
ACA1_016020	2.52585	1.92687	0.574345	3.3549	0.000793923	0.00209777
ACA1_016030	14.4643	-0.489448	0.346729	-1.41162	0.158063	0.225127
ACA1_016130	38.7763	0.106913	0.276489	0.386681	0.698993	0.762825
ACA1_016140	80.2444	0.269213	0.192572	1.39799	0.162117	0.229859
ACA1_016250	722.154	-0.277109	0.0972244	-2.8502	0.00436924	0.00967164
ACA1_016360	52.4383	-1.6658	0.284523	-5.85471	4.77836e-09	3.38089e-08
ACA1_016470	280.18	-0.529276	0.144458	-3.66389	0.000248414	0.000738799
ACA1_016480	389.424	0.364117	0.238117	1.52915	0.126227	0.185696
ACA1_016580	2.7987	-0.0353271	0.534491	-0.0660947	0.947302	0.962288
ACA1_016690	246.025	-0.551858	0.183869	-3.00137	0.00268766	0.00627933
ACA1_016900	91.0776	0.833027	0.386913	2.15301	0.0313183	0.0554517
ACA1_017200	82.3756	-0.555704	0.273413	-2.03247	0.0421061	0.0717901
ACA1_017310	28.1009	1.06022	0.466054	2.27489	0.0229123	0.0420525
ACA1_017320	350.331	-0.816262	0.150759	-5.41435	6.15118e-08	3.5937e-07
ACA1_017330	48.5004	0.953659	0.341588	2.79184	0.00524095	0.0113952
ACA1_017430	72.109	-0.0506831	0.16552	-0.306205	0.759449	0.813683
ACA1_017540	130.733	0.593566	0.186042	3.1905	0.00142026	0.00355366
ACA1_017740	3205.38	0.166016	0.110717	1.49946	0.133755	0.195083
ACA1_017750	0.312081	0	0.167013	0	1	NA
ACA1_017760	0.0108952	0	0.155459	0	1	NA
ACA1_017770	106.847	-0.765566	0.277342	-2.76037	0.00577357	0.0124169
ACA1_017780	0.306729	0.214176	0.428074	0.500324	0.616847	NA
ACA1_017880	166.634	-1.10939	0.162044	-6.84621	7.583e-12	8.18217e-11
ACA1_017890	178.199	-0.0697854	0.144648	-0.482451	0.629486	0.702031
ACA1_018000	178.531	1.40195	0.340701	4.11489	3.87359e-05	0.000136037
ACA1_018110	97.6897	-0.433292	0.336434	-1.2879	0.197782	0.272252
ACA1_018120	1524.41	-1.7378	0.311071	-5.58652	2.31667e-08	1.45394e-07
ACA1_018130	1.17378	2.01544	0.574428	3.50861	0.000450453	0.00125907
ACA1_018140	785.261	0.322178	0.220959	1.45809	0.144816	0.208708
ACA1_018340	183.481	-0.0879164	0.294156	-0.298877	0.765034	0.818335
ACA1_018650	208.918	-0.655498	0.197835	-3.31336	0.000921811	0.00240403
ACA1_018760	1901.79	0.0878179	0.120564	0.728394	0.466373	0.5519
ACA1_018770	2472.67	0.490024	0.108483	4.51705	6.27076e-06	2.56439e-05
ACA1_018780	2009.97	1.0698	0.147865	7.23503	4.65431e-13	6.08556e-12
ACA1_018790	147.983	0.115374	0.158445	0.728159	0.466516	0.552025
ACA1_018800	654.062	0.681896	0.101078	6.74625	1.51714e-11	1.56905e-10
ACA1_018810	255.916	0.0480206	0.178635	0.26882	0.788069	0.837946
ACA1_018920	110.241	1.08854	0.150981	7.20981	5.60284e-13	7.20835e-12
ACA1_018930	101.041	0.635736	0.13741	4.62656	3.7179e-06	1.58423e-05
ACA1_018940	118.075	-2.49449	0.387739	-6.43344	1.24749e-10	1.13072e-09
ACA1_018950	86.2388	-0.365533	0.211704	-1.72663	0.0842347	0.130933
ACA1_018960	1219.81	1.68815	0.226933	7.43897	1.0147e-13	1.45729e-12
ACA1_018970	216.386	-0.760432	0.344821	-2.20529	0.0274334	0.0493474
ACA1_018980	241.176	0.158056	0.221233	0.714434	0.474959	0.560226
ACA1_018990	727.003	0.440213	0.0997681	4.41237	1.02246e-05	4.02303e-05
ACA1_019000	231.175	0.773787	0.1762	4.39153	1.12554e-05	4.3927e-05
ACA1_019010	375.4	-1.424	0.249012	-5.71858	1.07415e-08	7.13535e-08
ACA1_019020	31.5946	-0.483174	0.273149	-1.7689	0.0769099	0.120992
ACA1_019030	173.722	0.0911077	0.124121	0.734025	0.462934	0.54882
ACA1_019130	3.82883	-0.448462	0.537892	-0.83374	0.404427	0.491601
ACA1_019140	273.42	-0.233473	0.120682	-1.93461	0.0530377	0.087517
ACA1_019150	117.913	1.45741	0.436472	3.33907	0.00084059	0.00221137
ACA1_019160	3.07118	0.157371	0.55922	0.281412	0.778395	0.829553
ACA1_019170	0.0118441	0	0.155664	0	1	NA
ACA1_019180	13.9005	-0.550124	0.420278	-1.30895	0.19055	0.263583
ACA1_019190	140.353	-0.0733866	0.124384	-0.590002	0.555189	0.635313
ACA1_019200	38.0989	0.0104925	0.410952	0.0255322	0.97963	0.985496
ACA1_019210	9.2059	-0.326532	0.450465	-0.724877	0.468528	0.553816
ACA1_019220	247.26	-0.712023	0.143031	-4.97809	6.42143e-07	3.16105e-06
ACA1_019330	21.6839	1.00259	0.278727	3.59702	0.000321878	0.000933458
ACA1_019340	1993.78	-0.308742	0.13105	-2.3559	0.0184777	0.0348428
ACA1_019350	1077.56	0.907035	0.0956489	9.48297	2.47153e-21	9.39703e-20
ACA1_019360	490.146	-0.0446394	0.182604	-0.24446	0.806874	0.853358
ACA1_019370	39.4181	0.020522	0.285925	0.0717738	0.942782	0.959313
ACA1_019380	314.563	-1.56725	0.485283	-3.22956	0.00123982	0.00313987
ACA1_019580	4.9915	-0.674428	0.515784	-1.30758	0.191017	0.264172
ACA1_019590	7.0236	-1.19528	0.507963	-2.35308	0.0186186	0.0350639
ACA1_019600	295.663	0.150086	0.156614	0.95832	0.337902	0.42419
ACA1_019610	680.882	0.173171	0.18627	0.92968	0.352537	0.43947
ACA1_019620	208.067	-0.078186	0.17738	-0.440782	0.659371	0.728166
ACA1_019630	101.863	-0.167879	0.192831	-0.870603	0.383971	0.471289
ACA1_019640	316.092	0.215712	0.161177	1.33835	0.180782	0.252129
ACA1_019650	51.4907	0.824395	0.199145	4.13967	3.47804e-05	0.000123527
ACA1_019760	105.473	-0.587587	0.351482	-1.67174	0.0945754	0.144463
ACA1_019960	647.063	0.24706	0.0858856	2.87662	0.00401957	0.00896654
ACA1_019970	124.896	-0.415301	0.227585	-1.82482	0.0680279	0.108857
ACA1_019980	0.511184	-0.0334995	0.474134	-0.070654	0.943673	0.959775
ACA1_019990	16.7944	-0.832529	0.481359	-1.72954	0.0837126	0.130276
ACA1_020090	66.904	0.180409	0.172474	1.04601	0.295558	0.380049
ACA1_020100	147.616	0.442615	0.261752	1.69097	0.0908425	0.139713
ACA1_020110	0	NA	NA	NA	NA	NA
ACA1_020120	258.894	0.0680885	0.182809	0.372457	0.709553	0.771378
ACA1_020130	162.066	0.0674755	0.26401	0.255579	0.798276	0.845998
ACA1_020140	124.191	-0.0104242	0.187044	-0.0557312	0.955556	0.968493
ACA1_020150	451.856	-0.158092	0.124366	-1.27118	0.203665	0.279018
ACA1_020160	3608.84	0.299122	0.139334	2.1468	0.031809	0.0562241
ACA1_020460	0	NA	NA	NA	NA	NA
ACA1_020470	0	NA	NA	NA	NA	NA
ACA1_020480	0.146884	-0.0484996	0.164507	-0.294818	0.768133	NA
ACA1_020490	0	NA	NA	NA	NA	NA
ACA1_020500	0	NA	NA	NA	NA	NA
ACA1_020510	0	NA	NA	NA	NA	NA
ACA1_020520	0.0380791	0	0.15629	0	1	NA
ACA1_020530	0	NA	NA	NA	NA	NA
ACA1_020630	0.110496	0	0.159976	0	1	NA
ACA1_020640	0	NA	NA	NA	NA	NA
ACA1_020650	0.0283677	0	0.15629	0	1	NA
ACA1_020660	0	NA	NA	NA	NA	NA
ACA1_020670	0	NA	NA	NA	NA	NA
ACA1_020770	577.576	0.521212	0.272088	1.91561	0.0554154	0.0908808
ACA1_020780	1128.58	0.23449	0.10995	2.1327	0.0329491	0.0579487
ACA1_020790	12.7258	0.173224	0.366136	0.473114	0.636132	0.707586
ACA1_020800	162.262	-0.0966794	0.151859	-0.636637	0.524361	0.607584
ACA1_020810	0	NA	NA	NA	NA	NA
ACA1_020820	720.799	0.921221	0.115309	7.98913	1.3589e-15	2.44196e-14
ACA1_020830	900.6	-0.180234	0.170574	-1.05663	0.290679	0.375077
ACA1_020840	5.80451	3.9599	0.545159	7.26375	3.76517e-13	4.99357e-12
ACA1_020850	380.193	0.000996926	0.224571	0.00443924	0.996458	0.997908
ACA1_020860	1262.6	-0.221522	0.0915771	-2.41897	0.0155647	0.0299201
ACA1_020870	147.177	0.600141	0.289897	2.07019	0.0384346	0.066289
ACA1_020880	433.757	-1.59904	0.20976	-7.62317	2.47513e-14	3.89126e-13
ACA1_020890	12.1934	-0.727343	0.36924	-1.96984	0.0488568	0.0815578
ACA1_020900	156.231	-0.471389	0.189909	-2.48219	0.0130577	0.0256329
ACA1_020910	891.205	0.0804698	0.162823	0.494215	0.621154	0.695261
ACA1_020920	309.969	1.51902	0.402292	3.77591	0.000159423	0.000493539
ACA1_020930	219.07	0.0106651	0.131695	0.0809832	0.935455	0.953889
ACA1_020940	41.7384	1.03814	0.432891	2.39815	0.0164782	0.0315043
ACA1_020950	423.794	0.248247	0.143931	1.72476	0.0845706	0.131441
ACA1_021050	4.10084	-0.296863	0.494184	-0.600714	0.54803	0.629007
ACA1_021160	7.13603	1.07627	0.41124	2.61714	0.00886708	0.0182273
ACA1_021170	30.5654	-0.05527	0.249871	-0.221194	0.824941	0.867892
ACA1_021280	6.94751	0.648304	0.44009	1.47312	0.140719	0.203698
ACA1_021580	873.453	0.85458	0.133238	6.41396	1.41791e-10	1.27657e-09
ACA1_021590	8.76539	-0.426631	0.406775	-1.04881	0.294264	0.37889
ACA1_021690	486.533	-0.138973	0.13377	-1.03889	0.298854	0.383535
ACA1_021700	1915.6	0.304982	0.112577	2.7091	0.00674653	0.0142735
ACA1_021810	526.461	-0.114943	0.161334	-0.712453	0.476184	0.561213
ACA1_021910	0	NA	NA	NA	NA	NA
ACA1_021920	0	NA	NA	NA	NA	NA
ACA1_021930	0.308456	-0.707362	0.422158	-1.67559	0.0938194	NA
ACA1_021940	840.505	0.86911	0.15938	5.45308	4.95053e-08	2.941e-07
ACA1_022040	128.182	1.07543	0.165885	6.48299	8.99223e-11	8.34423e-10
ACA1_022050	1.54769	1.43062	0.575082	2.48767	0.0128582	0.0252859
ACA1_022060	2.29301	0.0100294	0.566048	0.0177184	0.985864	0.990319
ACA1_022070	0.584153	-0.112722	0.479037	-0.23531	0.813968	0.859099
ACA1_022080	633.727	0.545638	0.118174	4.61725	3.88856e-06	1.65095e-05
ACA1_022180	14.5315	-2.14649	0.467868	-4.58781	4.47924e-06	1.88238e-05
ACA1_022190	0.0375657	0	0.156271	0	1	NA
ACA1_022200	692.767	-1.43364	0.195987	-7.31497	2.57434e-13	3.48586e-12
ACA1_022210	0.878986	-1.27219	0.557229	-2.28306	0.022427	0.0412982
ACA1_022220	1100.91	0.731736	0.127665	5.7317	9.94311e-09	6.65083e-08
ACA1_022330	2080.81	0.533869	0.121691	4.3871	1.14874e-05	4.47722e-05
ACA1_022340	0.262292	-0.00788686	0.166333	-0.0474162	0.962182	NA
ACA1_022350	21.3068	2.11839	0.534296	3.96483	7.34491e-05	0.000243505
ACA1_022360	922.773	0.162051	0.125308	1.29322	0.195934	0.270068
ACA1_022560	7.77089	-0.833143	0.482321	-1.72736	0.0841027	0.130756
ACA1_022670	10.7352	-2.66666	0.45704	-5.83463	5.39101e-09	3.78103e-08
ACA1_022680	0.281088	0	0.289044	0	1	NA
ACA1_022690	0.5535	0.392023	0.485812	0.806945	0.419698	0.506795
ACA1_022700	722.77	1.2756	0.191181	6.67221	2.51971e-11	2.51936e-10
ACA1_022710	14170.7	0.516407	0.147279	3.50632	0.000454348	0.00126907
ACA1_022720	58.1191	-0.1097	0.207769	-0.527988	0.597508	0.67413
ACA1_022730	57.1344	-0.1184	0.186122	-0.636139	0.524686	0.607911
ACA1_022840	76.4335	0.025425	0.177327	0.143379	0.885991	0.916354
ACA1_022850	231.734	0.251427	0.148334	1.695	0.0900757	0.138788
ACA1_023050	91.0838	-0.23438	0.223858	-1.047	0.295098	0.379658
ACA1_023060	55.6393	-0.28158	0.373657	-0.75358	0.451102	0.53806
ACA1_023070	4.01356	-0.705082	0.568333	-1.24061	0.214749	0.291524
ACA1_023080	0	NA	NA	NA	NA	NA
ACA1_023090	173.561	0.78397	0.156789	5.00016	5.72842e-07	2.84315e-06
ACA1_023100	15.2416	1.38013	0.428913	3.21774	0.00129205	0.003259
ACA1_023110	688.297	-1.62503	0.226217	-7.18349	6.79534e-13	8.61976e-12
ACA1_023120	7.71862	-1.35481	0.471766	-2.87179	0.00408158	0.00909474
ACA1_023130	15.3343	-1.46186	0.429678	-3.40223	0.000668391	0.0017923
ACA1_023140	0.582101	0.00460774	0.532587	0.00865161	0.993097	0.995302
ACA1_023150	0.192386	0.00444898	0.232549	0.0191314	0.984736	NA
ACA1_023160	0.0670679	0	0.161449	0	1	NA
ACA1_023170	0	NA	NA	NA	NA	NA
ACA1_023180	2.40137	-0.486307	0.562278	-0.864887	0.387101	0.474452
ACA1_023380	0.00935949	0.0834238	0.155385	0.536884	0.591347	NA
ACA1_023390	248.645	-0.285561	0.124926	-2.28584	0.0222634	0.041044
ACA1_023700	29.0387	-0.931771	0.302994	-3.07521	0.00210354	0.00504599
ACA1_023810	33197.6	-0.899836	0.132483	-6.79208	1.10526e-11	1.16646e-10
ACA1_023820	2995.04	-0.0785966	0.153794	-0.511051	0.609315	0.684769
ACA1_023830	44.5347	-0.413951	0.321137	-1.28902	0.197392	0.271793
ACA1_023840	2.32214	0.423966	0.549771	0.771168	0.440608	0.527896
ACA1_023850	398.134	0.746588	0.10484	7.12121	1.06983e-12	1.3166e-11
ACA1_023860	180.035	0.762804	0.145467	5.24384	1.57266e-07	8.63291e-07
ACA1_023870	632.271	-0.117759	0.129382	-0.910167	0.362734	0.450201
ACA1_023880	521.011	0.121836	0.135481	0.899284	0.368502	0.455792
ACA1_023890	692.706	-1.16338	0.198456	-5.86215	4.56908e-09	3.24234e-08
ACA1_023990	507.988	-0.451505	0.321748	-1.40329	0.160531	0.228104
ACA1_024000	41.3354	1.0837	0.228878	4.73485	2.19214e-06	9.78136e-06
ACA1_024010	180.205	0.295424	0.128715	2.29518	0.0217225	0.0401647
ACA1_024020	704.584	-0.404211	0.145778	-2.77278	0.00555789	0.0120081
ACA1_024030	7.97729	-0.403	0.447562	-0.900434	0.36789	0.455191
ACA1_024040	953.922	-0.228651	0.0817847	-2.79577	0.00517766	0.0112763
ACA1_024050	472.675	-0.745861	0.123393	-6.04459	1.49789e-09	1.15741e-08
ACA1_024150	425.153	-1.38725	0.273238	-5.07707	3.83299e-07	1.95824e-06
ACA1_024160	1253.01	0.192369	0.322074	0.597281	0.55032	0.630983
ACA1_024170	6.79477	0.47023	0.500865	0.938834	0.347816	0.434371
ACA1_024180	353.585	0.938461	0.276867	3.38957	0.000700013	0.0018705
ACA1_024190	6.40509	-0.754287	0.47571	-1.58561	0.112829	0.168543
ACA1_024200	311.48	1.78918	0.220907	8.09924	5.53031e-16	1.05134e-14
ACA1_024210	522.402	0.781112	0.295743	2.64119	0.00826161	0.017118
ACA1_024220	1080.5	-0.188899	0.130215	-1.45067	0.146872	0.211314
ACA1_024230	457.778	0.304971	0.180704	1.68768	0.0914728	0.140461
ACA1_024240	771.667	0.549084	0.127112	4.31968	1.56256e-05	5.93796e-05
ACA1_024250	122.227	0.47942	0.255902	1.87345	0.061006	0.0988153
ACA1_024260	92.184	0.735368	0.163971	4.48473	7.30061e-06	2.95295e-05
ACA1_024360	187.078	0.375086	0.137496	2.72798	0.00637243	0.0135635
ACA1_024370	0.310322	-0.329809	0.316382	-1.04244	0.297209	NA
ACA1_024380	3146.44	-1.18257	0.145644	-8.1196	4.67741e-16	9.01056e-15
ACA1_024390	356.287	-0.0880569	0.123431	-0.713411	0.475592	0.560743
ACA1_024400	147.095	-0.485533	0.418952	-1.15892	0.246488	0.32693
ACA1_024410	2423.25	-0.48313	0.127393	-3.79245	0.00014917	0.000464046
ACA1_024420	149.096	-0.102138	0.165277	-0.617981	0.536588	0.618675
ACA1_024430	76.5054	0.16053	0.39494	0.406467	0.684399	0.750015
ACA1_024630	391.952	0.238302	0.106699	2.23339	0.0255229	0.0461983
ACA1_024640	155.09	-0.639167	0.192157	-3.32627	0.000880173	0.00230627
ACA1_024750	18.9264	-0.440861	0.365114	-1.20746	0.227254	0.305594
ACA1_024960	610.084	-0.224234	0.124086	-1.80709	0.0707489	0.112648
ACA1_024970	3.82729	0.516633	0.566038	0.912717	0.361391	0.448958
ACA1_024980	362.895	0.304278	0.20077	1.51555	0.129632	0.189837
ACA1_024990	3.0523	-1.01878	0.554917	-1.83591	0.0663708	0.106535
ACA1_025000	570.692	-0.862294	0.161446	-5.34108	9.23944e-08	5.26386e-07
ACA1_025200	72.4107	1.26336	0.284184	4.44558	8.7653e-06	3.49615e-05
ACA1_025410	145.334	0.785238	0.201642	3.89421	9.85173e-05	0.000318643
ACA1_025420	663.978	-1.00681	0.24999	-4.02739	5.63995e-05	0.000190611
ACA1_025520	1691.01	0.107998	0.218081	0.495221	0.620444	0.694736
ACA1_025530	42.8076	1.62662	0.526792	3.08778	0.00201655	0.00486477
ACA1_025540	864.336	1.03766	0.336403	3.08458	0.00203841	0.00491372
ACA1_025550	41.1375	-0.974797	0.259966	-3.74971	0.000177039	0.00054238
ACA1_025560	125.583	-1.46767	0.538117	-2.72741	0.00638343	0.0135829
ACA1_025570	2031.12	-0.184283	0.186057	-0.990465	0.321947	0.407489
ACA1_025670	799.816	-0.135297	0.198786	-0.680615	0.496115	0.580912
ACA1_025680	557.643	0.606055	0.138818	4.36583	1.26644e-05	4.8963e-05
ACA1_025690	7407.17	-0.677262	0.221063	-3.06366	0.00218645	0.00522492
ACA1_025700	59.9486	1.23251	0.271976	4.5317	5.85098e-06	2.40429e-05
ACA1_025710	113.818	-0.42863	0.144078	-2.97499	0.00292999	0.00677754
ACA1_025720	163.514	0.138644	0.142554	0.972576	0.330764	0.416973
ACA1_025730	2311.66	-0.61274	0.152424	-4.01997	5.82058e-05	0.000195799
ACA1_025830	6.46606	2.32616	0.561249	4.14461	3.40396e-05	0.000121158
ACA1_025840	9.79567	1.03042	0.491098	2.0982	0.0358879	0.0624709
ACA1_025850	0.156239	-0.0315839	0.227507	-0.138826	0.889588	NA
ACA1_025860	0	NA	NA	NA	NA	NA
ACA1_025870	0.126118	0	0.163052	0	1	NA
ACA1_025880	42.3014	0.466386	0.216789	2.15134	0.0314497	0.0556572
ACA1_025980	344.201	0.047833	0.172358	0.277521	0.78138	0.832244
ACA1_026390	116.482	-0.272248	0.156769	-1.73662	0.0824536	0.128538
ACA1_026500	295.159	-0.846933	0.214141	-3.95503	7.65246e-05	0.000252773
ACA1_026700	620.8	-0.00120479	0.11275	-0.0106855	0.991474	0.993951
ACA1_026710	1213.45	-0.373754	0.0971346	-3.84779	0.000119188	0.000378384
ACA1_026720	1426.3	-0.842017	0.172461	-4.88235	1.04827e-06	4.94787e-06
ACA1_026820	3062.96	0.0735426	0.146461	0.502129	0.615576	0.690248
ACA1_026830	0.100029	-0.0314548	0.163094	-0.192863	0.847067	NA
ACA1_026840	486.941	0.863595	0.195908	4.40816	1.04254e-05	4.09866e-05
ACA1_026850	32.7152	-1.268	0.313299	-4.04724	5.18254e-05	0.000176597
ACA1_026860	375.389	0.147549	0.352465	0.418619	0.675494	0.742114
ACA1_026960	1487.55	0.326205	0.173316	1.88214	0.0598164	0.0971588
ACA1_026970	24.6755	-0.177129	0.307769	-0.575524	0.564937	0.644775
ACA1_026980	209.7	-1.93752	0.422567	-4.58512	4.53728e-06	1.90344e-05
ACA1_026990	1893.83	0.761417	0.500955	1.51993	0.128528	0.188622
ACA1_027000	660.156	-0.326823	0.129631	-2.52118	0.0116961	0.0232378
ACA1_027010	262.609	0.383336	0.138877	2.76025	0.00577566	0.0124195
ACA1_027020	466.21	0.920691	0.511366	1.80045	0.0717891	0.113979
ACA1_027030	341.823	-0.201762	0.163738	-1.23223	0.217865	0.295061
ACA1_027040	257.239	0.0234881	0.119703	0.19622	0.844438	0.883514
ACA1_027050	380.831	0.493396	0.148947	3.31256	0.00092446	0.00240963
ACA1_027150	65.4871	-0.204069	0.212449	-0.960555	0.336776	0.422961
ACA1_027160	784.8	0.483052	0.13103	3.68659	0.000227277	0.000680982
ACA1_027270	231.343	0.0116774	0.16502	0.0707635	0.943586	0.959775
ACA1_027280	94.0393	-0.093531	0.25929	-0.360719	0.718309	0.778555
ACA1_027390	114.435	-2.27557	0.30545	-7.44989	9.34199e-14	1.34704e-12
ACA1_027490	4157.17	0.740977	0.20448	3.62371	0.000290408	0.000850388
ACA1_027500	834.343	1.66477	0.16135	10.3177	5.85993e-25	3.32017e-23
ACA1_027610	36.8524	-0.167063	0.302261	-0.552711	0.580461	0.658902
ACA1_027620	143.199	-1.48158	0.551481	-2.68655	0.00721935	0.0151695
ACA1_027630	381.957	-0.242713	0.126309	-1.92159	0.0546577	0.0898299
ACA1_027730	28.2543	-0.759468	0.270491	-2.80773	0.00498917	0.0109003
ACA1_027740	466.239	0.97342	0.187321	5.19652	2.03049e-07	1.09098e-06
ACA1_027750	785.603	-0.17235	0.103685	-1.66224	0.0964645	0.147017
ACA1_027760	1.2006	-0.87486	0.566982	-1.54301	0.122828	0.181361
ACA1_027770	110.034	0.664193	0.287157	2.31299	0.0207229	0.03852
ACA1_027780	1595.24	-0.107481	0.15584	-0.68969	0.490389	0.575
ACA1_027790	247.289	-2.15585	0.273558	-7.88078	3.25333e-15	5.63599e-14
ACA1_027800	220.595	0.346695	0.132181	2.62289	0.00871883	0.01797
ACA1_027810	211.895	0.00664648	0.132228	0.0502651	0.959911	0.971579
ACA1_027820	0.614591	-0.445825	0.556044	-0.80178	0.42268	0.509927
ACA1_027830	649.896	-0.98389	0.22317	-4.40871	1.03988e-05	4.08934e-05
ACA1_027840	452.532	0.968886	0.11925	8.12482	4.48041e-16	8.66572e-15
ACA1_027940	512.699	0.360131	0.229785	1.56725	0.117057	0.173978
ACA1_028150	269.883	-0.190018	0.152161	-1.2488	0.211739	0.288006
ACA1_028160	1321.27	-0.781551	0.201697	-3.87488	0.000106675	0.000342347
ACA1_028170	16.7288	0.4831	0.42892	1.12632	0.260031	0.341912
ACA1_028180	2.74697	-0.568324	0.522434	-1.08784	0.276666	0.36021
ACA1_028190	99.6778	-1.72169	0.475757	-3.61884	0.000295925	0.000864383
ACA1_028300	380.217	-0.614075	0.112809	-5.44351	5.22397e-08	3.08317e-07
ACA1_028310	75.3205	-0.537614	0.169768	-3.16676	0.00154148	0.00382341
ACA1_028520	31.5133	-0.719611	0.316661	-2.2725	0.0230564	0.0422896
ACA1_028530	356.859	-0.324946	0.11039	-2.94363	0.00324391	0.00741348
ACA1_028540	1074.98	1.14128	0.110999	10.2819	8.50662e-25	4.74531e-23
ACA1_028550	169.222	-0.658782	0.24014	-2.74333	0.00608203	0.0130105
ACA1_028650	406.038	0.410119	0.0949716	4.31833	1.57212e-05	5.97108e-05
ACA1_028660	249.628	1.41403	0.275344	5.13549	2.81408e-07	1.47525e-06
ACA1_028670	5385.34	-0.268768	0.129953	-2.0682	0.0386211	0.0665947
ACA1_028680	358.097	-0.490033	0.189917	-2.58024	0.00987317	0.0200095
ACA1_028690	138.609	0.546803	0.321676	1.69986	0.089158	0.13752
ACA1_028700	526.652	-0.675745	0.173311	-3.89903	9.65785e-05	0.000312862
ACA1_028710	0.177245	-0.039224	0.165302	-0.237286	0.812435	NA
ACA1_028720	353.712	0.15463	0.15934	0.970445	0.331825	0.417795
ACA1_028730	206.165	-0.21684	0.253748	-0.854545	0.392803	0.480299
ACA1_028740	165.528	0.338055	0.135151	2.50131	0.0123735	0.0244359
ACA1_028850	12.3557	-0.504005	0.410894	-1.2266	0.219971	0.297273
ACA1_028960	28.4949	0.464217	0.263956	1.75869	0.0786307	0.123404
ACA1_029360	1.14091	0.738171	0.574459	1.28499	0.198797	0.273363
ACA1_029370	41.2329	0.962025	0.249796	3.85125	0.000117517	0.00037349
ACA1_029380	163.699	0.348537	0.12733	2.73729	0.00619486	0.0132225
ACA1_029390	283.084	-0.115041	0.108668	-1.05864	0.289762	0.374194
ACA1_029400	204.103	0.946204	0.128903	7.34044	2.129e-13	2.91839e-12
ACA1_029410	196.728	-0.0967716	0.197595	-0.489747	0.624313	0.698094
ACA1_029510	375.275	-0.439114	0.140043	-3.13556	0.00171525	0.00421604
ACA1_029520	301.195	-1.64552	0.206308	-7.97607	1.51067e-15	2.7046e-14
ACA1_029530	218.074	-0.801634	0.15409	-5.20237	1.9676e-07	1.06114e-06
ACA1_029640	98.1842	0.947379	0.267732	3.53853	0.000402358	0.00113941
ACA1_029840	83.8289	1.22307	0.203458	6.0114	1.8393e-09	1.40086e-08
ACA1_030050	25.3269	-1.66709	0.28131	-5.92617	3.10079e-09	2.26837e-08
ACA1_030060	9.43524	-0.984417	0.494835	-1.98938	0.0466588	0.0784781
ACA1_030070	10.5291	-1.92342	0.386103	-4.98163	6.30509e-07	3.11014e-06
ACA1_030080	107.23	-2.22157	0.231706	-9.58788	8.9911e-22	3.559e-20
ACA1_030090	966.967	0.954437	0.156725	6.08988	1.12997e-09	8.86373e-09
ACA1_030200	0.568276	0.292842	0.429713	0.681483	0.495566	0.58041
ACA1_030210	0.261561	-0.187351	0.298953	-0.626691	0.530862	NA
ACA1_030220	133.12	1.05944	0.175476	6.0375	1.56523e-09	1.20418e-08
ACA1_030720	195.614	-1.27198	0.242438	-5.2466	1.54935e-07	8.51467e-07
ACA1_030730	480.563	0.445311	0.133332	3.33987	0.000838165	0.00220579
ACA1_030740	621.863	0.69461	0.0995489	6.97757	3.00325e-12	3.44647e-11
ACA1_030750	127.907	0.658062	0.211864	3.10606	0.00189599	0.00460693
ACA1_030760	1018.86	-0.713462	0.131894	-5.40937	6.32477e-08	3.68767e-07
ACA1_030770	22.0769	0.173726	0.322093	0.539365	0.589635	0.667062
ACA1_030780	419.267	0.619702	0.366094	1.69274	0.0905048	0.139291
ACA1_030790	86.6185	1.90477	0.251138	7.58454	3.33657e-14	5.11996e-13
ACA1_030800	851.975	-0.842804	0.156494	-5.38552	7.22358e-08	4.18134e-07
ACA1_030810	1.6332	-0.943386	0.569135	-1.65758	0.0974023	0.148336
ACA1_031010	78.003	0.648205	0.189002	3.42961	0.000604441	0.00164184
ACA1_031020	2.62631	-0.114628	0.549694	-0.208531	0.834814	0.875855
ACA1_031130	0	NA	NA	NA	NA	NA
ACA1_031140	118.568	1.00604	0.452907	2.2213	0.0263307	0.0475355
ACA1_031150	0	NA	NA	NA	NA	NA
ACA1_031160	57.6963	-1.47414	0.251139	-5.86984	4.36209e-09	3.10307e-08
ACA1_031270	433.895	1.83834	0.371667	4.94621	7.56719e-07	3.67622e-06
ACA1_031380	1.63924	-0.143763	0.558522	-0.257398	0.796871	0.844943
ACA1_031390	144.063	0.498744	0.137671	3.62272	0.000291527	0.000853145
ACA1_031400	74.2006	-1.35063	0.294117	-4.59217	4.38662e-06	1.84667e-05
ACA1_031410	81.3418	-0.178022	0.329055	-0.541011	0.5885	0.666247
ACA1_031510	88.3775	-1.10353	0.164166	-6.72203	1.79206e-11	1.83499e-10
ACA1_031520	110.159	0.572908	0.218843	2.6179	0.00884729	0.0181984
ACA1_031530	38.3625	-1.56991	0.4651	-3.37543	0.000737007	0.00196065
ACA1_031540	959.001	-3.11615	0.503836	-6.18485	6.21597e-10	5.08253e-09
ACA1_031550	351.228	0.287116	0.243866	1.17735	0.239056	0.318707
ACA1_031560	42.6176	0.569765	0.303101	1.87979	0.0601371	0.0976358
ACA1_031570	479.054	-1.41526	0.318355	-4.44554	8.76699e-06	3.49615e-05
ACA1_031580	149.233	-1.45655	0.509749	-2.85739	0.00427145	0.00948278
ACA1_031590	254.639	-1.49027	0.538572	-2.76708	0.00565615	0.0121934
ACA1_031600	537.583	0.188625	0.115938	1.62694	0.10375	0.156889
ACA1_031610	345.562	1.52199	0.147549	10.3152	6.0185e-25	3.39669e-23
ACA1_031620	549.324	-0.565368	0.0906523	-6.23667	4.4698e-10	3.73509e-09
ACA1_031630	74.0331	0.987064	0.232275	4.24955	2.14198e-05	7.93522e-05
ACA1_031640	338.174	0.824201	0.129008	6.38877	1.6723e-10	1.48796e-09
ACA1_031650	99.0316	0.237187	0.268576	0.883126	0.377168	0.464761
ACA1_031660	3897.59	-0.139406	0.150566	-0.925882	0.354507	0.441431
ACA1_031670	213.282	0.160079	0.19382	0.825916	0.408852	0.495626
ACA1_031680	45.3417	0.992242	0.228255	4.34707	1.37969e-05	5.28783e-05
ACA1_031780	181.806	-1.20387	0.375004	-3.21027	0.00132608	0.00333668
ACA1_031790	243.572	-0.013183	0.166621	-0.0791197	0.936937	0.954854
ACA1_031800	238.439	0.484989	0.305833	1.5858	0.112786	0.168514
ACA1_031810	0.125245	0	0.162783	0	1	NA
ACA1_031820	93.4016	0.108535	0.172097	0.63066	0.528263	0.611272
ACA1_031830	61.0325	0.479333	0.214319	2.23654	0.0253164	0.0458589
ACA1_031840	0.923083	-1.30585	0.566184	-2.3064	0.0210883	0.0391122
ACA1_031850	1026.28	0.518118	0.133874	3.87019	0.000108753	0.00034824
ACA1_031860	133.788	-0.0200602	0.126582	-0.158477	0.874081	0.90665
ACA1_031870	402.417	0.477919	0.251924	1.89708	0.0578179	0.0942655
ACA1_031880	6.2644	1.14871	0.547375	2.09857	0.0358546	0.062428
ACA1_031890	5.30844	2.16881	0.574788	3.77323	0.000161146	0.000498339
ACA1_031900	2650.93	-0.204844	0.338559	-0.605047	0.545148	0.626495
ACA1_031910	69.4932	-0.321096	0.221586	-1.44908	0.147315	0.211904
ACA1_031920	83.9714	-0.642574	0.235245	-2.73151	0.00630442	0.0134345
ACA1_031930	136.722	-0.45164	0.14145	-3.19293	0.00140839	0.00352719
ACA1_031940	636.383	-0.803229	0.239455	-3.3544	0.000795384	0.00210048
ACA1_031950	496.327	-2.56167	0.483917	-5.29362	1.1992e-07	6.69993e-07
ACA1_031960	464.627	1.30671	0.149138	8.76172	1.92301e-18	5.01509e-17
ACA1_031970	6.41054	0.140018	0.490918	0.285216	0.775478	0.827177
ACA1_031980	246.044	-0.245525	0.230558	-1.06492	0.286914	0.370981
ACA1_031990	114.218	-0.793524	0.299462	-2.64984	0.00805307	0.0167309
ACA1_032000	2916.69	0.280311	0.0935212	2.9973	0.00272384	0.0063505
ACA1_032200	0.621282	0.393019	0.429904	0.914203	0.36061	0.448065
ACA1_032210	6.40565	-0.706873	0.46358	-1.52482	0.127305	0.187054
ACA1_032320	51.0244	-0.0239979	0.23413	-0.102498	0.918361	0.941068
ACA1_032330	20.9096	0.092199	0.317052	0.290801	0.771203	0.82359
ACA1_032430	574.653	0.649982	0.166791	3.897	9.73927e-05	0.000315217
ACA1_032840	411.428	0.876751	0.198466	4.41765	9.97808e-06	3.93566e-05
ACA1_033140	29.6215	-0.898607	0.319898	-2.80904	0.00496895	0.010861
ACA1_033250	5.57126	-2.00454	0.52149	-3.84388	0.000121106	0.000383882
ACA1_033360	117.808	0.51286	0.137873	3.71981	0.000199376	0.00060425
ACA1_033370	4.28538	0.0538689	0.560612	0.0960895	0.923449	0.945035
ACA1_033380	109.905	-0.576419	0.30078	-1.91641	0.0553125	0.0907514
ACA1_033390	175.434	-0.795998	0.195372	-4.07428	4.61577e-05	0.000159048
ACA1_033400	281.192	-0.860798	0.186959	-4.6042	4.14049e-06	1.75122e-05
ACA1_033410	87.4746	-0.875493	0.190783	-4.58895	4.4549e-06	1.87424e-05
ACA1_033420	31.039	-0.670911	0.292359	-2.29482	0.0217436	0.0401934
ACA1_033430	315.974	0.212265	0.168644	1.25865	0.208155	0.283934
ACA1_033440	49.1179	0.478428	0.201758	2.37129	0.0177259	0.0336138
ACA1_033450	336.143	0.811899	0.137611	5.89996	3.6358e-09	2.61995e-08
ACA1_033460	24.8718	0.743219	0.293019	2.53642	0.0111994	0.0223616
ACA1_033470	19.698	0.309481	0.397921	0.777743	0.43672	0.524021
ACA1_033480	288.002	0.907104	0.13337	6.80139	1.03618e-11	1.09917e-10
ACA1_033490	4.6858	0.10144	0.509302	0.199175	0.842126	0.881669
ACA1_033500	592.059	1.29521	0.160217	8.08413	6.26092e-16	1.17937e-14
ACA1_033510	161.092	1.25072	0.211963	5.90068	3.62014e-09	2.61257e-08
ACA1_033520	0.38404	0.397426	0.418267	0.950173	0.342024	NA
ACA1_033530	0	NA	NA	NA	NA	NA
ACA1_033540	497.551	0.416365	0.2683	1.55186	0.120695	0.178595
ACA1_033550	784.939	-0.453481	0.104622	-4.33448	1.46103e-05	5.577e-05
ACA1_033560	87.7274	0.542434	0.303422	1.78772	0.0738204	0.116845
ACA1_033570	995.45	0.0451264	0.12301	0.366851	0.71373	0.774928
ACA1_033580	6.80199	-1.12531	0.450983	-2.49523	0.0125875	0.0248109
ACA1_033590	1328.39	-0.485901	0.204316	-2.37819	0.0173981	0.0330767
ACA1_033600	180.117	-0.411315	0.282798	-1.45445	0.145821	0.20999
ACA1_033610	2243.39	0.607178	0.0827981	7.33324	2.24661e-13	3.06507e-12
ACA1_033620	1.02827	0.849618	0.543479	1.5633	0.117983	0.175192
ACA1_033630	293.725	0.411971	0.144345	2.85407	0.00431627	0.0095705
ACA1_033640	431.815	-0.613805	0.125211	-4.90217	9.47848e-07	4.50625e-06
ACA1_033650	0	NA	NA	NA	NA	NA
ACA1_033660	323.184	-1.04497	0.121878	-8.57391	1.00027e-17	2.40865e-16
ACA1_033670	711.804	0.771194	0.1622	4.7546	1.9884e-06	8.94408e-06
ACA1_033680	0.0647552	-0.0939162	0.160495	-0.585166	0.558436	NA
ACA1_033690	2.24619	2.83333	0.558593	5.07227	3.93095e-07	2.00333e-06
ACA1_033700	3.49866	1.72105	0.573984	2.99843	0.00271379	0.00632911
ACA1_033710	18705	-1.08948	0.189592	-5.74646	9.11313e-09	6.14689e-08
ACA1_033720	1152.02	-0.29278	0.111722	-2.6206	0.00877749	0.0180729
ACA1_033730	482.101	0.498956	0.158328	3.15141	0.00162484	0.00401157
ACA1_033740	57.2051	-0.192192	0.314813	-0.610497	0.541532	0.623133
ACA1_033750	1656.4	-1.61008	0.290833	-5.53611	3.09264e-08	1.903e-07
ACA1_033760	562.142	-0.398374	0.411904	-0.967153	0.333467	0.419425
ACA1_033770	553.764	0.606203	0.14458	4.19285	2.75473e-05	9.98254e-05
ACA1_033780	102.181	0.380865	0.160635	2.371	0.0177398	0.0336358
ACA1_033790	0	NA	NA	NA	NA	NA
ACA1_033890	25.4729	0.858889	0.31892	2.69312	0.00707865	0.0149063
ACA1_033900	15.0397	-0.404606	0.40147	-1.00781	0.313545	0.398767
ACA1_033910	78.4265	0.765987	0.262516	2.91787	0.00352429	0.00797726
ACA1_034020	43.8505	-0.0795334	0.227392	-0.349763	0.726517	0.7858
ACA1_034030	463.139	0.163184	0.140772	1.15921	0.246371	0.326806
ACA1_034040	102.228	1.02766	0.171419	5.99501	2.03479e-09	1.54081e-08
ACA1_034050	182.918	-0.211901	0.288133	-0.735428	0.462079	0.547986
ACA1_034060	36.2718	0.936448	0.255653	3.66297	0.000249307	0.000740998
ACA1_034070	186.931	0.660796	0.140997	4.6866	2.77785e-06	1.21472e-05
ACA1_034080	867.742	1.15874	0.103957	11.1464	7.45885e-29	6.33915e-27
ACA1_034090	1966.23	0.844877	0.108947	7.75496	8.83687e-15	1.46416e-13
ACA1_034100	7.53434	2.17344	0.543916	3.9959	6.44487e-05	0.000215495
ACA1_034110	262.972	0.186575	0.218894	0.852354	0.394018	0.481703
ACA1_034120	285.179	-0.367601	0.154055	-2.38616	0.0170254	0.0324644
ACA1_034130	57.1636	-0.446093	0.369918	-1.20592	0.227847	0.306169
ACA1_034140	16.0133	-0.0158609	0.357667	-0.0443453	0.964629	0.974545
ACA1_034150	247.023	0.368469	0.125801	2.92898	0.00340075	0.00772548
ACA1_034160	684.544	-0.087535	0.195427	-0.447916	0.654214	0.723355
ACA1_034170	3927.21	0.36501	0.113297	3.22171	0.0012743	0.0032221
ACA1_034180	13.6996	-1.1861	0.410205	-2.89148	0.0038343	0.00859418
ACA1_034280	1467.36	-0.00195841	0.0857671	-0.0228341	0.981783	0.98718
ACA1_034290	201.06	-0.288024	0.234518	-1.22816	0.219388	0.296679
ACA1_034300	312.525	0.235315	0.143093	1.64448	0.100076	0.152008
ACA1_034310	1193.55	0.294542	0.178366	1.65133	0.0986706	0.150062
ACA1_034320	80.9312	0.900447	0.361771	2.489	0.0128103	0.0252089
ACA1_034330	44.5723	0.0988338	0.256804	0.384861	0.70034	0.763835
ACA1_034340	0.740197	-0.58062	0.535763	-1.08372	0.278487	0.361985
ACA1_034350	776.232	0.61078	0.0857231	7.12503	1.04057e-12	1.28277e-11
ACA1_034460	85.9896	0.0166217	0.200308	0.0829803	0.933867	0.952659
ACA1_034470	88.4064	-0.236799	0.322934	-0.733276	0.46339	0.549136
ACA1_034480	340.534	-0.885922	0.187169	-4.73326	2.20937e-06	9.84608e-06
ACA1_034490	114.035	-0.0927637	0.17974	-0.516098	0.605786	0.681651
ACA1_034500	52.7984	-0.263256	0.255551	-1.03015	0.302939	0.387676
ACA1_034510	4784.8	0.0618313	0.0835034	0.740465	0.459018	0.545565
ACA1_034520	178.486	0.662481	0.272336	2.43259	0.0149913	0.0289371
ACA1_034530	139.071	0.55145	0.183339	3.00782	0.0026313	0.00615959
ACA1_034540	11396.7	-0.782485	0.14925	-5.24276	1.58188e-07	8.67692e-07
ACA1_034550	7728.34	-0.954011	0.138993	-6.86374	6.70804e-12	7.29802e-11
ACA1_034560	393.57	0.19611	0.227528	0.861916	0.388733	0.47625
ACA1_034570	407.804	0.162123	0.14633	1.10793	0.267892	0.350462
ACA1_034580	224.319	0.785149	0.156116	5.02928	4.92325e-07	2.46832e-06
ACA1_034590	423.281	-0.837762	0.364787	-2.29658	0.0216427	0.0400428
ACA1_034600	173.708	0.888197	0.144771	6.1352	8.50532e-10	6.80802e-09
ACA1_034610	2607.94	-1.14715	0.13129	-8.73752	2.38294e-18	6.15897e-17
ACA1_034720	336.839	-0.959325	0.135288	-7.09097	1.33179e-12	1.61559e-11
ACA1_034930	5.13864	-0.0941727	0.500361	-0.188209	0.850712	0.888277
ACA1_035040	50.3878	-0.277203	0.28213	-0.982536	0.325836	0.411666
ACA1_035240	56.3655	-1.13945	0.253942	-4.48705	7.22148e-06	2.92339e-05
ACA1_035250	40.0537	0.365717	0.285867	1.27933	0.200782	0.275701
ACA1_035260	1065.49	0.2453	0.0877287	2.79612	0.00517198	0.0112673
ACA1_035270	3.4005	-1.32937	0.505525	-2.62968	0.00854649	0.0176526
ACA1_035280	120.354	-0.286753	0.146513	-1.95719	0.0503257	0.083656
ACA1_035290	35.6304	-0.409007	0.29817	-1.37172	0.17015	0.239486
ACA1_035300	190.183	-2.05533	0.310917	-6.61055	3.82887e-11	3.73528e-10
ACA1_035310	500.093	-0.585123	0.168344	-3.47576	0.000509412	0.00140915
ACA1_035320	0.324322	-0.103409	0.383265	-0.269811	0.787305	NA
ACA1_035330	152.297	1.37804	0.180864	7.61919	2.55273e-14	4.00019e-13
ACA1_035340	3181.75	0.504352	0.155356	3.24642	0.00116865	0.00298
ACA1_035350	579.926	0.0985363	0.0844876	1.16628	0.243501	0.323652
ACA1_035360	9097.3	-1.79319	0.183649	-9.76424	1.60312e-22	6.87295e-21
ACA1_035370	283.464	0.368713	0.141373	2.60808	0.00910525	0.018652
ACA1_035380	639.818	0.808988	0.135106	5.9878	2.12695e-09	1.60639e-08
ACA1_035390	186.006	0.193191	0.181129	1.0666	0.286154	0.37003
ACA1_035400	211.649	0.690897	0.219259	3.15105	0.00162685	0.00401584
ACA1_035410	33.2959	2.0362	0.30344	6.71041	1.94082e-11	1.97611e-10
ACA1_035420	982.387	-0.68487	0.320606	-2.13618	0.032665	0.0575261
ACA1_035430	85.7112	0.247318	0.241988	1.02202	0.306769	0.391713
ACA1_035440	288.391	0.312201	0.124976	2.49809	0.0124864	0.0246285
ACA1_035450	613.183	0.0383678	0.213186	0.179973	0.857173	0.893603
ACA1_035460	354.558	-0.207532	0.240682	-0.862269	0.388539	0.476053
ACA1_035470	1410.07	-0.373128	0.0990202	-3.7682	0.000164427	0.000507723
ACA1_035480	153.231	0.354965	0.136017	2.6097	0.00906208	0.0185741
ACA1_035490	1105.23	0.160784	0.163645	0.982517	0.325845	0.411666
ACA1_035500	0	NA	NA	NA	NA	NA
ACA1_035510	345.165	-0.431387	0.0888318	-4.85623	1.19644e-06	5.61056e-06
ACA1_035520	2843	-0.921689	0.179192	-5.14358	2.69559e-07	1.41776e-06
ACA1_035530	460.36	-0.754813	0.100839	-7.48532	7.13717e-14	1.0437e-12
ACA1_035540	0.301556	-0.336161	0.456724	-0.736026	0.461715	NA
ACA1_035550	77.1528	-0.0229718	0.263402	-0.087212	0.930503	0.950435
ACA1_035560	1037.1	0.265851	0.105518	2.5195	0.0117522	0.0233365
ACA1_035570	540.903	0.656418	0.13607	4.82414	1.4061e-06	6.49677e-06
ACA1_035580	110.802	-0.180634	0.204332	-0.884026	0.376682	0.464277
ACA1_035590	676.21	-0.210889	0.277381	-0.760288	0.447083	0.53428
ACA1_035600	35.0599	-0.198188	0.26469	-0.748752	0.454006	0.540989
ACA1_035610	10.3624	-0.246377	0.435711	-0.56546	0.571761	0.651277
ACA1_035620	3.2304	-0.418079	0.56467	-0.740395	0.459061	0.545571
ACA1_035630	293.285	0.230419	0.128144	1.79813	0.0721562	0.114499
ACA1_035640	595.715	5.40301	0.361733	14.9364	1.909e-50	1.02153e-47
ACA1_035650	611.721	0.0103186	0.0848081	0.12167	0.90316	0.929613
ACA1_035660	382.859	0.376835	0.115427	3.26471	0.00109576	0.00280802
ACA1_035770	0.199294	-0.0689752	0.407855	-0.169117	0.865705	NA
ACA1_035780	2.1338	0.162021	0.559311	0.28968	0.772061	0.824262
ACA1_035790	34.4406	-0.94444	0.317993	-2.97	0.00297801	0.00687321
ACA1_035890	24.9979	0.208536	0.270735	0.770257	0.441148	0.528412
ACA1_036000	198.13	-0.461708	0.203588	-2.26785	0.0233385	0.0427397
ACA1_036010	175.485	-0.288415	0.148978	-1.93596	0.052873	0.0873039
ACA1_036020	194.084	1.9456	0.283508	6.86257	6.76319e-12	7.34144e-11
ACA1_036030	759.337	0.126407	0.196464	0.643409	0.519959	0.60316
ACA1_036040	14418.8	-1.28044	0.155557	-8.23129	1.85214e-16	3.75839e-15
ACA1_036050	77.6025	-0.0353457	0.181691	-0.194537	0.845755	0.884508
ACA1_036060	112.479	0.923061	0.17981	5.13353	2.84353e-07	1.48867e-06
ACA1_036170	174.237	0.272716	0.113174	2.4097	0.0159656	0.030593
ACA1_036180	103.752	0.105223	0.328723	0.320097	0.748895	0.805062
ACA1_036190	275.066	1.10806	0.163944	6.75881	1.39127e-11	1.44844e-10
ACA1_036200	0	NA	NA	NA	NA	NA
ACA1_036210	74.7187	0.499112	0.17237	2.89559	0.00378444	0.00849163
ACA1_036220	231.573	-0.589208	0.154363	-3.81703	0.000135066	0.000423857
ACA1_036230	98.0105	0.305285	0.166093	1.83804	0.0660565	0.106137
ACA1_036240	904.19	-1.50584	0.28336	-5.31423	1.07111e-07	6.03327e-07
ACA1_036250	323.337	-1.11913	0.258936	-4.32204	1.5459e-05	5.87922e-05
ACA1_036260	2621.89	-1.37799	0.174502	-7.89668	2.86439e-15	4.98611e-14
ACA1_036270	472.786	0.343367	0.167365	2.0516	0.0402086	0.0688556
ACA1_036280	6155.5	-1.64421	0.222957	-7.37458	1.64868e-13	2.29703e-12
ACA1_036290	106.062	-0.701839	0.173797	-4.03828	5.38451e-05	0.000182747
ACA1_036300	51.76	-1.09657	0.238396	-4.59979	4.22926e-06	1.78616e-05
ACA1_036310	114.781	0.540487	0.219692	2.46021	0.0138858	0.0270489
ACA1_036320	184.326	0.657543	0.250629	2.62358	0.0087012	0.0179362
ACA1_036330	925.892	0.0848189	0.0962342	0.88138	0.378112	0.465686
ACA1_036340	1423.74	0.570089	0.108581	5.25034	1.51821e-07	8.35304e-07
ACA1_036350	10.5373	0.337937	0.387258	0.87264	0.382859	0.47021
ACA1_036360	776.768	-0.957951	0.119813	-7.99541	1.29145e-15	2.33235e-14
ACA1_036370	14.1567	-0.082679	0.396414	-0.208567	0.834786	0.875855
ACA1_036380	1.13778	-1.1276	0.565534	-1.99387	0.0461659	0.0777214
ACA1_036390	58.9445	-0.494643	0.26073	-1.89714	0.0578089	0.0942655
ACA1_036400	9134.64	-1.65365	0.202577	-8.16304	3.26687e-16	6.43049e-15
ACA1_036410	0.0211578	-0.121594	0.158113	-0.769031	0.441875	NA
ACA1_036420	7673.28	-1.36873	0.197417	-6.93318	4.11495e-12	4.63028e-11
ACA1_036430	186.118	0.419229	0.166573	2.51678	0.0118432	0.023488
ACA1_036440	60.694	0.475232	0.237519	2.00082	0.0454119	0.0766499
ACA1_036450	5.14624	0.359997	0.437617	0.822632	0.410717	0.497364
ACA1_036460	0.0420499	0	0.15629	0	1	NA
ACA1_036470	72.1861	1.42386	0.18167	7.83761	4.59199e-15	7.83296e-14
ACA1_036480	47.5602	0.40627	0.253601	1.60201	0.109154	0.163765
ACA1_036490	488.158	0.274295	0.136584	2.00825	0.044617	0.0754567
ACA1_036500	105.024	0.0172007	0.182261	0.0943738	0.924812	0.946228
ACA1_036510	119.295	-0.960142	0.28454	-3.37436	0.000739878	0.00196684
ACA1_036520	841.691	-0.137331	0.0925429	-1.48397	0.137816	0.199977
ACA1_036530	512.341	0.243704	0.513844	0.474276	0.635303	0.706936
ACA1_036540	0	NA	NA	NA	NA	NA
ACA1_036550	0	NA	NA	NA	NA	NA
ACA1_036560	452.029	-0.271515	0.229864	-1.1812	0.237524	0.31702
ACA1_036570	0	NA	NA	NA	NA	NA
ACA1_036580	0	NA	NA	NA	NA	NA
ACA1_036590	0.16804	-0.123107	0.235423	-0.522919	0.601031	NA
ACA1_036600	357.486	-0.625905	0.228421	-2.74014	0.00614127	0.013114
ACA1_036610	109.29	0.213077	0.155307	1.37197	0.170072	0.239423
ACA1_036620	576.747	-0.208085	0.183236	-1.13561	0.25612	0.337445
ACA1_036630	68.0293	-0.220724	0.247126	-0.893166	0.371768	0.459198
ACA1_036640	149.856	0.397392	0.14757	2.69291	0.00708311	0.0149135
ACA1_036650	132.615	-0.0840963	0.172265	-0.488181	0.625422	0.699009
ACA1_036660	247.002	-0.124281	0.113601	-1.09401	0.273949	0.356997
ACA1_036670	257.022	1.52921	0.184162	8.30363	1.00979e-16	2.12674e-15
ACA1_036870	67.104	0.257408	0.283927	0.906599	0.364619	0.452112
ACA1_036880	213.606	-0.651156	0.122323	-5.32326	1.01925e-07	5.77043e-07
ACA1_036890	130.394	0.13289	0.12948	1.02634	0.30473	0.389588
ACA1_036900	6866.37	-1.41205	0.115063	-12.272	1.28125e-34	2.05683e-32
ACA1_036910	202.468	1.49993	0.257558	5.82367	5.75701e-09	4.00854e-08
ACA1_036920	716.374	-1.32797	0.175092	-7.5844	3.3402e-14	5.11996e-13
ACA1_036930	275.292	1.45554	0.194047	7.50099	6.33367e-14	9.34718e-13
ACA1_036940	443.022	0.528893	0.254071	2.08167	0.0373724	0.064712
ACA1_036950	848.082	0.51869	0.285549	1.81647	0.069299	0.110572
ACA1_036960	733.766	0.0095013	0.0913167	0.104048	0.917131	0.9401
ACA1_036970	96.6249	0.297034	0.148598	1.99891	0.0456181	0.0769074
ACA1_036980	97.8713	0.183493	0.228948	0.801461	0.422865	0.510022
ACA1_036990	2500.11	-0.0517008	0.102252	-0.505622	0.613122	0.68797
ACA1_037000	439.099	0.46102	0.172737	2.66891	0.00760984	0.0159136
ACA1_037010	1804.77	-0.917575	0.219876	-4.17316	3.00408e-05	0.000108102
ACA1_037020	1885.45	-0.899685	0.210996	-4.26399	2.0081e-05	7.49564e-05
ACA1_037030	116.784	-0.00459761	0.148252	-0.0310121	0.97526	0.982605
ACA1_037040	2.38321	0.111438	0.518688	0.214846	0.829888	0.871825
ACA1_037050	31.8647	0.0823357	0.336665	0.244563	0.806795	0.853358
ACA1_037060	172.625	-0.447628	0.155084	-2.88637	0.00389718	0.00872291
ACA1_037070	503.933	-0.448958	0.173865	-2.58223	0.00981652	0.0199114
ACA1_037080	2210.49	-0.470486	0.138745	-3.39101	0.000696365	0.00186213
ACA1_037090	464.286	0.995157	0.155338	6.40639	1.49008e-10	1.33636e-09
ACA1_037100	475.565	-0.398672	0.180272	-2.21151	0.0270006	0.048593
ACA1_037110	1789.52	-0.418027	0.282283	-1.48088	0.138639	0.200989
ACA1_037120	412.93	0.337976	0.13183	2.56372	0.0103557	0.0208558
ACA1_037130	245.123	1.74141	0.160411	10.856	1.868e-27	1.36307e-25
ACA1_037140	113.94	1.74001	0.174916	9.94768	2.58125e-23	1.22275e-21
ACA1_037150	155.072	-0.576736	0.202875	-2.84281	0.0044717	0.0098652
ACA1_037160	554.716	0.111239	0.111547	0.997234	0.318651	0.404061
ACA1_037170	145.775	0.461476	0.168004	2.74682	0.00601756	0.012886
ACA1_037180	72.6533	0.519962	0.154185	3.37233	0.00074536	0.00197995
ACA1_037190	545.401	-0.171269	0.149662	-1.14437	0.25247	0.333885
ACA1_037200	624.455	-0.341227	0.118927	-2.86921	0.004115	0.00915798
ACA1_037210	123.637	-1.07937	0.236034	-4.57295	4.80897e-06	2.00462e-05
ACA1_037220	28.0741	-0.639981	0.263185	-2.43168	0.0150291	0.0289985
ACA1_037430	151.807	-0.939234	0.188336	-4.987	6.13225e-07	3.02902e-06
ACA1_037440	192.776	-1.01542	0.174138	-5.8311	5.50625e-09	3.85624e-08
ACA1_037450	157.453	-0.917487	0.192749	-4.76001	1.93584e-06	8.73759e-06
ACA1_037460	2248.21	-0.548765	0.126234	-4.34722	1.37876e-05	5.28783e-05
ACA1_037470	247.536	-0.159763	0.115493	-1.38331	0.166569	0.235041
ACA1_037480	650.465	-0.406691	0.140652	-2.89148	0.00383431	0.00859418
ACA1_037490	306.293	-0.0182899	0.128439	-0.142401	0.886763	0.917039
ACA1_037500	75.4059	1.10166	0.248279	4.4372	9.11359e-06	3.62736e-05
ACA1_037700	1066.32	0.354329	0.117696	3.01053	0.00260792	0.0061108
ACA1_037710	17.0939	0.184226	0.338393	0.544415	0.586156	0.664114
ACA1_037720	118.351	-0.100922	0.153746	-0.656423	0.511552	0.594985
ACA1_037730	72.5164	-1.02985	0.493874	-2.08525	0.0370467	0.0642403
ACA1_037740	538.78	0.530191	0.209585	2.52972	0.0114153	0.02273
ACA1_037750	60.6932	-0.502366	0.189631	-2.64918	0.00806866	0.0167521
ACA1_037760	265.376	-0.505226	0.111712	-4.52258	6.10891e-06	2.50387e-05
ACA1_037770	179.738	-0.469912	0.125638	-3.74021	0.000183865	0.000561388
ACA1_037780	755.65	0.0287776	0.0958976	0.300087	0.764111	0.817618
ACA1_037790	549.844	1.25306	0.172183	7.2775	3.40057e-13	4.53661e-12
ACA1_037800	920.703	0.584498	0.112429	5.19884	2.00537e-07	1.07884e-06
ACA1_037810	30.7157	2.31529	0.505903	4.57654	4.72726e-06	1.97454e-05
ACA1_037820	0.148317	0.00906226	0.239088	0.0379034	0.969765	NA
ACA1_037830	93.9953	0.00239752	0.323402	0.00741345	0.994085	0.996153
ACA1_037840	28.6991	-1.19529	0.274794	-4.34977	1.36277e-05	5.22819e-05
ACA1_037850	8.48069	0.508347	0.403666	1.25933	0.207912	0.283687
ACA1_037860	485.55	1.58291	0.13576	11.6596	2.04964e-31	2.33175e-29
ACA1_037870	675.327	0.209102	0.123918	1.68742	0.0915219	0.140522
ACA1_037880	19.2161	4.39785	0.478552	9.18991	3.93167e-20	1.27939e-18
ACA1_037890	80.4659	-0.583432	0.290329	-2.00955	0.0444786	0.0752754
ACA1_037900	264.31	0.031429	0.315889	0.0994938	0.920746	0.942879
ACA1_037910	187.009	0.687117	0.133618	5.14238	2.71274e-07	1.42626e-06
ACA1_037920	275.154	-1.77411	0.36904	-4.80737	1.52932e-06	7.01673e-06
ACA1_037930	899.54	0.363985	0.114463	3.17993	0.00147313	0.00367443
ACA1_037940	138.243	-0.538102	0.312973	-1.71932	0.0855557	0.132744
ACA1_038050	98.7525	0.20677	0.200095	1.03336	0.301437	0.38589
ACA1_038060	139.228	-0.658592	0.301095	-2.18732	0.0287192	0.0514017
ACA1_038070	88.6342	-0.14461	0.295496	-0.48938	0.624573	0.698223
ACA1_038080	633.587	0.210982	0.130878	1.61204	0.106952	0.16103
ACA1_038090	281.554	-0.241671	0.0996505	-2.42519	0.0153005	0.029467
ACA1_038100	818.975	-0.645033	0.170511	-3.78294	0.000154984	0.000480724
ACA1_038110	126.447	-0.828886	0.163537	-5.06849	4.00984e-07	2.04065e-06
ACA1_038120	73.437	-0.173985	0.185597	-0.937433	0.348536	0.435045
ACA1_038130	5529.21	-1.23611	0.120608	-10.249	1.19544e-24	6.64299e-23
ACA1_038140	144.705	-1.07748	0.278461	-3.86941	0.0001091	0.000349199
ACA1_038150	216.033	-0.0224099	0.136601	-0.164053	0.869689	0.903261
ACA1_038160	762.247	0.907173	0.149808	6.05556	1.39926e-09	1.08457e-08
ACA1_038170	155.187	-0.0846636	0.300485	-0.281756	0.77813	0.829332
ACA1_038180	800.624	-0.117797	0.116567	-1.01055	0.31223	0.397384
ACA1_038190	164.383	0.30778	0.216336	1.42269	0.154825	0.221191
ACA1_038200	154.567	0.712526	0.189378	3.76245	0.000168256	0.000517777
ACA1_038210	253.075	0.545511	0.165139	3.30334	0.00095542	0.00248316
ACA1_038220	414.583	0.58425	0.205893	2.83764	0.00454489	0.0100129
ACA1_038230	1383.16	-0.290503	0.100296	-2.89646	0.00377396	0.00847075
ACA1_038240	823.224	-0.63916	0.157705	-4.05288	5.05905e-05	0.000172634
ACA1_038250	54.3208	0.462482	0.190036	2.43365	0.0149474	0.0288756
ACA1_038260	171.689	-0.88591	0.188395	-4.7024	2.57123e-06	1.13087e-05
ACA1_038270	276.588	-0.808383	0.261665	-3.08938	0.00200576	0.00484198
ACA1_038280	2461.52	-0.0553938	0.142058	-0.389937	0.696583	0.76077
ACA1_038290	0	NA	NA	NA	NA	NA
ACA1_038300	238.715	-0.0375528	0.145152	-0.258713	0.795856	0.844115
ACA1_038310	73.0073	0.354966	0.201184	1.76439	0.0776667	0.12201
ACA1_038320	108.631	-1.28267	0.224424	-5.71538	1.09456e-08	7.25755e-08
ACA1_038330	375.435	-1.12945	0.231553	-4.87774	1.07306e-06	5.05824e-06
ACA1_038340	193.803	0.690139	0.384958	1.79277	0.0730105	0.115727
ACA1_038350	235.877	0.609424	0.129258	4.7148	2.4195e-06	1.07033e-05
ACA1_038360	719.874	-0.853893	0.123642	-6.90616	4.97957e-12	5.54275e-11
ACA1_038370	391.329	0.352576	0.119626	2.94732	0.00320537	0.00733351
ACA1_038380	194.186	0.537492	0.178169	3.01675	0.00255504	0.00599954
ACA1_038390	155.266	0.153442	0.141352	1.08553	0.277687	0.36115
ACA1_038400	436.92	0.458051	0.109948	4.16606	3.09904e-05	0.000111297
ACA1_038410	30.3009	0.394706	0.294624	1.3397	0.180344	0.251604
ACA1_038420	677.308	-0.502281	0.162996	-3.08155	0.00205927	0.00495378
ACA1_038430	2108.27	-1.13703	0.191358	-5.94193	2.81686e-09	2.07961e-08
ACA1_038440	22.7972	0.18475	0.242262	0.762605	0.445699	0.532882
ACA1_038450	138.71	-0.307127	0.152967	-2.0078	0.0446648	0.0755287
ACA1_038460	36261.6	-1.83066	0.180735	-10.129	4.1093e-24	2.15895e-22
ACA1_038470	193.654	-0.820013	0.130838	-6.26741	3.67105e-10	3.0999e-09
ACA1_038480	259.312	0.806754	0.128129	6.29643	3.04572e-10	2.59767e-09
ACA1_038490	1519.99	-1.00151	0.216184	-4.63268	3.60956e-06	1.5411e-05
ACA1_038500	377.34	1.93314	0.38289	5.04883	4.44523e-07	2.24955e-06
ACA1_038510	171.94	0.602798	0.190518	3.16399	0.00155621	0.00385596
ACA1_038520	254.22	0.907973	0.132525	6.85131	7.31764e-12	7.92543e-11
ACA1_038530	143.734	-0.494162	0.316345	-1.5621	0.118264	0.175502
ACA1_038540	667.229	0.462201	0.134484	3.43685	0.00058852	0.00160255
ACA1_038550	995.475	0.686851	0.202317	3.39493	0.000686465	0.00183633
ACA1_038560	135.557	0.900025	0.187993	4.78754	1.68834e-06	7.68772e-06
ACA1_038570	123.208	-0.704969	0.273695	-2.57575	0.0100024	0.0202374
ACA1_038580	3.18301	-0.0199573	0.544215	-0.0366717	0.970747	0.979014
ACA1_038980	67.7706	0.658654	0.243228	2.70797	0.00676959	0.014316
ACA1_039190	158.103	0.191439	0.122296	1.56537	0.117496	0.174594
ACA1_039200	737.735	-0.942569	0.378724	-2.4888	0.0128173	0.0252158
ACA1_039210	16.2758	-0.241258	0.316454	-0.762378	0.445835	0.532965
ACA1_039320	166.717	1.00417	0.18217	5.51229	3.54201e-08	2.15474e-07
ACA1_039330	506.763	0.616906	0.171538	3.59631	0.000322761	0.000935831
ACA1_039340	287.675	-0.274412	0.282315	-0.972006	0.331047	0.41718
ACA1_039450	593.95	1.18125	0.332265	3.55514	0.000377773	0.00107846
ACA1_039460	379.722	-1.86188	0.386555	-4.81659	1.46031e-06	6.72142e-06
ACA1_039470	6.40249	-1.9326	0.513376	-3.76449	0.000166888	0.000514334
ACA1_039480	0.366721	-0.893868	0.476291	-1.87673	0.0605554	NA
ACA1_039490	294.039	-0.393741	0.108371	-3.63326	0.000279861	0.000822487
ACA1_039500	337.411	-0.906589	0.215354	-4.20976	2.55638e-05	9.33872e-05
ACA1_039510	243.95	-1.37022	0.282148	-4.85639	1.19545e-06	5.60774e-06
ACA1_039520	87.7326	-0.21912	0.222353	-0.98546	0.324398	0.410089
ACA1_039620	335.95	-0.0985328	0.148369	-0.664106	0.506622	0.590701
ACA1_039630	491.913	0.360043	0.164936	2.18292	0.0290416	0.0518913
ACA1_039640	482.241	-0.391433	0.188265	-2.07916	0.0376028	0.0650563
ACA1_039650	13.2059	1.37265	0.475814	2.88485	0.00391595	0.0087568
ACA1_039660	577.87	-0.45525	0.219122	-2.07761	0.0377449	0.0652631
ACA1_039770	0.0553287	-0.0951417	0.160519	-0.592711	0.553374	NA
ACA1_039970	0.866531	0	0.513395	0	1	1
ACA1_039980	125.032	-0.0768772	0.128282	-0.599281	0.548986	0.629678
ACA1_040190	312.569	0.414091	0.183805	2.25289	0.0242664	0.0442175
ACA1_040200	111.862	0.946526	0.170444	5.55331	2.80312e-08	1.73147e-07
ACA1_040210	163.042	-0.480949	0.150735	-3.19069	0.00141931	0.0035521
ACA1_040320	164.647	-0.335597	0.148871	-2.25429	0.0241781	0.0440789
ACA1_040420	14.2101	-0.884595	0.310262	-2.85113	0.00435647	0.00964485
ACA1_040430	1339.93	-1.10442	0.153734	-7.18396	6.7722e-13	8.59796e-12
ACA1_040440	905.597	0.241998	0.103506	2.33801	0.0193865	0.036282
ACA1_040450	108.828	1.24529	0.351772	3.54005	0.000400046	0.00113375
ACA1_040460	4010.14	0.934468	0.0931913	10.0274	1.15494e-23	5.69509e-22
ACA1_040470	1426.95	0.207849	0.101596	2.04582	0.0407737	0.069691
ACA1_040480	494.122	0.721836	0.153378	4.70625	2.5231e-06	1.11173e-05
ACA1_040490	289.556	0.595103	0.174479	3.41075	0.000647841	0.00174367
ACA1_040500	305.785	0.352312	0.152092	2.31643	0.0205346	0.0382029
ACA1_040510	144.465	1.98374	0.220191	9.0092	2.07574e-19	6.05864e-18
ACA1_040520	1731.8	1.34249	0.145606	9.22001	2.97061e-20	9.86654e-19
ACA1_040530	118.678	1.53056	0.310867	4.92353	8.49977e-07	4.07735e-06
ACA1_040640	116.592	0.445613	0.207504	2.14749	0.0317541	0.0561409
ACA1_040650	185.126	-0.709092	0.226494	-3.13073	0.00174371	0.00428089
ACA1_040660	207.595	0.200783	0.125988	1.59367	0.11101	0.166204
ACA1_040670	231.723	0.366265	0.199302	1.83773	0.0661016	0.106195
ACA1_040680	13.5232	-0.346211	0.331335	-1.0449	0.296071	0.380572
ACA1_040690	168.782	0.238709	0.177753	1.34293	0.179296	0.250433
ACA1_040700	158.435	0.655144	0.137831	4.75325	2.00173e-06	8.99369e-06
ACA1_040710	824.201	-0.589479	0.12964	-4.54703	5.4408e-06	2.24982e-05
ACA1_040720	2339.46	0.492596	0.104832	4.69892	2.61545e-06	1.14857e-05
ACA1_040730	615.587	0.0214208	0.132451	0.161726	0.871522	0.90465
ACA1_040740	71.368	0.513463	0.244297	2.10179	0.0355713	0.0620094
ACA1_040750	424.49	0.26435	0.185942	1.42168	0.155119	0.221502
ACA1_040760	351.084	1.00668	0.125482	8.02252	1.03594e-15	1.89699e-14
ACA1_040770	949.819	0.720619	0.249791	2.88489	0.00391554	0.0087568
ACA1_040780	0.271828	-0.216561	0.364529	-0.594085	0.552455	NA
ACA1_040790	186.165	0.930883	0.230214	4.04355	5.2648e-05	0.000179105
ACA1_040800	507.623	0.245478	0.122002	2.01208	0.0442119	0.0749031
ACA1_040810	2321.87	-0.827317	0.155277	-5.32801	9.9296e-08	5.63483e-07
ACA1_040820	394.96	0.946588	0.137564	6.88107	5.94063e-12	6.5171e-11
ACA1_040830	747.005	0.398334	0.122113	3.26201	0.00110626	0.0028319
ACA1_040840	1580.9	1.09835	0.151005	7.27361	3.50013e-13	4.65224e-12
ACA1_040850	1004.06	0.316674	0.130162	2.43293	0.0149773	0.0289178
ACA1_040860	262.578	-2.13177	0.386866	-5.51036	3.58103e-08	2.17665e-07
ACA1_040870	207.902	-0.323899	0.446744	-0.725021	0.468439	0.553756
ACA1_040880	365.583	-0.211793	0.111445	-1.90042	0.0573777	0.0937139
ACA1_040890	43.2435	0.489264	0.293882	1.66483	0.0959461	0.146304
ACA1_041000	44.7417	0.610028	0.213843	2.8527	0.00433498	0.00960661
ACA1_041110	9.53036	0.464067	0.379339	1.22336	0.221194	0.298758
ACA1_041220	7.31598	-1.74016	0.439735	-3.95729	7.58055e-05	0.000250734
ACA1_041430	32.844	-0.0631137	0.272859	-0.231305	0.817078	0.8615
ACA1_041640	2.01089	-0.357246	0.54439	-0.656231	0.511675	0.595032
ACA1_041740	16.5012	0.0167478	0.321727	0.0520559	0.958484	0.970576
ACA1_041750	243.368	1.70339	0.316584	5.38055	7.42589e-08	4.29328e-07
ACA1_041760	62.8699	-0.189199	0.337548	-0.560509	0.575132	0.654241
ACA1_041770	138.937	0.0481638	0.260091	0.18518	0.853088	0.890243
ACA1_041780	87.5516	0.504723	0.217557	2.31996	0.020343	0.0378855
ACA1_041790	1798.77	-0.734061	0.21964	-3.3421	0.000831461	0.00218935
ACA1_041900	454.5	1.35902	0.124754	10.8937	1.23573e-27	9.20303e-26
ACA1_041910	13.2737	-3.61441	0.459205	-7.87103	3.51725e-15	6.07136e-14
ACA1_041920	529.431	-1.77825	0.372572	-4.77291	1.8158e-06	8.22921e-06
ACA1_041930	181.292	0.154505	0.173292	0.891592	0.372612	0.460049
ACA1_041940	453.035	0.320128	0.181302	1.76572	0.0774436	0.121686
ACA1_041950	102.115	0.316339	0.179019	1.76707	0.0772169	0.121396
ACA1_041960	324.544	-0.274514	0.10735	-2.55718	0.0105525	0.0212049
ACA1_041970	18.3814	1.06176	0.332426	3.19396	0.00140335	0.00351641
ACA1_041980	27.1081	-1.38563	0.322404	-4.29779	1.72511e-05	6.50428e-05
ACA1_041990	273.966	-0.0809367	0.117094	-0.691209	0.489434	0.574019
ACA1_042000	248.369	0.233449	0.155881	1.49761	0.134235	0.19561
ACA1_042010	210.451	0.848917	0.183952	4.61489	3.93298e-06	1.66883e-05
ACA1_042020	120.018	0.081902	0.198072	0.413495	0.679244	0.745723
ACA1_042030	168.089	-0.0673073	0.184523	-0.364764	0.715287	0.775991
ACA1_042040	147.315	0.00632068	0.135998	0.0464762	0.962931	0.973509
ACA1_042050	72.3829	-0.343971	0.240644	-1.42938	0.152895	0.218824
ACA1_042060	767.948	-1.14806	0.282857	-4.05878	4.9329e-05	0.000168808
ACA1_042070	322.742	0.130088	0.171426	0.75886	0.447936	0.535123
ACA1_042080	0.0535341	0	0.159995	0	1	NA
ACA1_042090	16.3613	0.0798434	0.32406	0.246385	0.805384	0.852156
ACA1_042200	0.0599465	0.134407	0.160966	0.835001	0.403717	NA
ACA1_042210	767.075	0.50522	0.294298	1.7167	0.0860347	0.133372
ACA1_042220	0.601754	0.706371	0.556299	1.26977	0.204168	0.27955
ACA1_042230	0.428217	-0.372941	0.315342	-1.18266	0.236944	0.316422
ACA1_042240	173.953	0.570606	0.13242	4.30906	1.6395e-05	6.20743e-05
ACA1_042250	2937.36	-1.5032	0.143805	-10.4531	1.41886e-25	8.72326e-24
ACA1_042260	0.0392788	0	0.159458	0	1	NA
ACA1_042270	453.078	1.27239	0.283116	4.49422	6.98255e-06	2.83302e-05
ACA1_042280	288.981	0.456778	0.119373	3.82646	0.000129997	0.000409371
ACA1_042290	241.105	-0.0894543	0.134705	-0.664075	0.506642	0.590701
ACA1_042300	0.0914625	0.0775536	0.162901	0.47608	0.634018	NA
ACA1_042310	568.322	0.349653	0.148802	2.34978	0.0187845	0.0353245
ACA1_042320	236.686	0.22995	0.107696	2.13518	0.0327462	0.0576513
ACA1_042330	85.2766	0.0278604	0.230642	0.120795	0.903853	0.930186
ACA1_042340	6.51168	-0.905579	0.497671	-1.81963	0.0688146	0.109897
ACA1_042450	49.6087	0.383453	0.189341	2.0252	0.0428466	0.0728978
ACA1_042560	0	NA	NA	NA	NA	NA
ACA1_042670	62.762	-0.00742067	0.183068	-0.0405351	0.967667	0.976657
ACA1_042680	292.807	0.378131	0.16781	2.25333	0.0242382	0.0441718
ACA1_042690	129.328	0.571771	0.161355	3.54356	0.000394765	0.00112076
ACA1_042800	36.2305	-1.26562	0.31396	-4.03115	5.55045e-05	0.000187761
ACA1_042810	1.35277	-0.248859	0.572079	-0.435008	0.663557	0.731837
ACA1_042820	44.0424	0.292131	0.293052	0.996859	0.318833	0.404221
ACA1_042830	11.9061	0.0575835	0.364103	0.158152	0.874337	0.90685
ACA1_042840	81.944	-0.0804262	0.166894	-0.481898	0.629878	0.702414
ACA1_042850	631.207	0.163048	0.152557	1.06877	0.285174	0.368994
ACA1_042860	265.326	1.62217	0.313359	5.17671	2.25828e-07	1.20353e-06
ACA1_042870	901.873	0.229438	0.0928082	2.47217	0.0134294	0.0262875
ACA1_042880	0	NA	NA	NA	NA	NA
ACA1_042990	9.01804	0.578496	0.356422	1.62307	0.104575	0.157929
ACA1_043100	346.004	0.223595	0.0858733	2.60378	0.00922016	0.0188473
ACA1_043110	44.5967	-0.800315	0.276524	-2.8942	0.00380123	0.00852401
ACA1_043120	357.016	0.512614	0.112846	4.54261	5.55623e-06	2.29361e-05
ACA1_043130	40.397	0.41141	0.233246	1.76384	0.0777586	0.122129
ACA1_043140	238.857	-0.446734	0.180797	-2.47092	0.0134767	0.0263694
ACA1_043150	492.321	-0.0651597	0.0995556	-0.654506	0.512786	0.596084
ACA1_043160	100.775	0.325694	0.182149	1.78806	0.0737658	0.116784
ACA1_043170	179.26	0.866583	0.227185	3.81443	0.000136496	0.000428158
ACA1_043180	414.304	-0.429595	0.18634	-2.30543	0.0211423	0.0392016
ACA1_043190	1093.6	-2.97089	0.35893	-8.27708	1.26229e-16	2.62789e-15
ACA1_043200	556.19	-0.376488	0.166611	-2.25968	0.0238414	0.0435529
ACA1_043210	0.0118441	0	0.155664	0	1	NA
ACA1_043220	277.445	-0.738097	0.1773	-4.16298	3.14119e-05	0.000112615
ACA1_043230	51.8696	-0.0637139	0.260056	-0.245	0.806456	0.853225
ACA1_043240	22.5755	1.23989	0.366021	3.38747	0.000705414	0.00188423
ACA1_043250	318.281	1.6002	0.318552	5.02335	5.07773e-07	2.53851e-06
ACA1_043260	699.88	-0.533242	0.227425	-2.3447	0.0190426	0.0357293
ACA1_043270	104.014	1.10299	0.168126	6.56049	5.36324e-11	5.14871e-10
ACA1_043280	222.465	1.00485	0.188329	5.33557	9.5245e-08	5.41771e-07
ACA1_043290	351.95	-0.434425	0.346432	-1.254	0.209843	0.28602
ACA1_043300	179.264	-0.238151	0.258773	-0.920308	0.357412	0.444665
ACA1_043310	52.7352	1.45973	0.233387	6.25454	3.98682e-10	3.35478e-09
ACA1_043320	59.8023	0.0984048	0.418813	0.234961	0.814239	0.859322
ACA1_043330	3.30058	0.0632552	0.560604	0.112834	0.910162	0.934985
ACA1_043340	168.666	-0.0573298	0.13216	-0.433791	0.66444	0.7327
ACA1_043350	241.903	-0.376704	0.122174	-3.08335	0.00204685	0.00493047
ACA1_043360	377.716	-1.07524	0.166551	-6.45594	1.07547e-10	9.8158e-10
ACA1_043570	30.5889	-0.807796	0.257238	-3.14027	0.00168792	0.00415313
ACA1_043580	229.423	-1.35701	0.191176	-7.09824	1.26354e-12	1.53666e-11
ACA1_043590	48.4823	-0.747247	0.218558	-3.41898	0.000628552	0.00169903
ACA1_043600	1543.38	-0.417102	0.115897	-3.59892	0.000319542	0.000927431
ACA1_043610	129.894	0.413419	0.173325	2.38523	0.0170686	0.0325339
ACA1_043620	95.5612	0.156271	0.187794	0.832137	0.405332	0.492369
ACA1_043630	198.747	0.750233	0.129001	5.81571	6.03781e-09	4.17589e-08
ACA1_043640	130.185	2.1619	0.303271	7.1286	1.01393e-12	1.251e-11
ACA1_043650	319.521	1.78622	0.213803	8.3545	6.57097e-17	1.41698e-15
ACA1_043660	203.974	0.451431	0.212985	2.11955	0.0340444	0.0596499
ACA1_043670	840.253	0.569956	0.196758	2.89673	0.0037707	0.00846605
ACA1_043770	951.934	0.290052	0.198443	1.46164	0.14384	0.207571
ACA1_043880	50.6082	-0.324898	0.233261	-1.39285	0.163665	0.23169
ACA1_043890	19.9908	0.479436	0.314733	1.52331	0.127681	0.187511
ACA1_044000	2.45904	-1.0957	0.539181	-2.03216	0.0421378	0.0718272
ACA1_044110	0.350135	-0.674396	0.405506	-1.6631	0.0962931	NA
ACA1_044120	78.3943	-0.116839	0.184178	-0.634378	0.525834	0.609047
ACA1_044130	91.9506	0.10401	0.163031	0.637974	0.523491	0.606673
ACA1_044240	1.03442	-1.28203	0.560852	-2.28587	0.0222621	0.041044
ACA1_044250	33.2917	-0.866045	0.384608	-2.25176	0.0243374	0.0443302
ACA1_044260	0	NA	NA	NA	NA	NA
ACA1_044360	421.642	0.265292	0.163087	1.62669	0.103804	0.156944
ACA1_044370	0	NA	NA	NA	NA	NA
ACA1_044380	0.0383185	0	0.15629	0	1	NA
ACA1_044390	0	NA	NA	NA	NA	NA
ACA1_044400	0.00859187	0.0792821	0.155191	0.51087	0.609442	NA
ACA1_044410	103.603	2.20112	0.46522	4.73134	2.23038e-06	9.93666e-06
ACA1_044420	42.5356	2.77444	0.375046	7.3976	1.38668e-13	1.96034e-12
ACA1_044430	0	NA	NA	NA	NA	NA
ACA1_044440	0.02155	-0.122607	0.158144	-0.775291	0.438168	NA
ACA1_044450	0	NA	NA	NA	NA	NA
ACA1_044460	296.484	1.43937	0.141249	10.1903	2.19131e-24	1.17691e-22
ACA1_044470	0.0734215	-0.0836727	0.161414	-0.518373	0.604198	NA
ACA1_044480	341.691	-0.279895	0.128429	-2.17937	0.0293039	0.0522954
ACA1_044690	128.429	0.108056	0.125484	0.861119	0.389173	0.476711
ACA1_044700	198.67	-1.71985	0.395077	-4.35321	1.3416e-05	5.15515e-05
ACA1_044710	3145.62	-0.640255	0.0818063	-7.82648	5.01719e-15	8.52804e-14
ACA1_044720	69.6046	1.29943	0.177411	7.32442	2.3993e-13	3.258e-12
ACA1_044730	63.2216	-1.00409	0.34519	-2.90879	0.00362833	0.00818712
ACA1_044740	3.9251	-1.01392	0.507062	-1.99959	0.0455445	0.0768296
ACA1_044750	414.289	0.460151	0.125514	3.66613	0.000246251	0.00073312
ACA1_044760	204.533	-0.375168	0.129131	-2.90532	0.00366872	0.00826536
ACA1_044770	2813.17	-0.522148	0.122226	-4.27198	1.93746e-05	7.2463e-05
ACA1_044780	1.02608	1.21156	0.573935	2.11097	0.0347751	0.0607901
ACA1_044890	284.17	-0.316286	0.186717	-1.69393	0.0902786	0.139011
ACA1_044900	113.128	-0.113021	0.215106	-0.525418	0.599293	0.675924
ACA1_044910	483.322	0.771899	0.198719	3.88437	0.000102594	0.000330349
ACA1_044920	556.903	-0.670495	0.126276	-5.30975	1.09776e-07	6.17617e-07
ACA1_044930	292.915	0.534473	0.252626	2.11567	0.0343728	0.060167
ACA1_044940	184.495	0.716574	0.226462	3.16421	0.00155506	0.00385377
ACA1_045050	22.2592	-0.770704	0.398186	-1.93554	0.0529246	0.0873691
ACA1_045060	806.585	0.929048	0.138894	6.68892	2.24825e-11	2.26523e-10
ACA1_045070	188.209	1.08152	0.229582	4.71083	2.46709e-06	1.09004e-05
ACA1_045080	318.874	1.12687	0.199342	5.65298	1.57693e-08	1.01486e-07
ACA1_045090	217.786	0.621305	0.234472	2.6498	0.00805397	0.0167309
ACA1_045200	468.376	-0.0161641	0.129779	-0.124551	0.900879	0.927928
ACA1_045210	81.2301	-0.368242	0.166626	-2.20998	0.0271063	0.0487711
ACA1_045220	99.131	0.250112	0.201861	1.23903	0.215335	0.292072
ACA1_045230	294.461	0.330135	0.126502	2.60973	0.00906138	0.0185741
ACA1_045240	1130.15	-2.15938	0.257565	-8.38382	5.12361e-17	1.12673e-15
ACA1_045250	144.524	-1.09309	0.159226	-6.86505	6.64686e-12	7.24237e-11
ACA1_045260	74.4192	0.365197	0.403925	0.904122	0.365931	0.453428
ACA1_045270	239.823	0.363947	0.146366	2.48656	0.0128984	0.0253581
ACA1_045280	322.35	-0.391264	0.168505	-2.32198	0.0202341	0.0377071
ACA1_045290	3.12376	-0.358813	0.536647	-0.668621	0.503737	0.587912
ACA1_045300	52.9879	0.295858	0.284824	1.03874	0.298925	0.383559
ACA1_045310	3160.77	-0.0668511	0.10908	-0.612863	0.539967	0.621777
ACA1_045320	1.0158	0.00337086	0.568191	0.00593262	0.995266	0.99713
ACA1_045330	1.02308	-0.0966667	0.564945	-0.171108	0.864139	0.899631
ACA1_045340	809.335	-0.175509	0.157201	-1.11646	0.264224	0.346665
ACA1_045350	116.899	0.521539	0.177144	2.94414	0.00323849	0.00740226
ACA1_045360	50.2106	-3.43277	0.311656	-11.0146	3.24849e-28	2.56471e-26
ACA1_045370	601.718	0.310403	0.181501	1.7102	0.0872294	0.134993
ACA1_045380	1498.98	-0.741408	0.217288	-3.4121	0.000644641	0.00173635
ACA1_045390	85.2321	0.230333	0.409488	0.562489	0.573783	0.653014
ACA1_045400	106.277	1.16425	0.245813	4.73634	2.17617e-06	9.71308e-06
ACA1_045410	423.643	-0.840629	0.151056	-5.56501	2.62135e-08	1.62546e-07
ACA1_045420	339.128	-0.624012	0.273951	-2.27782	0.0227371	0.0417947
ACA1_045430	0.232465	-0.340511	0.316393	-1.07623	0.281825	NA
ACA1_045440	979.811	2.88791	0.190148	15.1877	4.26763e-52	2.68082e-49
ACA1_045450	115.612	3.05804	0.205654	14.8699	5.17261e-50	2.57703e-47
ACA1_045460	301.497	0.614254	0.182537	3.3651	0.000765165	0.0020266
ACA1_045470	492.988	-0.753861	0.113732	-6.62838	3.39381e-11	3.33563e-10
ACA1_045480	13.0581	-0.67046	0.324542	-2.06587	0.0388411	0.0669182
ACA1_045590	76.7096	-0.824155	0.196356	-4.19725	2.7018e-05	9.81533e-05
ACA1_045600	160.108	-0.84861	0.181329	-4.67993	2.86968e-06	1.2526e-05
ACA1_045610	10.8372	-0.939901	0.374421	-2.51028	0.0120636	0.0238694
ACA1_045620	0.250566	-0.0974659	0.25773	-0.378171	0.705304	NA
ACA1_045630	81.7308	-1.02229	0.295135	-3.46382	0.000532573	0.00146648
ACA1_045640	192.056	-0.39537	0.134584	-2.93771	0.00330647	0.00754402
ACA1_045650	519.93	1.59506	0.508901	3.13433	0.00172248	0.00423311
ACA1_045660	2.21124	-0.485808	0.572546	-0.848505	0.396157	0.483827
ACA1_045670	75.9357	0.5904	0.264496	2.23217	0.0256039	0.0463333
ACA1_045680	139.211	0.751143	0.160634	4.67611	2.92363e-06	1.27231e-05
ACA1_045690	175.114	0.686495	0.306623	2.23889	0.025163	0.0456097
ACA1_045700	344.538	-0.0828887	0.130313	-0.636075	0.524727	0.607911
ACA1_045710	147.746	-0.372983	0.130606	-2.85578	0.00429312	0.00952796
ACA1_045720	521.434	-0.373018	0.142746	-2.61315	0.00897113	0.0184217
ACA1_045920	4.28122	-0.119708	0.491963	-0.243326	0.807753	0.854162
ACA1_045930	67.4035	-1.09291	0.279749	-3.90675	9.35447e-05	0.000303784
ACA1_045940	0.0341709	0	0.156271	0	1	NA
ACA1_045950	164.189	0.606506	0.176299	3.44022	0.000581238	0.00158478
ACA1_045960	81.0664	0.0702164	0.16486	0.425916	0.670169	0.737497
ACA1_045970	143.288	-0.102933	0.225211	-0.45705	0.647635	0.718004
ACA1_045980	2.95578	0.230162	0.544527	0.422683	0.672526	0.739687
ACA1_045990	68.1866	-2.08559	0.567146	-3.67734	0.000235675	0.000704101
ACA1_046000	177.15	0.0797708	0.280224	0.284668	0.775898	0.827564
ACA1_046010	294.895	-1.25897	0.24041	-5.23676	1.63417e-07	8.95017e-07
ACA1_046020	51.464	0.276297	0.241981	1.14181	0.253533	0.334922
ACA1_046030	45.5432	0.665362	0.222673	2.98806	0.0028075	0.00651855
ACA1_046040	48.1785	0.462638	0.205647	2.24967	0.0244699	0.0445546
ACA1_046050	515.141	-1.68852	0.372093	-4.5379	5.68174e-06	2.34208e-05
ACA1_046060	155.133	1.10238	0.173695	6.34666	2.20033e-10	1.91971e-09
ACA1_046070	92.9321	-0.303884	0.136843	-2.22067	0.0263732	0.0475942
ACA1_046080	100.695	0.860964	0.167078	5.15305	2.56278e-07	1.35333e-06
ACA1_046090	1036.56	-1.32864	0.11101	-11.9687	5.18485e-33	7.191e-31
ACA1_046100	4.07102	-0.604339	0.479233	-1.26106	0.207289	0.283019
ACA1_046110	0.437177	-0.573616	0.480082	-1.19483	0.232154	0.310915
ACA1_046120	55.4486	0.578131	0.206542	2.79909	0.00512466	0.0111726
ACA1_046130	412.845	0.210764	0.198462	1.06199	0.288241	0.372563
ACA1_046140	2.17356	0.503843	0.558009	0.902929	0.366564	0.454095
ACA1_046150	1410.3	-0.0101981	0.15358	-0.0664026	0.947057	0.962175
ACA1_046160	144.57	-1.69018	0.248651	-6.7974	1.06524e-11	1.12752e-10
ACA1_046170	73.6834	-1.2874	0.314777	-4.08987	4.31608e-05	0.000149541
ACA1_046180	600.343	0.369904	0.183079	2.02047	0.043335	0.073616
ACA1_046390	516.184	0.36414	0.330511	1.10175	0.270571	0.353423
ACA1_046400	37.4867	-0.245011	0.517773	-0.473202	0.636069	0.707571
ACA1_046410	374.563	0.946396	0.16075	5.88737	3.92399e-09	2.8094e-08
ACA1_046420	793.064	0.446045	0.104457	4.27014	1.95354e-05	7.30077e-05
ACA1_046430	398.216	0.387787	0.165897	2.33752	0.0194123	0.0363207
ACA1_046440	78.052	-1.47825	0.360954	-4.09541	4.21426e-05	0.000146364
ACA1_046450	43.0906	0.560348	0.192926	2.90447	0.00367873	0.00828532
ACA1_046460	216.748	-0.704839	0.334938	-2.10439	0.0353445	0.0616587
ACA1_046470	1890.45	-1.57231	0.233639	-6.72967	1.70046e-11	1.74614e-10
ACA1_046480	151.643	0.311624	0.167121	1.86466	0.0622293	0.100637
ACA1_046490	1198.24	-1.06509	0.259865	-4.09864	4.15585e-05	0.000144788
ACA1_046500	88.5662	-1.59984	0.271633	-5.8897	3.86886e-09	2.77406e-08
ACA1_046510	143.3	0.215401	0.140972	1.52796	0.126521	0.186054
ACA1_046520	70.4454	0.993736	0.204732	4.85383	1.21097e-06	5.67025e-06
ACA1_046530	119.127	-2.0194	0.223158	-9.04915	1.44081e-19	4.34905e-18
ACA1_046540	93.7903	-0.822349	0.161299	-5.09828	3.4276e-07	1.76801e-06
ACA1_046550	503.149	-0.187987	0.210251	-0.894109	0.371264	0.458698
ACA1_046560	177.883	-1.06367	0.195498	-5.44082	5.30353e-08	3.12885e-07
ACA1_046570	245.017	0.622143	0.122233	5.0898	3.58448e-07	1.8417e-06
ACA1_046580	305.751	0.642756	0.166513	3.8601	0.000113343	0.000361655
ACA1_046590	467.676	-0.426126	0.262261	-1.62482	0.104201	0.157437
ACA1_046600	89.8151	0.0885705	0.191226	0.463172	0.643241	0.71379
ACA1_046610	3.05599	0.659405	0.545966	1.20778	0.227133	0.305551
ACA1_046620	6.52163	-2.37518	0.530866	-4.47417	7.67084e-06	3.08972e-05
ACA1_046630	41.4771	-0.332624	0.223078	-1.49106	0.135945	0.197626
ACA1_046640	130.989	-0.323069	0.172726	-1.87041	0.061427	0.0994171
ACA1_046650	7.79201	-0.198613	0.489346	-0.405874	0.684835	0.750323
ACA1_046660	582.467	-1.09	0.110547	-9.86001	6.20428e-23	2.78383e-21
ACA1_046670	7.92125	1.70983	0.575063	2.97328	0.00294632	0.00680985
ACA1_046680	466.946	-0.238406	0.110779	-2.15208	0.0313911	0.055567
ACA1_046690	52.6223	0.987814	0.214982	4.59487	4.33026e-06	1.82401e-05
ACA1_046700	612.049	1.52	0.227317	6.68671	2.28251e-11	2.2981e-10
ACA1_046710	6.99545	-0.207361	0.561673	-0.369185	0.71199	0.773445
ACA1_046720	20.7746	-2.63972	0.536635	-4.91902	8.69764e-07	4.1638e-06
ACA1_046730	267.718	0.787293	0.178153	4.4192	9.90665e-06	3.9118e-05
ACA1_046740	249.945	0.93904	0.193697	4.84798	1.24726e-06	5.82618e-06
ACA1_046850	33.2654	-0.9589	0.259727	-3.69195	0.000222541	0.000668596
ACA1_046860	0.303782	0.246737	0.333889	0.738978	0.459921	NA
ACA1_046870	320.291	0.586054	0.302266	1.93887	0.0525174	0.086819
ACA1_046970	400.202	1.58372	0.211424	7.49073	6.84894e-14	1.00767e-12
ACA1_047280	346.994	1.05746	0.153927	6.86988	6.42563e-12	7.02251e-11
ACA1_047290	538.467	1.66462	0.194751	8.54743	1.25856e-17	3.01053e-16
ACA1_047400	49.5909	1.744	0.233777	7.46008	8.6468e-14	1.25179e-12
ACA1_047410	28.2031	1.63362	0.318121	5.13521	2.8183e-07	1.47692e-06
ACA1_047520	0.415443	-0.655715	0.480213	-1.36547	0.172107	0.241793
ACA1_047630	304.176	1.33275	0.145311	9.1717	4.65609e-20	1.50159e-18
ACA1_047640	186.832	1.35212	0.167997	8.04848	8.38275e-16	1.56478e-14
ACA1_047650	70.5038	-0.452037	0.203834	-2.21767	0.0265772	0.0479265
ACA1_047660	0	NA	NA	NA	NA	NA
ACA1_047670	0	NA	NA	NA	NA	NA
ACA1_047680	0.26394	0.0709884	0.244867	0.289906	0.771888	NA
ACA1_047790	0.0274538	0	0.156271	0	1	NA
ACA1_047800	0.20695	0	0.165485	0	1	NA
ACA1_047810	0.071807	0	0.159964	0	1	NA
ACA1_047820	6.46579	-0.00788232	0.452335	-0.0174258	0.986097	0.99045
ACA1_047930	276.031	1.6397	0.206995	7.92148	2.34704e-15	4.13033e-14
ACA1_048030	80.2187	0.0154086	0.242827	0.063455	0.949404	0.963627
ACA1_048040	163.099	0.569966	0.19735	2.88809	0.00387584	0.00867919
ACA1_048050	2509.43	-1.05564	0.134137	-7.86983	3.55133e-15	6.12287e-14
ACA1_048060	567.313	1.22568	0.150881	8.12348	4.52988e-16	8.7497e-15
ACA1_048070	38.3187	-0.649267	0.40204	-1.61493	0.106325	0.160189
ACA1_048080	883.329	-0.179013	0.274942	-0.651096	0.514985	0.598325
ACA1_048090	189.704	0.45042	0.113746	3.95988	7.49873e-05	0.000248262
ACA1_048100	1.30769	0.294781	0.497947	0.591994	0.553855	0.634102
ACA1_048110	5186.98	-1.22645	0.101988	-12.0254	2.61213e-33	3.73665e-31
ACA1_048120	463.449	0.225007	0.154367	1.45761	0.144949	0.208855
ACA1_048130	323.414	0.37222	0.16318	2.28104	0.0225459	0.0414747
ACA1_048140	275.099	0.815401	0.194207	4.19863	2.68539e-05	9.76555e-05
ACA1_048150	598.779	0.101068	0.136444	0.740725	0.45886	0.545427
ACA1_048160	191.022	1.23364	0.165026	7.47542	7.69574e-14	1.12085e-12
ACA1_048170	1300.98	-0.841719	0.273383	-3.0789	0.00207768	0.00499425
ACA1_048180	32.1838	0.389933	0.287064	1.35835	0.174353	0.244497
ACA1_048190	282.507	-0.571602	0.171277	-3.3373	0.000845974	0.00222351
ACA1_048200	1471.51	0.241568	0.17447	1.38458	0.166182	0.234633
ACA1_048210	19572.9	-1.02454	0.122574	-8.35851	6.35146e-17	1.37374e-15
ACA1_048220	785.452	-0.165274	0.13713	-1.20524	0.228112	0.306469
ACA1_048230	395.121	0.809972	0.110148	7.3535	1.93081e-13	2.65932e-12
ACA1_048240	83.572	-0.184576	0.195745	-0.94294	0.345712	0.432416
ACA1_048250	1729.6	-0.446651	0.0971756	-4.59633	4.29999e-06	1.81285e-05
ACA1_048260	9.9968	-0.837268	0.440263	-1.90174	0.0572045	0.0934945
ACA1_048370	133.487	-0.821819	0.188837	-4.35201	1.34897e-05	5.17936e-05
ACA1_048380	139.197	0.207146	0.148023	1.39942	0.161688	0.229432
ACA1_048390	99.2956	-1.0774	0.193162	-5.57772	2.43698e-08	1.51896e-07
ACA1_048400	2143.03	-0.660248	0.311913	-2.11677	0.0342795	0.0600183
ACA1_048410	497.288	0.0366566	0.263936	0.138885	0.889541	0.919451
ACA1_048420	131.236	0.448924	0.227844	1.97031	0.0488026	0.081505
ACA1_048430	76.2449	0.324425	0.165307	1.96256	0.0496975	0.0827795
ACA1_048440	192.892	-1.36109	0.571071	-2.3834	0.0171535	0.0326699
ACA1_048450	259.547	-1.49084	0.560182	-2.66135	0.00778276	0.0162329
ACA1_048460	300.302	-0.168868	0.168114	-1.00448	0.315146	0.400284
ACA1_048470	1693.59	-0.430432	0.154395	-2.78786	0.0053057	0.0115135
ACA1_048480	176.645	-0.34629	0.210572	-1.64452	0.100069	0.152008
ACA1_048490	3753.26	0.435977	0.133219	3.27264	0.0010655	0.0027358
ACA1_048500	907.304	1.52215	0.126982	11.9871	4.15087e-33	5.8225e-31
ACA1_048510	172.203	1.10275	0.154226	7.15022	8.66399e-13	1.08005e-11
ACA1_048520	39.784	-0.509564	0.22685	-2.24626	0.0246871	0.0448597
ACA1_048530	2563.48	0.0897037	0.10969	0.817792	0.413476	0.500243
ACA1_048540	47.2565	-0.0431655	0.258443	-0.167022	0.867353	0.901751
ACA1_048550	1269.41	0.647561	0.113644	5.69817	1.211e-08	7.97473e-08
ACA1_048560	588.307	1.22891	0.117939	10.4199	2.01142e-25	1.21088e-23
ACA1_048570	177.359	0.0459831	0.134619	0.341581	0.732666	0.791089
ACA1_048580	114.911	-0.364138	0.212541	-1.71326	0.0866646	0.134248
ACA1_048590	124.14	-0.529294	0.175118	-3.02249	0.00250701	0.00589933
ACA1_048600	41.6978	-0.290627	0.261642	-1.11078	0.266663	0.34917
ACA1_048610	0	NA	NA	NA	NA	NA
ACA1_048620	199.412	0.175202	0.161347	1.08587	0.277536	0.361052
ACA1_048630	4927.03	0.886054	0.190322	4.65554	3.23128e-06	1.39194e-05
ACA1_048640	665.64	0.4081	0.0981451	4.15813	3.20864e-05	0.000114777
ACA1_048650	1489.92	-0.111514	0.121322	-0.919151	0.358016	0.445256
ACA1_048850	645.82	0.784456	0.259105	3.02756	0.00246534	0.00581537
ACA1_048860	818.566	-0.220174	0.159052	-1.38429	0.166269	0.234709
ACA1_048870	160.61	-1.06685	0.193941	-5.50089	3.77888e-08	2.2892e-07
ACA1_048880	743.516	-0.585772	0.2562	-2.28638	0.0222319	0.0410016
ACA1_048890	91.1972	0.872327	0.196521	4.43885	9.04395e-06	3.60163e-05
ACA1_049090	100.299	0.47558	0.162252	2.93112	0.00337743	0.00767733
ACA1_049200	54.5198	-0.809651	0.2228	-3.63398	0.000279079	0.000820707
ACA1_049210	302.036	-0.15704	0.0940275	-1.67015	0.0948889	0.144891
ACA1_049320	323.427	-0.387899	0.11949	-3.24629	0.00116921	0.00298089
ACA1_049330	11.4011	-0.59931	0.391607	-1.53038	0.125922	0.185304
ACA1_049530	22.9662	0.299777	0.45764	0.65505	0.512436	0.595798
ACA1_049640	202.841	0.482294	0.13565	3.55544	0.000377347	0.00107745
ACA1_049750	0.218648	-0.0309536	0.262809	-0.11778	0.906242	NA
ACA1_049760	7.59085	-0.985476	0.520657	-1.89275	0.0583905	0.0950457
ACA1_049970	469.907	0.403793	0.386775	1.044	0.296486	0.380936
ACA1_049980	328.251	0.780608	0.131582	5.93248	2.98391e-09	2.19397e-08
ACA1_049990	2182.25	0.807052	0.11196	7.20837	5.66248e-13	7.2786e-12
ACA1_050000	131.908	-0.482633	0.190791	-2.52964	0.0114179	0.0227319
ACA1_050010	177.435	0.164258	0.184713	0.889259	0.373864	0.461201
ACA1_050120	464.098	1.02052	0.231952	4.39971	1.08397e-05	4.25e-05
ACA1_050130	200.769	0.0776765	0.139801	0.555623	0.578468	0.657208
ACA1_050140	266.276	-0.18851	0.14085	-1.33837	0.180774	0.252129
ACA1_050150	150.004	-0.991016	0.162536	-6.0972	1.07942e-09	8.49886e-09
ACA1_050160	504.865	0.575206	0.13538	4.24884	2.1488e-05	7.95845e-05
ACA1_050170	75.135	-0.0386766	0.337246	-0.114684	0.908696	0.933905
ACA1_050180	1984.62	-0.655254	0.166359	-3.93879	8.18949e-05	0.000268913
ACA1_050190	210.682	0.190904	0.205951	0.926938	0.353959	0.440938
ACA1_050200	49.4716	0.634515	0.330937	1.91733	0.0551963	0.0905914
ACA1_050210	153.978	0.0338353	0.169026	0.200178	0.841341	0.881156
ACA1_050220	280.568	2.4645	0.345464	7.13386	9.75915e-13	1.20823e-11
ACA1_050330	1080.57	0.18326	0.197282	0.928923	0.352929	0.439807
ACA1_050340	1911.19	-0.247959	0.124335	-1.99428	0.0461212	0.0776824
ACA1_050350	1722.21	-1.34112	0.134614	-9.96267	2.22021e-23	1.0657e-21
ACA1_050360	1070.43	-0.363696	0.100039	-3.63556	0.000277379	0.000815874
ACA1_050370	532.112	-0.548457	0.18687	-2.93497	0.00333575	0.00759694
ACA1_050380	427.534	-1.48808	0.272934	-5.45216	4.97616e-08	2.95259e-07
ACA1_050390	163.774	-2.23188	0.531791	-4.1969	2.70588e-05	9.8277e-05
ACA1_050400	2882.32	-2.38819	0.498927	-4.78665	1.69592e-06	7.71737e-06
ACA1_050410	3.23578	0.542072	0.533606	1.01586	0.309694	0.394643
ACA1_050420	9.53809	-0.201455	0.44727	-0.45041	0.652415	0.721832
ACA1_050430	160.78	0.349666	0.183327	1.90733	0.0564773	0.0924419
ACA1_050440	75.9793	0.240986	0.224828	1.07187	0.283779	0.367606
ACA1_050450	91.181	-0.122672	0.185759	-0.660381	0.50901	0.592696
ACA1_050460	252.405	1.78353	0.143772	12.4053	2.44493e-35	4.20528e-33
ACA1_050470	92.6423	-0.851517	0.44762	-1.90232	0.0571295	0.0933929
ACA1_050480	26.5714	-0.940164	0.345893	-2.71808	0.00656623	0.0139288
ACA1_050490	315.112	-1.24004	0.25584	-4.84694	1.25382e-06	5.85305e-06
ACA1_050500	4.39231	2.12204	0.451891	4.69591	2.65421e-06	1.16418e-05
ACA1_050510	362.188	-0.0635986	0.193815	-0.328141	0.742805	0.799879
ACA1_050520	232.578	-0.563169	0.116377	-4.83916	1.30386e-06	6.06511e-06
ACA1_050620	54.9046	0.675098	0.231929	2.91079	0.00360515	0.00813864
ACA1_050630	23.8815	-1.00229	0.417813	-2.3989	0.0164446	0.0314475
ACA1_050740	82.4254	-0.273958	0.201509	-1.35953	0.173978	0.244066
ACA1_050750	0.435958	0	0.366151	0	1	1
ACA1_050760	188.487	-0.336493	0.132858	-2.53273	0.0113177	0.0225667
ACA1_050860	27.1492	0.675669	0.258895	2.60982	0.00905894	0.0185729
ACA1_050870	485.826	0.640642	0.13604	4.70923	2.48657e-06	1.09731e-05
ACA1_050880	107.34	0.551099	0.186339	2.9575	0.00310146	0.0071308
ACA1_050990	123.944	0.643916	0.140127	4.59522	4.323e-06	1.82149e-05
ACA1_051000	7.91805	-2.08392	0.447105	-4.66092	3.14792e-06	1.36049e-05
ACA1_051110	133.632	-1.69437	0.320031	-5.2944	1.19409e-07	6.67655e-07
ACA1_051220	12.9901	-0.175814	0.369593	-0.475696	0.634291	0.706148
ACA1_051330	30.1426	-0.317852	0.327892	-0.969379	0.332356	0.418329
ACA1_051440	344.604	-0.412325	0.151692	-2.71816	0.00656456	0.0139273
ACA1_051450	206.51	0.167043	0.14481	1.15354	0.24869	0.329458
ACA1_051460	10.173	0.93327	0.5094	1.8321	0.0669372	0.107325
ACA1_051470	25.3457	1.04206	0.47259	2.20501	0.0274534	0.0493711
ACA1_051480	12618.7	-0.798676	0.11374	-7.02196	2.18784e-12	2.56366e-11
ACA1_051490	342.803	-0.418075	0.41679	-1.00308	0.315821	0.400895
ACA1_051500	108.773	0.378718	0.276534	1.36952	0.170838	0.240361
ACA1_051510	129.245	0.605232	0.238969	2.53268	0.0113193	0.0225667
ACA1_051520	0.36505	-0.329069	0.321716	-1.02285	0.306377	NA
ACA1_051530	326.85	0.0892054	0.245526	0.363324	0.716363	0.776736
ACA1_051540	91.8522	-0.971035	0.341623	-2.84242	0.00447726	0.00987595
ACA1_051550	1856.09	-0.632457	0.198113	-3.19241	0.00141093	0.00353295
ACA1_051660	252.296	0.396027	0.13435	2.94773	0.00320115	0.0073262
ACA1_051670	116.412	-0.197397	0.18348	-1.07585	0.281994	0.365699
ACA1_051680	41.8229	-1.20731	0.27217	-4.43585	9.17107e-06	3.64622e-05
ACA1_051690	402.093	-0.33495	0.111279	-3.01	0.00261246	0.00612045
ACA1_051700	324.076	-0.0491934	0.0961878	-0.511431	0.609049	0.684547
ACA1_051710	286.389	0.702029	0.130473	5.38062	7.42277e-08	4.2932e-07
ACA1_051820	1118.49	0.116751	0.108355	1.07749	0.281262	0.365011
ACA1_051830	439.9	-1.46959	0.539656	-2.72319	0.00646541	0.0137411
ACA1_051840	481.587	-0.285207	0.183781	-1.55188	0.120691	0.178595
ACA1_051850	4943.03	0.423326	0.156661	2.70218	0.00688874	0.0145446
ACA1_051860	529.647	0.391998	0.120067	3.26484	0.00109528	0.00280776
ACA1_051870	1329.11	-0.537328	0.0858331	-6.26014	3.84623e-10	3.24403e-09
ACA1_051880	1131.54	0.725305	0.207248	3.49969	0.000465801	0.00129795
ACA1_051890	19.4669	-0.745677	0.392367	-1.90046	0.0573728	0.0937139
ACA1_051900	25.6071	-1.17856	0.275858	-4.27235	1.93426e-05	7.2362e-05
ACA1_051910	139.353	-0.381612	0.19569	-1.95008	0.051166	0.0849123
ACA1_051920	180.734	1.24636	0.183238	6.80189	1.03258e-11	1.09616e-10
ACA1_051930	87.7063	1.16098	0.244103	4.75612	1.97344e-06	8.88788e-06
ACA1_051940	276.488	-0.686096	0.142981	-4.79849	1.59862e-06	7.31146e-06
ACA1_051950	25.5636	-0.0771232	0.34023	-0.22668	0.820673	0.86403
ACA1_052060	54.2249	0.195681	0.218048	0.897424	0.369493	0.456901
ACA1_052070	4.46971	-0.353431	0.432328	-0.817507	0.413639	0.500398
ACA1_052170	9.4353	0.598414	0.375118	1.59527	0.110652	0.165738
ACA1_052180	143.205	-0.0224773	0.147938	-0.151937	0.879237	0.911012
ACA1_052190	926.363	0.443387	0.152775	2.90223	0.00370521	0.00832936
ACA1_052200	167.919	0.64309	0.21512	2.98944	0.00279487	0.00649305
ACA1_052210	379.559	-1.09643	0.121772	-9.00395	2.17737e-19	6.34247e-18
ACA1_052220	374.758	-0.979325	0.174549	-5.6106	2.01621e-08	1.28158e-07
ACA1_052230	35.3732	0.283446	0.383311	0.739467	0.459623	0.54606
ACA1_052240	193.096	0.181649	0.208113	0.872835	0.382753	0.470119
ACA1_052250	574.928	0.124212	0.132257	0.939166	0.347645	0.434234
ACA1_052260	268.059	1.00588	0.225138	4.46785	7.90079e-06	3.17703e-05
ACA1_052270	102.165	1.86314	0.189418	9.83615	7.86645e-23	3.49706e-21
ACA1_052280	50.8335	1.76642	0.289637	6.09874	1.06909e-09	8.42217e-09
ACA1_052290	40.2945	1.33899	0.229585	5.83222	5.46953e-09	3.83425e-08
ACA1_052300	45.027	-0.593332	0.263107	-2.2551	0.0241271	0.0439914
ACA1_052310	176.621	-1.83023	0.529612	-3.4558	0.000548664	0.00150591
ACA1_052320	57.0773	-0.385707	0.27397	-1.40784	0.159178	0.22647
ACA1_052330	385.386	0.209924	0.13415	1.56485	0.117618	0.174722
ACA1_052340	5.04508	1.85256	0.518863	3.57041	0.000356417	0.00102295
ACA1_052350	85.5113	-1.72072	0.454381	-3.78696	0.000152504	0.000473437
ACA1_052360	639.32	0.227008	0.220527	1.02939	0.303298	0.388067
ACA1_052370	0.23762	-0.286066	0.334647	-0.854829	0.392646	NA
ACA1_052380	218.461	-0.841883	0.12506	-6.73182	1.67551e-11	1.72508e-10
ACA1_052390	305.841	-0.868379	0.193666	-4.48389	7.32934e-06	2.96291e-05
ACA1_052400	502.662	-0.836802	0.0802114	-10.4325	1.7626e-25	1.06553e-23
ACA1_052410	36.1089	0.151199	0.277065	0.545716	0.585261	0.663204
ACA1_052420	0.0547494	0.103848	0.159948	0.649261	0.516169	NA
ACA1_052430	311.408	-0.916161	0.160658	-5.70255	1.18028e-08	7.79728e-08
ACA1_052440	307.538	-0.225277	0.107272	-2.10006	0.0357238	0.0622376
ACA1_052450	59.8339	-1.87037	0.50044	-3.73745	0.000185896	0.000566989
ACA1_052460	98.0556	0.563993	0.203821	2.7671	0.00565572	0.0121934
ACA1_052470	1.25303	-0.983671	0.570671	-1.72371	0.0847601	0.131707
ACA1_052480	825.405	1.30156	0.364563	3.5702	0.000356713	0.00102359
ACA1_052490	141.735	0.670738	0.222472	3.01493	0.00257041	0.00602977
ACA1_052500	261.288	1.28413	0.19155	6.70391	2.02916e-11	2.0617e-10
ACA1_052510	450.955	1.75569	0.169339	10.3679	3.47161e-25	2.04726e-23
ACA1_052520	86.7634	-1.00317	0.244931	-4.09572	4.20853e-05	0.000146236
ACA1_052530	333.248	-1.9454	0.25217	-7.71466	1.21307e-14	1.97369e-13
ACA1_052540	73.237	-0.183472	0.213256	-0.860338	0.389603	0.476911
ACA1_052550	0.226105	-0.0901804	0.285945	-0.315377	0.752475	NA
ACA1_052560	3.97637	1.93791	0.548678	3.53197	0.000412473	0.00116486
ACA1_052570	152.092	-1.25762	0.365087	-3.4447	0.000571684	0.00156079
ACA1_052580	464.254	0.498241	0.231049	2.15643	0.03105	0.0550442
ACA1_052590	168.583	1.69683	0.196531	8.6339	5.92963e-18	1.46757e-16
ACA1_052600	131.851	0.801714	0.216484	3.70334	0.000212776	0.000640991
ACA1_052610	703.907	-1.20494	0.184718	-6.5231	6.88704e-11	6.49928e-10
ACA1_052620	266.436	-1.16016	0.232201	-4.99636	5.84231e-07	2.8967e-06
ACA1_052630	179.55	-0.352075	0.268523	-1.31115	0.189806	0.262674
ACA1_052640	657.402	0.152505	0.175925	0.866875	0.386011	0.473316
ACA1_052650	53.2831	0.870145	0.208177	4.17984	2.91713e-05	0.000105261
ACA1_052660	344.203	0.793349	0.149301	5.31376	1.07388e-07	6.04651e-07
ACA1_052670	190.058	-0.279618	0.156822	-1.78303	0.0745814	0.11783
ACA1_052680	122.987	1.09252	0.267537	4.08364	4.43366e-05	0.000153321
ACA1_052690	215.942	0.499144	0.194726	2.56331	0.010368	0.020869
ACA1_052700	422.001	-0.367833	0.418242	-0.879474	0.379144	0.4666
ACA1_052710	906.681	0.738628	0.200265	3.68825	0.000225801	0.000677013
ACA1_052720	455.548	-0.300433	0.163883	-1.83322	0.0667701	0.107117
ACA1_052730	236.109	-0.854504	0.114123	-7.4876	7.01439e-14	1.02772e-12
ACA1_052740	58.6388	-1.66265	0.485505	-3.42458	0.000615741	0.0016669
ACA1_052750	197.699	0.362075	0.231684	1.5628	0.118101	0.175315
ACA1_052760	6.60133	-0.720093	0.513076	-1.40348	0.160473	0.228043
ACA1_052770	58.8758	0.598575	0.373171	1.60402	0.108709	0.163181
ACA1_052780	427.625	1.03547	0.135915	7.61856	2.56514e-14	4.0153e-13
ACA1_052790	1553.77	-0.307627	0.152021	-2.02358	0.043013	0.0731637
ACA1_052800	79.4936	1.54865	0.458273	3.37932	0.000726645	0.00193558
ACA1_052810	588.001	-0.00946	0.170419	-0.0555102	0.955732	0.968604
ACA1_052820	202.292	0.487534	0.154098	3.1638	0.00155723	0.00385782
ACA1_052830	750.293	0.345456	0.13732	2.5157	0.0118796	0.0235506
ACA1_052840	1023.21	-1.18432	0.359361	-3.29562	0.00098206	0.00254416
ACA1_052850	918.321	-0.0410319	0.195645	-0.209726	0.833881	0.875257
ACA1_052860	63.4075	-0.162869	0.185357	-0.878677	0.379576	0.466972
ACA1_052870	96.3985	-0.246232	0.138983	-1.77166	0.0764507	0.120427
ACA1_052880	2.37681	-0.844927	0.565819	-1.49328	0.135363	0.196931
ACA1_052890	20.0203	-0.374132	0.291532	-1.28333	0.199376	0.27408
ACA1_053000	22.0774	-0.610817	0.291111	-2.09823	0.0358852	0.0624709
ACA1_053110	770.571	-0.603311	0.262188	-2.30107	0.0213879	0.0396068
ACA1_053220	446.374	-1.84423	0.479603	-3.84533	0.000120391	0.000382037
ACA1_053230	92.5121	-0.368595	0.226524	-1.62718	0.103699	0.156868
ACA1_053240	6882.53	-1.55809	0.116481	-13.3764	8.31146e-41	2.18334e-38
ACA1_053250	239.391	0.801776	0.243142	3.29757	0.000975263	0.00252882
ACA1_053260	1058.85	0.485713	0.208413	2.33053	0.019778	0.0369381
ACA1_053270	163.495	-0.995556	0.169099	-5.88743	3.92245e-09	2.8094e-08
ACA1_053280	3802.76	0.0522201	0.105771	0.49371	0.621511	0.695553
ACA1_053290	7094.83	0.02962	0.162838	0.181898	0.855663	0.892414
ACA1_053300	1986.08	-0.883507	0.153556	-5.75364	8.73401e-09	5.92159e-08
ACA1_053310	54.1492	-0.405485	0.238097	-1.70303	0.0885629	0.136705
ACA1_053320	97.2027	-0.163291	0.175974	-0.927924	0.353447	0.440376
ACA1_053330	0	NA	NA	NA	NA	NA
ACA1_053340	750.73	0.271468	0.136195	1.99324	0.0462356	0.0778297
ACA1_053350	140.01	1.41789	0.172189	8.2345	1.80303e-16	3.66904e-15
ACA1_053360	212.684	-0.311253	0.125203	-2.48598	0.0129195	0.025396
ACA1_053370	226.968	0.121112	0.130779	0.926083	0.354403	0.441339
ACA1_053380	32.4936	-0.413905	0.246024	-1.68238	0.0924961	0.141746
ACA1_053390	166.572	-0.577271	0.146835	-3.93143	8.44414e-05	0.000276396
ACA1_053400	2518.13	0.408271	0.15311	2.66652	0.00766411	0.0160178
ACA1_053410	122.146	-0.890351	0.174559	-5.10059	3.38598e-07	1.74904e-06
ACA1_053420	158.004	-0.321041	0.171382	-1.87325	0.0610342	0.0988479
ACA1_053430	52.12	-0.36982	0.320475	-1.15398	0.24851	0.32931
ACA1_053440	535.233	-0.129088	0.133609	-0.966167	0.333961	0.419899
ACA1_053450	241.949	-0.0989297	0.14272	-0.693175	0.4882	0.57299
ACA1_053460	24.0239	0.529401	0.313092	1.69088	0.0908597	0.139713
ACA1_053470	178.529	-0.159342	0.147123	-1.08305	0.278785	0.362317
ACA1_053480	121.691	-2.88944	0.485658	-5.94953	2.68906e-09	1.99443e-08
ACA1_053490	168.504	-0.544619	0.157981	-3.44737	0.000566064	0.00154749
ACA1_053600	295.832	-0.221925	0.181928	-1.21985	0.222523	0.300356
ACA1_053610	329.618	0.128393	0.251274	0.510968	0.609374	0.684781
ACA1_053620	77.5969	-1.20361	0.543271	-2.21549	0.0267263	0.0481713
ACA1_053630	314.798	0.240389	0.129811	1.85183	0.06405	0.103327
ACA1_053640	1069.88	0.766104	0.118672	6.45567	1.07745e-10	9.82762e-10
ACA1_053650	377.57	-0.0475956	0.150175	-0.316935	0.751293	0.807279
ACA1_053660	2600.87	1.01757	0.150397	6.7659	1.32483e-11	1.38403e-10
ACA1_053670	1545.33	0.096664	0.18966	0.509669	0.610283	0.68543
ACA1_053780	754.447	-0.105766	0.129003	-0.819874	0.412288	0.498973
ACA1_053790	355.501	0.619807	0.0976136	6.3496	2.15873e-10	1.89026e-09
ACA1_053800	656.72	0.968341	0.129289	7.48976	6.89993e-14	1.01414e-12
ACA1_053810	0	NA	NA	NA	NA	NA
ACA1_053820	267.467	0.118816	0.200715	0.591965	0.553874	0.634102
ACA1_053830	125.136	0.049592	0.170248	0.291294	0.770827	0.823261
ACA1_053840	225.418	-0.255537	0.234042	-1.09184	0.274902	0.358142
ACA1_053850	213.17	-0.768643	0.14983	-5.1301	2.89596e-07	1.51378e-06
ACA1_053860	542.884	0.498294	0.142274	3.50235	0.000461167	0.00128653
ACA1_053870	828.47	1.14443	0.113832	10.0537	8.85048e-24	4.45546e-22
ACA1_053880	1132.17	0.39867	0.167777	2.37619	0.0174923	0.0332187
ACA1_053890	5143.83	0.013894	0.120358	0.115439	0.908097	0.933422
ACA1_053900	0	NA	NA	NA	NA	NA
ACA1_053910	220.907	-0.874865	0.173915	-5.03041	4.89421e-07	2.45782e-06
ACA1_053920	136.094	0.497352	0.123847	4.01586	5.92285e-05	0.000199054
ACA1_053930	242.639	-0.65469	0.190494	-3.43679	0.000588643	0.00160255
ACA1_053940	231.637	0.0787286	0.0998917	0.78814	0.430615	0.518115
ACA1_053950	152.515	-0.898952	0.135602	-6.62933	3.37223e-11	3.31894e-10
ACA1_053960	706.182	-0.553223	0.173028	-3.1973	0.0013872	0.00348016
ACA1_053970	83.7914	-0.0881158	0.275053	-0.320359	0.748696	0.804908
ACA1_053980	36.0383	0.363908	0.330915	1.0997	0.271461	0.354351
ACA1_053990	70.066	0.411908	0.286718	1.43663	0.150823	0.21633
ACA1_054000	109.876	0.666897	0.142891	4.66717	3.05373e-06	1.32255e-05
ACA1_054010	213.819	-0.863375	0.24335	-3.54787	0.000388356	0.00110496
ACA1_054020	889.139	1.35306	0.154361	8.76552	1.8591e-18	4.866e-17
ACA1_054030	375.977	-0.811902	0.185403	-4.37911	1.19163e-05	4.63436e-05
ACA1_054040	733.814	-0.90296	0.131739	-6.85418	7.17232e-12	7.77387e-11
ACA1_054050	273.202	0.757642	0.205194	3.69232	0.000222214	0.000667752
ACA1_054060	54.8909	-0.533056	0.290179	-1.83699	0.0662116	0.106327
ACA1_054070	904.089	0.520949	0.0996583	5.22735	1.71955e-07	9.37159e-07
ACA1_054080	22.764	-1.29121	0.319661	-4.03932	5.36066e-05	0.000182066
ACA1_054090	72.9704	0.957141	0.189936	5.03928	4.67296e-07	2.35654e-06
ACA1_054100	626.799	0.584276	0.184784	3.16194	0.00156723	0.00387927
ACA1_054110	21.0494	-0.574043	0.291416	-1.96984	0.0488567	0.0815578
ACA1_054120	175.816	1.19599	0.260951	4.58319	4.57937e-06	1.91943e-05
ACA1_054130	225.6	0.519654	0.160023	3.24736	0.0011648	0.00297122
ACA1_054140	1440.65	-0.190066	0.562157	-0.338102	0.735287	0.793325
ACA1_054150	276.621	1.49262	0.177386	8.41452	3.94514e-17	8.86461e-16
ACA1_054160	14.0881	0.82965	0.431412	1.9231	0.054467	0.0895572
ACA1_054170	206.93	-0.211059	0.140453	-1.50271	0.132914	0.193974
ACA1_054180	240.894	0.0919401	0.178724	0.514424	0.606955	0.682595
ACA1_054190	910.231	-0.311981	0.107769	-2.89489	0.00379291	0.00850668
ACA1_054200	26600.7	-0.875082	0.145283	-6.02328	1.70919e-09	1.31074e-08
ACA1_054210	226.145	-1.53094	0.158555	-9.65555	4.65635e-22	1.90042e-20
ACA1_054220	742.51	-2.0609	0.218181	-9.44585	3.52537e-21	1.31274e-19
ACA1_054230	1199.86	0.170864	0.0795764	2.14717	0.0317796	0.0561791
ACA1_054240	7.28867	-1.07796	0.460629	-2.34019	0.0192741	0.0360995
ACA1_054250	160.487	-0.876566	0.354046	-2.47585	0.0132918	0.0260534
ACA1_054260	0.141605	0.00755114	0.16429	0.0459621	0.96334	NA
ACA1_054270	52.9874	-0.256845	0.32364	-0.793611	0.427422	0.515002
ACA1_054280	52.1433	0.726253	0.457958	1.58585	0.112773	0.168512
ACA1_054290	16.0889	-0.750596	0.446896	-1.67958	0.0930396	0.142504
ACA1_054300	7.56329	-0.431057	0.551118	-0.782151	0.434126	0.521504
ACA1_054310	19.2413	0.25048	0.404511	0.619216	0.535774	0.617872
ACA1_054320	8390.49	0.619899	0.145209	4.26901	1.96343e-05	7.33581e-05
ACA1_054330	586.623	0.60591	0.164909	3.67421	0.000238587	0.000712064
ACA1_054340	9460.59	-0.97316	0.237174	-4.10315	4.07565e-05	0.000142372
ACA1_054350	133.243	1.46983	0.263719	5.57345	2.49747e-08	1.55398e-07
ACA1_054360	735.111	0.433196	0.0826266	5.24282	1.58139e-07	8.67692e-07
ACA1_054370	90.1268	-0.580498	0.176672	-3.28574	0.00101713	0.00262467
ACA1_054380	339.983	0.237959	0.211112	1.12717	0.259671	0.34151
ACA1_054390	38.3863	-0.965097	0.401133	-2.40593	0.0161315	0.0308823
ACA1_054400	0.769433	0.355355	0.486415	0.73056	0.465048	0.550784
ACA1_054410	758.626	-0.686386	0.084708	-8.10297	5.36346e-16	1.02231e-14
ACA1_054420	90.4987	0.203081	0.216157	0.939508	0.34747	0.434127
ACA1_054430	121.635	0.752709	0.543298	1.38544	0.165917	0.234328
ACA1_054440	384.984	0.176497	0.0754743	2.3385	0.0193611	0.0362485
ACA1_054450	68.892	0.394555	0.200647	1.96642	0.0492504	0.082139
ACA1_054460	4175.56	-0.958082	0.16173	-5.92395	3.14302e-09	2.29809e-08
ACA1_054470	247.813	-0.538797	0.15135	-3.55993	0.000370951	0.00106144
ACA1_054480	737.598	-0.463737	0.240234	-1.93036	0.0535624	0.0882421
ACA1_054490	110.128	-0.578811	0.131801	-4.39154	1.12551e-05	4.3927e-05
ACA1_054500	976.436	1.33145	0.164079	8.11464	4.8724e-16	9.3737e-15
ACA1_054510	775.513	0.429392	0.273832	1.56809	0.116861	0.173758
ACA1_054520	35.3643	-1.13155	0.519863	-2.17664	0.0295076	0.0526004
ACA1_054530	280.09	0.251155	0.126616	1.98359	0.0473016	0.0793559
ACA1_054540	133.626	0.849224	0.170129	4.99165	5.98658e-07	2.96416e-06
ACA1_054550	99.7945	-1.52864	0.323793	-4.72104	2.34644e-06	1.03992e-05
ACA1_054560	62.9841	-1.97219	0.316336	-6.23447	4.53303e-10	3.777e-09
ACA1_054570	1472.59	-0.314914	0.085901	-3.66602	0.000246357	0.000733285
ACA1_054580	41.4694	0.064588	0.267806	0.241175	0.809419	0.855173
ACA1_054590	173.348	0.892018	0.205703	4.33643	1.44813e-05	5.53213e-05
ACA1_054600	2.51304	0.171612	0.562923	0.304858	0.760474	0.814661
ACA1_054610	217.907	-0.304054	0.124204	-2.44802	0.0143644	0.0278873
ACA1_054620	148.065	-0.265943	0.204402	-1.30108	0.193231	0.266826
ACA1_054630	15.4844	-0.998312	0.328992	-3.03446	0.0024097	0.00569809
ACA1_054640	256.249	0.369363	0.512879	0.720175	0.471417	0.556714
ACA1_054650	70.5428	5.33736	0.447994	11.9139	1.00162e-32	1.32765e-30
ACA1_054660	1.03037	0.84015	0.533344	1.57525	0.115199	0.171605
ACA1_054670	0.414276	0	0.183495	0	1	1
ACA1_054680	0.82047	0.42988	0.549646	0.782104	0.434154	0.521504
ACA1_054690	346.39	-1.09675	0.192824	-5.68785	1.28649e-08	8.44492e-08
ACA1_054700	212.377	0.271203	0.173229	1.56558	0.117447	0.17454
ACA1_054710	226.229	0.308001	0.216673	1.4215	0.15517	0.221554
ACA1_054720	53.2587	-0.724498	0.517777	-1.39925	0.161739	0.229435
ACA1_054730	71.35	-0.685639	0.49553	-1.38365	0.166466	0.234943
ACA1_054740	214.281	-0.0478139	0.106237	-0.450068	0.652661	0.722025
ACA1_054750	427.613	0.186888	0.0921731	2.02758	0.0426034	0.0725096
ACA1_054760	379.562	1.21482	0.13673	8.88477	6.40542e-19	1.76614e-17
ACA1_054770	3.51567	0.237763	0.565258	0.420627	0.674027	0.74101
ACA1_054780	375.407	0.590756	0.251261	2.35117	0.0187146	0.0352114
ACA1_054790	84.785	0.0452946	0.191361	0.236698	0.812891	0.858271
ACA1_054800	55.2141	0.191231	0.379222	0.504272	0.61407	0.688773
ACA1_054810	3.16604	0.199857	0.543723	0.367571	0.713193	0.774462
ACA1_054820	1080.43	-0.840347	0.214294	-3.92147	8.801e-05	0.000287166
ACA1_054830	108.106	0.337742	0.188527	1.79148	0.0732163	0.116028
ACA1_054840	392.842	-0.255285	0.110422	-2.3119	0.0207833	0.0386209
ACA1_054850	293.979	-1.12805	0.245866	-4.58806	4.47379e-06	1.8807e-05
ACA1_054860	71.708	0.737452	0.275241	2.6793	0.0073776	0.0154705
ACA1_054870	2.57367	-1.07423	0.524787	-2.04699	0.0406588	0.0695276
ACA1_054880	86.5178	0.328673	0.211462	1.55429	0.120116	0.177877
ACA1_054890	184.011	0.697599	0.156786	4.44937	8.61242e-06	3.44252e-05
ACA1_054900	274.477	0.165741	0.226477	0.731824	0.464276	0.55005
ACA1_054910	96.2309	-0.315595	0.209202	-1.50857	0.13141	0.19207
ACA1_054920	379.723	-0.469545	0.098155	-4.78371	1.72092e-06	7.82128e-06
ACA1_054930	879.62	2.54451	0.126437	20.1248	4.47526e-90	2.15528e-86
ACA1_054940	880.176	-0.21027	0.324473	-0.648036	0.516961	0.60031
ACA1_054950	286.884	0.381876	0.18547	2.05896	0.0394982	0.067848
ACA1_054960	0.0887971	0	0.159976	0	1	NA
ACA1_054970	194.446	1.3099	0.191736	6.83181	8.38471e-12	9.00017e-11
ACA1_054980	37.2072	0.475623	0.262813	1.80974	0.0703358	0.112066
ACA1_054990	125.915	-0.564726	0.13913	-4.05899	4.92864e-05	0.000168702
ACA1_055000	18.2307	-0.574204	0.314698	-1.82462	0.0680587	0.108894
ACA1_055010	415.378	0.762825	0.174684	4.36689	1.26028e-05	4.8751e-05
ACA1_055020	7.61188	-0.920959	0.510341	-1.8046	0.0711378	0.113144
ACA1_055030	526.294	-0.420105	0.110533	-3.80073	0.000144272	0.000449816
ACA1_055040	292.646	0.379615	0.230046	1.65017	0.0989076	0.150344
ACA1_055050	1788.08	-0.105612	0.13715	-0.770047	0.441272	0.528517
ACA1_055060	1617.71	-0.0670628	0.101393	-0.661414	0.508347	0.592163
ACA1_055270	960.823	-0.0549692	0.108632	-0.506013	0.612848	0.687829
ACA1_055280	11.4064	-0.454095	0.36859	-1.23198	0.217957	0.29513
ACA1_055290	6.23685	-1.47699	0.462512	-3.1934	0.00140606	0.0035226
ACA1_055300	138.951	-0.265145	0.175166	-1.51368	0.130107	0.190397
ACA1_055310	724.182	0.294656	0.163425	1.803	0.0713878	0.113454
ACA1_055320	12.5799	-0.543181	0.392345	-1.38445	0.166222	0.234666
ACA1_055330	212.275	0.514088	0.21617	2.37816	0.0173991	0.0330767
ACA1_055340	929.614	0.864114	0.183799	4.70142	2.5836e-06	1.13562e-05
ACA1_055350	0.0420499	0	0.15629	0	1	NA
ACA1_055360	0	NA	NA	NA	NA	NA
ACA1_055370	0.0375657	0	0.156271	0	1	NA
ACA1_055380	0.375821	0.117712	0.361876	0.325281	0.744968	NA
ACA1_055390	69.5926	0.107368	0.353355	0.303852	0.761241	0.81524
ACA1_055400	18.2541	0.456271	0.452333	1.0087	0.313116	0.398336
ACA1_055410	41.5282	-1.046	0.340484	-3.07209	0.00212562	0.00509472
ACA1_055420	122.489	1.64467	0.214003	7.68528	1.52662e-14	2.45346e-13
ACA1_055430	615.632	0.442398	0.178714	2.47546	0.0133064	0.026075
ACA1_055440	415.01	-0.456985	0.200249	-2.28209	0.0224842	0.0413771
ACA1_055450	442.18	-0.511499	0.173661	-2.94539	0.00322545	0.00737479
ACA1_055460	171.344	0.871499	0.237355	3.67171	0.000240937	0.000718634
ACA1_055470	158.074	1.97877	0.265646	7.44889	9.41317e-14	1.3546e-12
ACA1_055480	142.155	0.059142	0.147424	0.401171	0.688295	0.753541
ACA1_055490	284.728	0.104967	0.102214	1.02694	0.30445	0.389368
ACA1_055500	4.85507	0.0102242	0.517825	0.0197445	0.984247	0.98897
ACA1_055510	616.973	-0.40813	0.15808	-2.58179	0.00982898	0.0199339
ACA1_055520	475.227	-0.0782666	0.155972	-0.501799	0.615809	0.690402
ACA1_055530	0.332839	-0.130091	0.385535	-0.337431	0.735792	NA
ACA1_055540	392.907	0.420155	0.197624	2.12603	0.0335005	0.0588468
ACA1_055550	45.3437	0.662855	0.222093	2.98458	0.00283965	0.00658649
ACA1_055560	10.8408	0.664546	0.397092	1.67353	0.0942229	0.144065
ACA1_055570	153.679	-0.421408	0.308035	-1.36805	0.171295	0.24084
ACA1_055580	162.616	-0.139839	0.125492	-1.11433	0.265139	0.347584
ACA1_055590	85.3968	1.75415	0.240056	7.30724	2.72695e-13	3.68214e-12
ACA1_055600	284.296	-0.283627	0.155143	-1.82816	0.0675253	0.108136
ACA1_055610	27.2399	-1.7858	0.294254	-6.06892	1.28772e-09	1.00134e-08
ACA1_055620	515.854	0.112277	0.137469	0.816745	0.414074	0.500715
ACA1_055630	222.319	0.259142	0.160137	1.61825	0.105608	0.159272
ACA1_055640	982.801	0.609739	0.228271	2.67112	0.00755992	0.0158206
ACA1_055650	590.361	-0.139994	0.0957993	-1.46133	0.143926	0.207675
ACA1_055660	349.218	1.49433	0.214956	6.95181	3.6063e-12	4.08017e-11
ACA1_055670	6.85509	1.92184	0.443035	4.33789	1.43855e-05	5.49854e-05
ACA1_055680	1.56609	2.77204	0.574376	4.82618	1.39177e-06	6.43878e-06
ACA1_055790	14.6973	-0.0080143	0.373514	-0.0214565	0.982882	0.987804
ACA1_055800	12.9857	1.37366	0.353681	3.88389	0.0001028	0.000330865
ACA1_055810	0.320912	-0.0133993	0.165764	-0.0808333	0.935575	NA
ACA1_055820	199.753	0.060291	0.164555	0.366389	0.714075	0.775217
ACA1_055830	33.8114	0.0502636	0.30561	0.16447	0.869361	0.903075
ACA1_055840	163.21	-1.61156	0.268711	-5.99737	2.00535e-09	1.51931e-08
ACA1_055950	450.551	-0.546649	0.169433	-3.22635	0.0012538	0.0031736
ACA1_055960	0.954922	-0.619164	0.544024	-1.13812	0.25507	0.336522
ACA1_055970	5.66027	1.05345	0.484956	2.17227	0.0298355	0.0531194
ACA1_055980	0.416682	-0.921507	0.497856	-1.85095	0.0641767	0.103508
ACA1_055990	0.588871	-0.895561	0.437101	-2.04886	0.0404756	0.0692552
ACA1_056090	28.0851	-1.50828	0.294143	-5.1277	2.93296e-07	1.53035e-06
ACA1_056300	100.16	0.306573	0.21979	1.39484	0.163063	0.23102
ACA1_056310	116.045	1.38145	0.156834	8.80837	1.26981e-18	3.40375e-17
ACA1_056320	58.825	0.18835	0.190597	0.988214	0.323048	0.408542
ACA1_056430	135.834	0.041763	0.128743	0.324391	0.745642	0.802401
ACA1_056540	19.0079	-1.89767	0.416318	-4.55823	5.15869e-06	2.1399e-05
ACA1_056550	0.427004	-0.214334	0.472884	-0.453248	0.65037	0.720318
ACA1_056560	0	NA	NA	NA	NA	NA
ACA1_056670	5.85134	2.09558	0.554428	3.77972	0.000157005	0.000486589
ACA1_056770	0	NA	NA	NA	NA	NA
ACA1_056880	0	NA	NA	NA	NA	NA
ACA1_056890	0	NA	NA	NA	NA	NA
ACA1_056900	0	NA	NA	NA	NA	NA
ACA1_056910	0	NA	NA	NA	NA	NA
ACA1_056920	0	NA	NA	NA	NA	NA
ACA1_056930	0.0171837	0.126792	0.157295	0.806079	0.420197	NA
ACA1_056940	0.0443986	0	0.15629	0	1	NA
ACA1_056950	0	NA	NA	NA	NA	NA
ACA1_056960	0	NA	NA	NA	NA	NA
ACA1_056970	0.25457	0.159772	0.166713	0.958366	0.337878	NA
ACA1_056980	0	NA	NA	NA	NA	NA
ACA1_056990	0	NA	NA	NA	NA	NA
ACA1_057000	0	NA	NA	NA	NA	NA
ACA1_057010	0	NA	NA	NA	NA	NA
ACA1_057020	0	NA	NA	NA	NA	NA
ACA1_057030	0.02155	-0.122607	0.158144	-0.775291	0.438168	NA
ACA1_057040	4.84212	-1.0561	0.460573	-2.29302	0.0218469	0.0403534
ACA1_057050	3.99316	-1.50381	0.524066	-2.86949	0.00411129	0.00915113
ACA1_057060	842.747	-0.644978	0.149754	-4.30692	1.65544e-05	6.25956e-05
ACA1_057070	77.5348	-0.467737	0.220724	-2.11911	0.0340814	0.0597076
ACA1_057080	185.271	0.131874	0.167523	0.787198	0.431166	0.518735
ACA1_057090	167.232	0.894676	0.185457	4.82418	1.40578e-06	6.49677e-06
ACA1_057100	532.852	0.667234	0.133218	5.0086	5.4827e-07	2.73058e-06
ACA1_057110	116.549	-0.744124	0.344461	-2.16025	0.0307529	0.0545511
ACA1_057120	141.596	-0.576068	0.191998	-3.00039	0.00269634	0.00629349
ACA1_057130	74.8878	0.0139587	0.153682	0.090829	0.927628	0.948304
ACA1_057140	203.151	0.862587	0.166988	5.16556	2.39714e-07	1.2705e-06
ACA1_057150	242.362	0.538715	0.130171	4.13852	3.49555e-05	0.000124088
ACA1_057160	88.3658	1.16231	0.164914	7.04797	1.81541e-12	2.15345e-11
ACA1_057170	86.4481	-0.51189	0.225448	-2.27054	0.0231747	0.0424639
ACA1_057180	3693.36	-1.18374	0.274449	-4.31316	1.6094e-05	6.10624e-05
ACA1_057190	354.66	0.167477	0.36106	0.463847	0.642757	0.713418
ACA1_057200	177.544	0.0416992	0.210951	0.197673	0.843301	0.882516
ACA1_057210	53.3785	0.488657	0.284053	1.7203	0.0853781	0.132482
ACA1_057220	61.6277	0.395587	0.260726	1.51725	0.129203	0.189343
ACA1_057230	218.43	0.702743	0.203408	3.45485	0.000550603	0.00151035
ACA1_057240	195.277	1.56793	0.223764	7.00709	2.43329e-12	2.82152e-11
ACA1_057250	1630.12	-1.34638	0.161248	-8.34976	6.83997e-17	1.46926e-15
ACA1_057260	1065.8	0.449158	0.183403	2.44902	0.0143247	0.0278177
ACA1_057270	0.298291	0.276584	0.291534	0.948719	0.342763	NA
ACA1_057280	34.1674	-0.103141	0.259114	-0.398053	0.690591	0.755769
ACA1_057290	32.9783	-1.13182	0.284091	-3.98402	6.776e-05	0.000225679
ACA1_057300	350.88	0.0992844	0.193199	0.513898	0.607323	0.682902
ACA1_057310	28.0321	0.191333	0.298053	0.641944	0.52091	0.604156
ACA1_057320	91.67	0.832289	0.14496	5.7415	9.38391e-09	6.30892e-08
ACA1_057330	64.5907	-0.0945314	0.564969	-0.167321	0.867117	0.901692
ACA1_057340	33.8944	0.568691	0.245218	2.31912	0.0203887	0.0379656
ACA1_057350	18.0476	0.688682	0.324781	2.12045	0.0339683	0.0595527
ACA1_057360	219.563	0.302865	0.15741	1.92406	0.0543476	0.0893915
ACA1_057370	188.499	-0.929105	0.239812	-3.8743	0.00010693	0.000343012
ACA1_057380	116.489	0.348788	0.570069	0.611835	0.540647	0.622263
ACA1_057390	214.297	0.0059473	0.163221	0.0364372	0.970934	0.979066
ACA1_057400	257.555	-0.330019	0.486681	-0.678101	0.497707	0.58254
ACA1_057410	41.7312	-1.76456	0.52423	-3.36601	0.000762636	0.00202064
ACA1_057420	597.417	2.45863	0.324325	7.58075	3.43572e-14	5.24728e-13
ACA1_057430	210.273	0.363341	0.124716	2.91335	0.00357574	0.00808233
ACA1_057440	276.686	0.286737	0.128678	2.22834	0.0258579	0.0467578
ACA1_057450	90.6748	-1.30541	0.178101	-7.3296	2.30838e-13	3.1434e-12
ACA1_057460	191.831	-0.285426	0.38777	-0.736071	0.461688	0.547792
ACA1_057470	19.4965	0.26296	0.331289	0.79375	0.427341	0.51499
ACA1_057480	0.120266	0	0.163944	0	1	NA
ACA1_057490	408.827	0.0785726	0.0985514	0.797275	0.425291	0.512691
ACA1_057500	135.446	-1.1913	0.566201	-2.10402	0.0353767	0.0617074
ACA1_057510	214.76	-0.646896	0.199942	-3.23542	0.00121465	0.00308399
ACA1_057520	179.873	-0.279181	0.157668	-1.77068	0.0766133	0.120631
ACA1_057530	775.502	-0.313302	0.107478	-2.91503	0.0035565	0.00804136
ACA1_057540	1.45428	0.936018	0.571304	1.63839	0.10134	0.153718
ACA1_057550	3.4813	-0.590662	0.535982	-1.10202	0.270454	0.353302
ACA1_057560	0.104072	0	0.163237	0	1	NA
ACA1_057570	0.53194	0.118792	0.523562	0.226892	0.820507	0.863991
ACA1_057780	0	NA	NA	NA	NA	NA
ACA1_057790	792.606	0.290898	0.194307	1.49711	0.134365	0.195755
ACA1_057800	619.332	0.336739	0.235459	1.43014	0.152678	0.218578
ACA1_057810	165.515	-0.169572	0.251117	-0.675273	0.499502	0.58404
ACA1_057820	127.147	0.0853402	0.157885	0.540522	0.588837	0.666486
ACA1_057830	344.924	-0.388963	0.253273	-1.53574	0.124602	0.183642
ACA1_057840	99.7036	-0.0323847	0.184974	-0.175077	0.861019	0.8969
ACA1_057850	76.1985	0.0813644	0.246435	0.330166	0.741275	0.798593
ACA1_057860	175.78	-0.702623	0.147431	-4.76578	1.88126e-06	8.49921e-06
ACA1_057870	28.9101	-1.16968	0.385111	-3.03726	0.00238736	0.00565231
ACA1_057880	59.1647	0.800412	0.404359	1.97946	0.0477641	0.0800204
ACA1_057890	0.187043	-0.0109264	0.165398	-0.0660612	0.947329	NA
ACA1_057900	0.785617	0	0.483265	0	1	1
ACA1_057910	0.0200982	-0.117671	0.157952	-0.744982	0.456283	NA
ACA1_057920	0	NA	NA	NA	NA	NA
ACA1_057930	100.594	1.73977	0.193549	8.98878	2.49991e-19	7.19496e-18
ACA1_057940	2331.26	-0.0143831	0.145063	-0.099151	0.921018	0.943081
ACA1_057950	243.217	0.888989	0.21676	4.10125	4.10919e-05	0.00014337
ACA1_057960	582.075	-0.189715	0.228487	-0.830309	0.406364	0.493291
ACA1_057970	455.3	-0.51936	0.249679	-2.08011	0.0375155	0.0649442
ACA1_057980	169.937	0.00902217	0.184959	0.0487792	0.961095	0.972239
ACA1_057990	158.321	-0.0451639	0.213367	-0.211672	0.832363	0.873917
ACA1_058000	84.6416	0.891254	0.246099	3.62153	0.00029287	0.000856903
ACA1_058010	268.184	0.190152	0.118094	1.61017	0.10736	0.16151
ACA1_058020	849.969	-0.296005	0.133793	-2.21242	0.0269378	0.0485069
ACA1_058030	77.049	-0.232786	0.199342	-1.16777	0.242901	0.322944
ACA1_058040	61.1063	0.614078	0.572837	1.07199	0.283723	0.367578
ACA1_058050	316.132	-0.332959	0.518817	-0.641765	0.521026	0.604156
ACA1_058060	218.588	-1.20164	0.167656	-7.16728	7.65011e-13	9.6112e-12
ACA1_058070	322.84	-1.32549	0.314575	-4.21358	2.51357e-05	9.20092e-05
ACA1_058080	42.7813	1.02083	0.240402	4.24636	2.17276e-05	8.04305e-05
ACA1_058090	442.499	0.33759	0.145858	2.31451	0.0206399	0.038384
ACA1_058100	163.042	0.702552	0.180734	3.88722	0.000101397	0.000327079
ACA1_058110	128.059	1.46692	0.553046	2.65244	0.0079913	0.0166223
ACA1_058120	919.059	-1.43753	0.157776	-9.11118	8.14873e-20	2.54833e-18
ACA1_058130	107.359	-0.128896	0.189948	-0.678583	0.497402	0.58223
ACA1_058140	257.154	0.0626159	0.221806	0.2823	0.777713	0.829071
ACA1_058150	74.7278	-1.42659	0.2875	-4.96208	6.97438e-07	3.41348e-06
ACA1_058160	0.403004	0	0.166961	0	1	1
ACA1_058170	101.646	0.34594	0.153794	2.24938	0.0244885	0.0445796
ACA1_058180	1.06862	0.357097	0.557215	0.64086	0.521614	0.604716
ACA1_058190	131.357	0.178713	0.153012	1.16797	0.242818	0.322893
ACA1_058200	149.005	-1.15344	0.178627	-6.45728	1.06605e-10	9.73594e-10
ACA1_058210	165.804	0.142414	0.134776	1.05667	0.29066	0.375077
ACA1_058220	167.31	0.195643	0.249181	0.785145	0.432369	0.519759
ACA1_058230	102.939	-0.219434	0.450145	-0.487473	0.625923	0.699407
ACA1_058240	281.465	-1.92648	0.443161	-4.34713	1.37932e-05	5.28783e-05
ACA1_058250	0.658093	0.604445	0.534272	1.13134	0.257911	0.339433
ACA1_058260	40.4032	-2.35156	0.394297	-5.96393	2.4624e-09	1.84145e-08
ACA1_058270	88.3233	1.05624	0.240169	4.39789	1.0931e-05	4.28112e-05
ACA1_058280	201.098	-0.351041	0.135689	-2.58709	0.00967893	0.0196655
ACA1_058290	267.775	1.54163	0.12988	11.8697	1.70067e-32	2.21363e-30
ACA1_058300	487.963	-0.376919	0.0815196	-4.62366	3.77028e-06	1.60451e-05
ACA1_058310	935.111	-2.04027	0.329257	-6.19658	5.77038e-10	4.73158e-09
ACA1_058320	61.4273	-1.78286	0.459674	-3.87852	0.000105094	0.000337723
ACA1_058330	28.0343	0.326845	0.218288	1.49731	0.134313	0.195699
ACA1_058340	383.592	0.961624	0.0933027	10.3065	6.58627e-25	3.70266e-23
ACA1_058350	947.05	-0.14035	0.114016	-1.23097	0.218336	0.295616
ACA1_058360	0.232373	-0.195958	0.276221	-0.709427	0.478059	NA
ACA1_058370	225.701	-0.328506	0.281408	-1.16737	0.243063	0.3231
ACA1_058380	1.60457	-1.62769	0.560419	-2.90441	0.00367945	0.00828564
ACA1_058390	188.698	-0.133197	0.253902	-0.524601	0.599861	0.676406
ACA1_058400	0.0467759	-0.0449143	0.160244	-0.280287	0.779257	NA
ACA1_058410	75.278	-1.21835	0.242376	-5.02671	4.98975e-07	2.49626e-06
ACA1_058420	113.059	-0.275047	0.176056	-1.56228	0.118223	0.175462
ACA1_058430	3.81396	-2.52462	0.530481	-4.75911	1.94448e-06	8.76648e-06
ACA1_058440	58.8429	0.122832	0.238326	0.515394	0.606277	0.682011
ACA1_058450	715.371	-0.844085	0.144411	-5.84503	5.06487e-09	3.5731e-08
ACA1_058460	2.81992	-2.17776	0.553632	-3.9336	8.36847e-05	0.000274043
ACA1_058470	0	NA	NA	NA	NA	NA
ACA1_058480	0	NA	NA	NA	NA	NA
ACA1_058490	0	NA	NA	NA	NA	NA
ACA1_058500	51.5977	-0.349987	0.388264	-0.901414	0.367368	0.454819
ACA1_058510	115.234	0.891343	0.170882	5.21613	1.82695e-07	9.91463e-07
ACA1_058520	747.224	1.10489	0.252752	4.37146	1.2342e-05	4.7832e-05
ACA1_058530	451.458	0.291221	0.110776	2.62892	0.00856577	0.0176873
ACA1_058540	249.546	-1.09044	0.397573	-2.74275	0.00609278	0.0130282
ACA1_058550	192.606	-0.508145	0.251914	-2.01713	0.0436815	0.0741523
ACA1_058560	305.714	-0.383569	0.120722	-3.17728	0.00148662	0.00370447
ACA1_058570	127.762	-0.388456	0.192747	-2.01536	0.0438665	0.0744226
ACA1_058580	17.0113	-0.227454	0.433349	-0.524875	0.59967	0.676243
ACA1_058590	785.25	-0.213761	0.109458	-1.9529	0.0508313	0.0843863
ACA1_058700	187.692	-0.289478	0.226911	-1.27574	0.202048	0.2772
ACA1_058710	6353.97	-0.202133	0.138192	-1.4627	0.143551	0.207195
ACA1_058720	381.28	-0.482355	0.128198	-3.76258	0.000168168	0.00051766
ACA1_058730	361.657	0.951246	0.225983	4.20938	2.56078e-05	9.3524e-05
ACA1_058740	9375.51	-1.40911	0.225968	-6.2359	4.49198e-10	3.75145e-09
ACA1_058750	142.269	0.535211	0.157271	3.40311	0.000666247	0.00178721
ACA1_058760	2710.22	-2.06066	0.307593	-6.69931	2.09399e-11	2.12309e-10
ACA1_058770	6720.17	-1.2192	0.128379	-9.49692	2.16196e-21	8.32959e-20
ACA1_058780	208.569	0.0328804	0.125374	0.262258	0.793123	0.841895
ACA1_058790	5429.9	-0.252259	0.103124	-2.44618	0.014438	0.0280151
ACA1_058800	642.801	-0.692663	0.131536	-5.26594	1.39471e-07	7.7029e-07
ACA1_058810	4525.94	-0.753355	0.176914	-4.2583	2.05988e-05	7.6684e-05
ACA1_058820	542.544	-0.383994	0.138941	-2.76372	0.00571463	0.0123084
ACA1_058830	319.378	-0.277158	0.171343	-1.61756	0.105758	0.159448
ACA1_058840	1565.43	1.88045	0.411557	4.56911	4.89811e-06	2.04001e-05
ACA1_058850	5242.96	0.464543	0.252997	1.83616	0.0663343	0.106489
ACA1_058860	448.905	-0.100844	0.157133	-0.641775	0.521019	0.604156
ACA1_058870	7.14124	1.21443	0.455346	2.66705	0.00765194	0.0159947
ACA1_058880	4.91648	0.283994	0.507335	0.559776	0.575632	0.654706
ACA1_058890	1032.21	0.542302	0.136554	3.97134	7.14696e-05	0.000237105
ACA1_058900	81.7204	-1.14161	0.292058	-3.90884	9.27421e-05	0.000301313
ACA1_058910	101.431	0.463048	0.153037	3.02573	0.00248034	0.00584695
ACA1_058920	3.89879	-0.379536	0.57079	-0.664931	0.506094	0.590157
ACA1_058930	21.683	0.257544	0.332092	0.775521	0.438032	0.525159
ACA1_058940	131.135	0.49373	0.17897	2.75873	0.00580261	0.0124719
ACA1_059050	6.72135	-0.755149	0.462481	-1.63282	0.102507	0.155227
ACA1_059160	0	NA	NA	NA	NA	NA
ACA1_059170	0.0408599	0	0.15629	0	1	NA
ACA1_059280	0	NA	NA	NA	NA	NA
ACA1_059290	30.645	-1.63638	0.332263	-4.92495	8.43819e-07	4.05033e-06
ACA1_059300	152.663	-0.85057	0.174926	-4.86246	1.15938e-06	5.44563e-06
ACA1_059310	3.50163	-1.57749	0.526135	-2.99826	0.00271523	0.00633144
ACA1_059420	0.996004	-1.85188	0.562924	-3.28976	0.00100274	0.00259268
ACA1_059430	83.1625	-1.30148	0.346244	-3.75885	0.000170697	0.000524841
ACA1_059440	145.229	1.25834	0.264728	4.75332	2.00104e-06	8.99369e-06
ACA1_059450	187.129	0.868095	0.236518	3.67031	0.000242253	0.000722238
ACA1_059460	7736.42	-1.27475	0.137478	-9.27235	1.82094e-20	6.16135e-19
ACA1_059470	120.6	0.531875	0.132212	4.0229	5.74854e-05	0.000193827
ACA1_059480	45.1437	-2.24021	0.531946	-4.21134	2.53859e-05	9.28311e-05
ACA1_059490	2652.55	0.438011	0.107128	4.08869	4.33825e-05	0.000150201
ACA1_059500	238.389	-0.242501	0.266427	-0.910195	0.362719	0.450201
ACA1_059510	270.924	-1.10643	0.234448	-4.71928	2.36681e-06	1.04806e-05
ACA1_059520	37.352	-0.274149	0.375693	-0.729715	0.465564	0.55117
ACA1_059530	306.026	1.13246	0.160267	7.06612	1.5933e-12	1.91196e-11
ACA1_059540	885.884	0.0482827	0.0797016	0.605793	0.544652	0.626118
ACA1_059550	81.5342	-0.67338	0.17918	-3.75813	0.00017119	0.000525964
ACA1_059560	0	NA	NA	NA	NA	NA
ACA1_059570	53.8825	-0.62179	0.285697	-2.1764	0.0295255	0.0526194
ACA1_059580	156.931	-0.470197	0.215064	-2.18631	0.0287928	0.0515104
ACA1_059590	172.753	-0.489228	0.193568	-2.52743	0.0114901	0.0228663
ACA1_059600	1969.46	-2.32628	0.171551	-13.5603	6.8875e-42	1.95119e-39
ACA1_059610	596.491	-1.51876	0.22873	-6.63997	3.13738e-11	3.10047e-10
ACA1_059620	153.832	1.41946	0.272509	5.20888	1.89984e-07	1.02651e-06
ACA1_059730	77.3518	-0.11573	0.191647	-0.603872	0.545929	0.626994
ACA1_059740	1965.92	0.234521	0.109664	2.13854	0.0324727	0.0572363
ACA1_059750	17.5544	0.844026	0.338752	2.49158	0.0127178	0.0250404
ACA1_059760	147.87	0.614373	0.193437	3.17609	0.00149276	0.00371723
ACA1_059770	116.884	-0.507337	0.210663	-2.40829	0.0160273	0.030699
ACA1_059780	0.159479	-0.0454099	0.164807	-0.275534	0.782906	NA
ACA1_059790	3.26041	1.66405	0.524264	3.17406	0.00150322	0.00374005
ACA1_059800	68.2367	2.77767	0.190464	14.5837	3.56424e-48	1.60925e-45
ACA1_059810	28.3588	-0.485641	0.370389	-1.31116	0.189802	0.262674
ACA1_059820	448.854	-0.561969	0.165274	-3.40024	0.000673275	0.00180372
ACA1_059830	169.095	-0.675466	0.225799	-2.99145	0.00277656	0.00645673
ACA1_059840	575.846	-0.663533	0.178449	-3.71834	0.000200536	0.000607409
ACA1_059850	451.87	0.986572	0.163987	6.01614	1.78622e-09	1.3633e-08
ACA1_059860	458.477	0.398666	0.0763572	5.22107	1.77888e-07	9.66941e-07
ACA1_059870	176.162	-0.56124	0.214026	-2.6223	0.00873382	0.0179958
ACA1_059980	278.831	0.0426112	0.208306	0.20456	0.837916	0.878216
ACA1_059990	126.106	-0.169092	0.192283	-0.879392	0.379189	0.466614
ACA1_060000	151.094	-0.271313	0.246933	-1.09873	0.271884	0.354689
ACA1_060010	453.628	1.73656	0.20517	8.46399	2.58386e-17	5.954e-16
ACA1_060020	148.519	0.868731	0.232408	3.73796	0.000185522	0.00056617
ACA1_060030	133.041	-0.0608286	0.164641	-0.369462	0.711784	0.77328
ACA1_060040	31.6659	-0.450904	0.382289	-1.17948	0.238205	0.317854
ACA1_060050	0.256585	-0.112752	0.363744	-0.309976	0.756579	NA
ACA1_060060	0	NA	NA	NA	NA	NA
ACA1_060070	0	NA	NA	NA	NA	NA
ACA1_060080	0.0420499	0	0.15629	0	1	NA
[truncated: 13,656 more rows]

## Sheet: UninfectedvsWT.8hr.results
	baseMean	log2FoldChange	lfcSE	stat	pvalue	padj
ACA1_000210	474.682	-0.673862	0.203958	-3.30392	0.000953427	0.0029868
ACA1_000220	109.069	-0.394487	0.181319	-2.17565	0.0295813	0.0579431
ACA1_000330	344.708	0.454608	0.111475	4.07813	4.53992e-05	0.000202259
ACA1_000530	312.525	-0.653631	0.179799	-3.63535	0.000277598	0.0010052
ACA1_000540	312.325	-0.224862	0.143575	-1.56616	0.117311	0.185845
ACA1_000550	1839.42	0.689725	0.291304	2.36771	0.0178985	0.0377735
ACA1_000560	8.36131	1.00988	0.544642	1.85421	0.0637095	0.111451
ACA1_000570	130.502	-0.0183493	0.143182	-0.128154	0.898027	0.928156
ACA1_000580	316.421	-0.898628	0.197098	-4.55931	5.13231e-06	2.90108e-05
ACA1_000590	267.555	-1.64241	0.382475	-4.29417	1.7535e-05	8.64069e-05
ACA1_000790	185.929	0.653831	0.179082	3.65102	0.000261202	0.000953472
ACA1_000800	1.81038	-0.90883	0.573288	-1.5853	0.112899	0.180041
ACA1_000810	26.9131	0.203659	0.312324	0.652076	0.514352	0.617377
ACA1_000820	746.246	-0.00683677	0.129308	-0.0528721	0.957834	0.973808
ACA1_000830	14.2343	-0.13654	0.551217	-0.247707	0.804361	0.860208
ACA1_000840	992.591	-0.216595	0.0889775	-2.43427	0.0149218	0.0323271
ACA1_001040	5.39668	-0.0108286	0.531169	-0.0203863	0.983735	0.992182
ACA1_001250	192.787	-0.525129	0.232071	-2.26279	0.0236484	0.047927
ACA1_001260	236.26	0.271543	0.126288	2.15019	0.0315406	0.0612745
ACA1_001270	25.7717	1.69844	0.499965	3.39711	0.000681008	0.00221903
ACA1_001280	57.8928	0.217366	0.208588	1.04209	0.297372	0.402061
ACA1_001290	249.042	0.269813	0.220987	1.22094	0.222108	0.316408
ACA1_001300	181.633	0.134472	0.169383	0.793896	0.427256	0.536689
ACA1_001310	32.2655	0.0274224	0.270258	0.101467	0.919179	0.943579
ACA1_001510	43.8373	0.647928	0.254011	2.55079	0.010748	0.0243627
ACA1_001520	465.003	-0.377434	0.142197	-2.65431	0.00794714	0.0187615
ACA1_001530	559.875	0.410474	0.126204	3.25248	0.00114404	0.00350043
ACA1_001540	141.604	0.561318	0.210377	2.66815	0.00762693	0.0181359
ACA1_001550	8.78529	-0.86416	0.429301	-2.01295	0.0441202	0.0814318
ACA1_001660	894.437	0.786025	0.331787	2.36907	0.0178331	0.0376465
ACA1_001860	50.3718	-1.25917	0.254885	-4.94015	7.80633e-07	5.37588e-06
ACA1_001870	365.637	-0.604868	0.138387	-4.37085	1.23762e-05	6.34531e-05
ACA1_001980	60.8432	-0.560233	0.36052	-1.55396	0.120195	0.189355
ACA1_001990	28.7859	0.780558	0.319433	2.44357	0.0145426	0.0316243
ACA1_002090	1.27712	-0.480229	0.573826	-0.83689	0.402655	0.51274
ACA1_002200	51.8478	0.80075	0.235896	3.3945	0.000687532	0.00223727
ACA1_002300	5711.62	0.118451	0.202509	0.584918	0.558603	0.657222
ACA1_002310	0.366621	-0.00274527	0.393059	-0.00698437	0.994427	NA
ACA1_002320	564.145	0.538559	0.167759	3.21031	0.00132592	0.00398934
ACA1_002330	331.525	-0.658717	0.13226	-4.98048	6.34254e-07	4.44193e-06
ACA1_002430	383.813	1.75615	0.254999	6.88688	5.70312e-12	1.17712e-10
ACA1_002440	16.5323	0.786537	0.361973	2.17292	0.0297866	0.0582666
ACA1_002450	35.144	0.693999	0.323802	2.14328	0.0320905	0.0622173
ACA1_002460	23.6142	1.39363	0.338386	4.11847	3.81402e-05	0.00017296
ACA1_002470	18.7867	0.758961	0.329057	2.30647	0.0210843	0.0434558
ACA1_002480	16.0921	0.21632	0.46245	0.46777	0.639949	0.728048
ACA1_002490	334.898	0.337757	0.145107	2.32764	0.0199311	0.0414278
ACA1_002500	2532.22	0.397686	0.118098	3.36742	0.000758741	0.00243986
ACA1_002510	2779.56	1.48136	0.169841	8.72203	2.73251e-18	1.72399e-16
ACA1_002610	502.497	1.3532	0.302439	4.4743	7.66631e-06	4.15153e-05
ACA1_002620	392.14	-0.231055	0.0945205	-2.4445	0.0145055	0.0315531
ACA1_002630	82.8779	-1.43498	0.259048	-5.53944	3.03438e-08	2.8976e-07
ACA1_002730	0	NA	NA	NA	NA	NA
ACA1_002740	403.144	-0.982943	0.536588	-1.83184	0.0669753	0.116249
ACA1_002750	183.995	-0.16166	0.167238	-0.966648	0.33372	0.441134
ACA1_002760	83.4765	0.820844	0.214368	3.82913	0.000128599	0.000509039
ACA1_002770	495.519	-1.14852	0.221857	-5.17687	2.25643e-07	1.76507e-06
ACA1_002780	64.5575	0.0706518	0.226604	0.311785	0.755204	0.822183
ACA1_002790	78.6123	0.0757672	0.22525	0.336369	0.736592	0.807641
ACA1_002890	0.0360616	0	0.165007	0	1	NA
ACA1_003000	1.17976	-0.572432	0.540292	-1.05949	0.289378	0.393019
ACA1_003110	258.596	1.58192	0.343885	4.60012	4.2224e-06	2.44216e-05
ACA1_003220	129.484	1.18423	0.353823	3.34696	0.000817045	0.00260186
ACA1_003530	5.11122	1.56393	0.528829	2.95735	0.00310298	0.00830835
ACA1_003640	3.96802	-0.422218	0.572066	-0.738057	0.46048	0.567808
ACA1_003650	459.079	-0.691912	0.186925	-3.70154	0.000214293	0.000801271
ACA1_003850	26.4101	1.03537	0.330093	3.13661	0.00170914	0.00495857
ACA1_003860	17.4729	0.403069	0.327027	1.23253	0.217753	0.311221
ACA1_003870	80.4446	-1.24488	0.435167	-2.86069	0.00422716	0.0109002
ACA1_004080	59.1242	-1.30605	0.451333	-2.89377	0.0038065	0.00995408
ACA1_004190	126.271	0.139102	0.169937	0.818549	0.413044	0.52302
ACA1_004200	142.603	-0.484119	0.142974	-3.38606	0.000709051	0.00229952
ACA1_004400	76.0031	0.437562	0.245361	1.78334	0.0745307	0.127076
ACA1_004410	39.1029	-0.380188	0.247727	-1.5347	0.124856	0.195781
ACA1_004520	10.4719	0.359078	0.396056	0.906634	0.3646	0.473694
ACA1_004630	38.9611	-0.260028	0.274544	-0.947127	0.343574	0.451515
ACA1_004640	5.01327	0.240552	0.524584	0.458558	0.646552	0.732863
ACA1_004750	1163.73	-0.55199	0.161265	-3.42288	0.000619605	0.00204059
ACA1_004850	45.2078	-0.441687	0.247433	-1.78507	0.0742492	0.126683
ACA1_004860	85.6644	0.449444	0.234001	1.92069	0.0547702	0.0982518
ACA1_004870	28.4095	0.890337	0.28334	3.14229	0.00167633	0.00487708
ACA1_004980	4.86602	0.937623	0.538912	1.73984	0.0818864	0.137553
ACA1_004990	128.888	1.32968	0.213805	6.2191	5.00028e-10	7.11064e-09
ACA1_005000	399.671	-0.333523	0.131587	-2.53462	0.011257	0.0253573
ACA1_005010	21.718	-0.124922	0.356833	-0.350084	0.726276	0.799363
ACA1_005220	59.6446	-1.32853	0.468642	-2.83485	0.00458474	0.0117115
ACA1_005320	843.326	0.181288	0.173083	1.0474	0.294913	0.399148
ACA1_005430	0	NA	NA	NA	NA	NA
ACA1_005830	172.874	0.473459	0.158436	2.98833	0.00280504	0.00760361
ACA1_005940	0.0689778	0.0911252	0.165522	0.550531	0.581955	NA
ACA1_006050	370.972	0.610543	0.160954	3.79327	0.000148677	0.000579712
ACA1_006060	122.09	-0.180044	0.256866	-0.700926	0.483349	0.589214
ACA1_006070	35.7762	-1.42806	0.403796	-3.53658	0.000405337	0.00140089
ACA1_006080	26.8527	-1.33371	0.495338	-2.69251	0.00709153	0.0170622
ACA1_006090	94.3188	-0.295192	0.304412	-0.969713	0.33219	0.439392
ACA1_006100	152.405	-0.144893	0.143296	-1.01114	0.311949	0.418171
ACA1_006110	267.947	-0.00576732	0.161509	-0.0357089	0.971514	0.983495
ACA1_006120	608.771	0.196128	0.103348	1.89775	0.0577293	0.102605
ACA1_006130	1132.7	0.632547	0.149396	4.23402	2.29552e-05	0.000109784
ACA1_006140	76.1669	0.31877	0.179331	1.77755	0.0754783	0.128416
ACA1_006150	810.174	-0.398451	0.149024	-2.67374	0.00750101	0.0178895
ACA1_006160	0.164302	0	0.169791	0	1	NA
ACA1_006170	332.684	0.565804	0.111404	5.07886	3.79703e-07	2.78758e-06
ACA1_006180	23.8433	-0.419945	0.307364	-1.36628	0.171851	0.255917
ACA1_006190	26.74	-0.550288	0.279555	-1.96845	0.0490167	0.0893619
ACA1_006200	55.7106	-0.892411	0.432701	-2.06242	0.0391678	0.0733786
ACA1_006210	601.311	0.265402	0.262666	1.01042	0.312296	0.41837
ACA1_006220	11.5316	-0.232921	0.467881	-0.497821	0.61861	0.709096
ACA1_006230	122.808	0.856091	0.166168	5.15196	2.5778e-07	1.97896e-06
ACA1_006240	230.042	0.225954	0.13741	1.64437	0.100099	0.163067
ACA1_006250	11.2493	-0.529735	0.434646	-1.21877	0.22293	0.317517
ACA1_006260	66.017	0.838551	0.188112	4.45772	8.28341e-06	4.44737e-05
ACA1_006270	85.1422	0.568692	0.204497	2.78094	0.00542026	0.013502
ACA1_006570	25.6654	-0.0315354	0.28851	-0.109304	0.912961	0.939157
ACA1_006580	257.042	-0.485749	0.161034	-3.01645	0.00255756	0.00702635
ACA1_006680	25.5299	-0.213652	0.348377	-0.613278	0.539693	0.639767
ACA1_006790	15.6695	0.63478	0.3769	1.68421	0.0921409	0.151883
ACA1_007000	311.05	-0.210955	0.131816	-1.60038	0.109514	0.175615
ACA1_007010	76.1384	-0.315343	0.205561	-1.53406	0.125015	0.196009
ACA1_007310	19.6945	0.341343	0.345636	0.987578	0.323359	0.430233
ACA1_007510	18.3913	0.816073	0.381942	2.13664	0.0326273	0.063148
ACA1_007620	4.1885	2.8248	0.544479	5.18808	2.12475e-07	1.67294e-06
ACA1_007720	38.6363	-0.625741	0.26901	-2.32609	0.020014	0.0415761
ACA1_007730	83.7717	-0.863947	0.30771	-2.80767	0.00499012	0.0125956
ACA1_007740	434.488	-0.344907	0.119691	-2.88164	0.00395617	0.0103063
ACA1_007750	691.418	0.440744	0.157113	2.80527	0.00502739	0.0126742
ACA1_007760	548.772	0.141699	0.0989775	1.43163	0.15225	0.231743
ACA1_007770	337.807	1.07274	0.491173	2.18403	0.0289601	0.0568516
ACA1_007780	2666.59	0.166463	0.134682	1.23597	0.21647	0.309691
ACA1_007790	263.367	-0.201001	0.123556	-1.62681	0.103778	0.167998
ACA1_007800	280.677	-0.611564	0.150368	-4.06712	4.75984e-05	0.000210951
ACA1_007810	57.8382	-0.530163	0.240098	-2.20811	0.0272367	0.0539876
ACA1_007910	0	NA	NA	NA	NA	NA
ACA1_008410	18.5203	0.34981	0.385957	0.906344	0.364754	0.473789
ACA1_008610	30.3767	0.481299	0.276107	1.74316	0.0813048	0.136703
ACA1_008620	18.3727	-0.640705	0.509978	-1.25634	0.208993	0.3006
ACA1_008730	0.262901	0	0.359288	0	1	NA
ACA1_008740	2.55437	-1.48964	0.569528	-2.61556	0.00890801	0.0207485
ACA1_008840	8.08409	-0.480081	0.560252	-0.856901	0.391499	0.501097
ACA1_008950	3.74342	-0.557897	0.538849	-1.03535	0.300506	0.405691
ACA1_009060	3.02195	0.556116	0.568646	0.977965	0.328092	0.435487
ACA1_009160	246.476	0.445642	0.163376	2.72771	0.00637764	0.0155754
ACA1_009170	758.123	-0.0741383	0.198381	-0.373717	0.708615	0.785128
ACA1_009280	53.1568	-0.348088	0.296586	-1.17365	0.240535	0.337838
ACA1_009480	213.116	0.286866	0.159212	1.80179	0.0715781	0.123012
ACA1_009790	0.0696187	0	0.16616	0	1	NA
ACA1_009890	1041.95	-0.0457597	0.122214	-0.374422	0.70809	0.784847
ACA1_009900	770.115	1.47293	0.135782	10.8477	2.04449e-27	5.57336e-25
ACA1_009910	761.107	-0.779155	0.153054	-5.09072	3.56715e-07	2.64706e-06
ACA1_009920	152.662	-0.127899	0.155738	-0.82124	0.41151	0.521545
ACA1_009930	617.302	0.853332	0.321274	2.65609	0.00790524	0.0186717
ACA1_009940	282.068	0.676214	0.318045	2.12616	0.0334903	0.0645329
ACA1_010050	24.8488	-0.00359668	0.300796	-0.0119572	0.99046	0.996877
ACA1_010150	134.885	-0.189274	0.1556	-1.21641	0.223827	0.318638
ACA1_010160	325.529	0.0964765	0.133215	0.724219	0.468931	0.575969
ACA1_010170	78.6711	0.0234495	0.178558	0.131327	0.895516	0.926357
ACA1_010180	361.465	0.491146	0.130907	3.75187	0.000175522	0.000672665
ACA1_010190	209.351	-0.172039	0.185638	-0.926747	0.354058	0.462558
ACA1_010390	27.1715	-0.460971	0.292374	-1.57665	0.114877	0.182832
ACA1_010500	54.8304	-0.888291	0.235383	-3.77381	0.000160776	0.000621926
ACA1_010610	60.4395	0.196634	0.220966	0.889882	0.373529	0.482974
ACA1_010620	0	NA	NA	NA	NA	NA
ACA1_010730	20.0117	-0.624334	0.290636	-2.14817	0.0317006	0.0615677
ACA1_010930	294.93	-0.151932	0.119654	-1.26977	0.204167	0.294791
ACA1_010940	66.8579	0.281155	0.213868	1.31462	0.188639	0.276191
ACA1_011040	175.167	-0.13984	0.19878	-0.703494	0.481748	0.587863
ACA1_011150	301.707	0.217626	0.129123	1.68541	0.0919095	0.151553
ACA1_011160	600.388	-0.976014	0.23585	-4.13827	3.49929e-05	0.000160246
ACA1_011260	1141.53	0.194103	0.0888742	2.18402	0.028961	0.0568516
ACA1_011270	150.929	2.13411	0.426487	5.00392	5.61761e-07	3.9708e-06
ACA1_011280	1004.31	1.08627	0.316137	3.43608	0.000590197	0.00195429
ACA1_011380	2.55674	-0.910033	0.572081	-1.59074	0.111668	0.178412
ACA1_011490	211.769	-0.555562	0.190254	-2.92011	0.00349903	0.00926237
ACA1_011600	30.525	-0.564018	0.365069	-1.54496	0.122355	0.19236
ACA1_011810	38.4285	0.030856	0.27631	0.111672	0.911084	0.937693
ACA1_011910	71.7487	0.283054	0.208807	1.35558	0.175233	0.259909
ACA1_012020	1402.33	0.531088	0.0939079	5.65541	1.55473e-08	1.60105e-07
ACA1_012030	174.079	-0.882819	0.181083	-4.87523	1.08684e-06	7.22956e-06
ACA1_012040	580.936	-0.592651	0.148204	-3.99888	6.36432e-05	0.000273666
ACA1_012050	76.5283	0.808721	0.172041	4.70076	2.592e-06	1.58013e-05
ACA1_012250	5.51904	-0.492017	0.502521	-0.979098	0.327532	0.434914
ACA1_012260	242.263	0.630554	0.137712	4.5788	4.6766e-06	2.6696e-05
ACA1_012270	1085.4	0.0227334	0.0877754	0.258995	0.795639	0.85328
ACA1_012280	44.2977	-0.47318	0.233358	-2.0277	0.0425911	0.0790282
ACA1_012290	137.897	1.19592	0.289882	4.12556	3.69842e-05	0.000168404
ACA1_012300	92.2719	0.324579	0.195277	1.66215	0.0964837	0.157981
ACA1_012310	300.258	0.0412874	0.111601	0.369955	0.711416	0.787627
ACA1_012320	19.7424	-0.692781	0.332887	-2.08113	0.0374221	0.0707741
ACA1_012330	870.548	0.622907	0.115182	5.40801	6.37275e-08	5.69762e-07
ACA1_012630	121.032	0.208141	0.186951	1.11335	0.26556	0.365934
ACA1_012740	395.991	-0.106755	0.143316	-0.744894	0.456336	0.564095
ACA1_012850	9.00992	-1.00451	0.459587	-2.18567	0.0288397	0.056652
ACA1_012960	80.6878	-0.477053	0.240335	-1.98495	0.0471498	0.0862414
ACA1_012970	285.954	-1.50257	0.207178	-7.25254	4.0903e-13	1.05154e-11
ACA1_012980	325.501	-0.463559	0.204351	-2.26844	0.0233025	0.0473523
ACA1_012990	260.531	-0.340398	0.204191	-1.66706	0.0955031	0.156501
ACA1_013000	408.26	0.0296105	0.164342	0.180177	0.857014	0.897451
ACA1_013010	15.1367	-0.216962	0.391653	-0.553964	0.579604	0.67506
ACA1_013120	38.8982	0.0341762	0.234587	0.145687	0.884169	0.918225
ACA1_013230	42.1193	-0.354877	0.246705	-1.43847	0.150302	0.229164
ACA1_013240	33.8774	-0.994176	0.315389	-3.15222	0.00162035	0.00473903
ACA1_013340	634.86	-0.244955	0.155392	-1.57637	0.114941	0.182913
ACA1_013350	167.782	-0.851574	0.507179	-1.67904	0.0931443	0.153131
ACA1_013360	169.004	0.300213	0.145097	2.06906	0.0385407	0.0724103
ACA1_013370	31.1488	-0.381444	0.276312	-1.38048	0.167438	0.250389
ACA1_013380	380.487	-0.0448164	0.138023	-0.324703	0.745406	0.814879
ACA1_013390	9356.67	-0.48007	0.11843	-4.05362	5.04307e-05	0.000222548
ACA1_013490	147.606	0.0549316	0.174093	0.315529	0.75236	0.819828
ACA1_013500	53.1284	0.148316	0.219507	0.675681	0.499243	0.603351
ACA1_013610	595.697	0.626365	0.0991756	6.31571	2.68918e-10	3.98904e-09
ACA1_013620	582.766	0.314363	0.125325	2.50839	0.0121284	0.0270544
ACA1_013630	495.123	0.39677	0.123464	3.21365	0.00131059	0.00395229
ACA1_013640	537.132	-0.609498	0.109007	-5.59139	2.25263e-08	2.23224e-07
ACA1_013650	17.4329	1.22202	0.374643	3.26182	0.001107	0.00340514
ACA1_013660	147.939	0.701371	0.151032	4.64387	3.41943e-06	2.02226e-05
ACA1_013670	283.635	-0.30182	0.128694	-2.34526	0.0190137	0.039767
ACA1_013680	4.45627	-0.272428	0.576256	-0.472755	0.636388	0.724936
ACA1_013980	19.7635	0.430422	0.362336	1.18791	0.23487	0.331267
ACA1_013990	11.2191	-0.417574	0.416224	-1.00324	0.315744	0.421965
ACA1_014100	2230.16	-0.0946414	0.109343	-0.865545	0.38674	0.496324
ACA1_014210	819.569	0.521221	0.289596	1.79982	0.071889	0.12347
ACA1_014220	334.046	-0.766769	0.293357	-2.61378	0.00895475	0.0208439
ACA1_014230	0	NA	NA	NA	NA	NA
ACA1_014240	11.7011	-0.463465	0.438419	-1.05713	0.290453	0.393997
ACA1_014250	207.509	-0.53158	0.211361	-2.51503	0.0119021	0.0266112
ACA1_014350	61.7906	-0.989405	0.263909	-3.74904	0.000177512	0.000679567
ACA1_014360	1567.65	0.194249	0.0953982	2.03619	0.0417313	0.0776177
ACA1_014370	172.851	-0.366296	0.176519	-2.07511	0.0379767	0.0716302
ACA1_014380	644.576	0.288772	0.159939	1.80551	0.070995	0.122228
ACA1_014390	136.565	0.0123245	0.136741	0.0901303	0.928184	0.950822
ACA1_014490	653.689	0.488151	0.113912	4.28535	1.82456e-05	8.95117e-05
ACA1_014500	0.0641089	0	0.165766	0	1	NA
ACA1_014510	383.751	-0.287486	0.184119	-1.56141	0.118426	0.187242
ACA1_014520	44.4989	-0.812524	0.33839	-2.40114	0.0163439	0.0349159
ACA1_014620	242.943	0.0998442	0.20609	0.484469	0.628053	0.717013
ACA1_014630	148.45	0.627226	0.159817	3.92465	8.68543e-05	0.000359974
ACA1_014740	1406.93	-0.352618	0.189619	-1.85962	0.0629399	0.110332
ACA1_014750	30.7969	-0.00863742	0.280331	-0.0308115	0.97542	0.986205
ACA1_014760	40.0557	-0.0017454	0.251874	-0.00692965	0.994471	0.99966
ACA1_014870	432.805	1.08655	0.19807	5.48566	4.11931e-08	3.82001e-07
ACA1_014880	21.0384	0.337466	0.334257	1.0096	0.312688	0.418772
ACA1_014980	261.541	-0.120034	0.170189	-0.705301	0.480623	0.586639
ACA1_014990	125.06	0.268747	0.16315	1.64725	0.0995076	0.162203
ACA1_015100	18.0847	0.389057	0.321184	1.21132	0.225773	0.320807
ACA1_015210	240.328	0.35922	0.122388	2.93509	0.00333454	0.0088643
ACA1_015310	463.084	0.841511	0.203621	4.13274	3.58461e-05	0.00016379
ACA1_015320	120.36	0.102652	0.301061	0.340967	0.733128	0.804759
ACA1_015330	4185.74	-3.16454	0.536815	-5.89503	3.74617e-09	4.42749e-08
ACA1_015340	189.664	0.570599	0.20496	2.78395	0.00537008	0.0134002
ACA1_015350	453.805	-0.957831	0.14332	-6.68315	2.33862e-11	4.24477e-10
ACA1_015360	129.885	-0.382541	0.195146	-1.96028	0.0499633	0.0909042
ACA1_015370	1.66955	0.328708	0.53576	0.613536	0.539522	0.639669
ACA1_015470	255.387	-0.153561	0.250911	-0.612012	0.54053	0.640391
ACA1_015480	90.1086	0.28353	0.164759	1.72088	0.085273	0.14242
ACA1_015490	152.856	0.00917247	0.126292	0.0726289	0.942101	0.96108
ACA1_015500	1168.98	-0.772855	0.0955881	-8.08526	6.20318e-16	2.67533e-14
ACA1_015510	280.33	-0.339437	0.123339	-2.75206	0.00592217	0.0145888
ACA1_015520	49.9791	-0.886146	0.294783	-3.00609	0.00264628	0.00723844
ACA1_015530	214.307	1.12819	0.216224	5.2177	1.81159e-07	1.44367e-06
ACA1_015540	6.62057	0.614223	0.492993	1.2459	0.212799	0.305194
ACA1_015550	225.974	-0.796963	0.144951	-5.49817	3.83763e-08	3.58014e-07
ACA1_015560	447.771	0.3978	0.0996497	3.99198	6.55241e-05	0.000281168
ACA1_015570	114.06	0.826197	0.184262	4.48382	7.33189e-06	3.99439e-05
ACA1_015580	20.1436	0.494539	0.315061	1.56966	0.116494	0.184712
ACA1_015590	80.1071	0.560213	0.185611	3.01821	0.00254277	0.00698704
ACA1_015690	15.034	-0.36514	0.371804	-0.982076	0.326062	0.43331
ACA1_015800	87.3874	0.589616	0.188061	3.13523	0.00171717	0.00497886
ACA1_016010	32.4963	-0.0600532	0.278451	-0.215669	0.829246	0.877931
ACA1_016020	2.52585	-0.418215	0.550827	-0.759248	0.447704	0.556024
ACA1_016030	14.4643	-0.283037	0.378167	-0.748445	0.454192	0.562118
ACA1_016130	38.7763	-0.277173	0.300147	-0.923459	0.355768	0.464434
ACA1_016140	80.2444	0.329303	0.201212	1.63659	0.101715	0.165326
ACA1_016250	722.154	-0.313609	0.0957699	-3.27461	0.00105809	0.00327771
ACA1_016360	52.4383	-1.4914	0.277543	-5.37358	7.71882e-08	6.74661e-07
ACA1_016470	280.18	-0.477445	0.135468	-3.52441	0.000424422	0.00145827
ACA1_016480	389.424	-0.600379	0.224133	-2.67868	0.00739134	0.0176805
ACA1_016580	2.7987	-0.0974894	0.574773	-0.169614	0.865314	0.904046
ACA1_016690	246.025	-0.355113	0.175518	-2.02322	0.0430503	0.0797321
ACA1_016900	91.0776	3.76967	0.361739	10.4209	1.98965e-25	3.88466e-23
ACA1_017200	82.3756	-0.50777	0.27019	-1.87931	0.0602026	0.106294
ACA1_017310	28.1009	3.24241	0.44304	7.31854	2.50682e-13	6.71959e-12
ACA1_017320	350.331	-0.390886	0.147396	-2.65194	0.00800317	0.0188814
ACA1_017330	48.5004	0.591158	0.344278	1.71709	0.0859621	0.143267
ACA1_017430	72.109	0.384083	0.189522	2.02659	0.0427044	0.0792134
ACA1_017540	130.733	-0.0244106	0.185054	-0.131911	0.895055	0.926035
ACA1_017740	3205.38	0.315802	0.0997746	3.16516	0.00155	0.00455848
ACA1_017750	0.312081	0	0.176743	0	1	NA
ACA1_017760	0.0108952	0	0.164818	0	1	NA
ACA1_017770	106.847	-0.682346	0.267259	-2.55313	0.010676	0.0242222
ACA1_017780	0.306729	0	0.377025	0	1	NA
ACA1_017880	166.634	-0.977075	0.167424	-5.83595	5.34861e-09	6.07522e-08
ACA1_017890	178.199	0.275699	0.140905	1.95663	0.0503909	0.0915553
ACA1_018000	178.531	1.79351	0.322218	5.56613	2.60458e-08	2.53237e-07
ACA1_018110	97.6897	0.297404	0.333002	0.893099	0.371804	0.480916
ACA1_018120	1524.41	-0.17192	0.283133	-0.607206	0.543715	0.643373
ACA1_018130	1.17378	0.884457	0.546185	1.61934	0.105375	0.170183
ACA1_018140	785.261	1.16133	0.200892	5.78085	7.4324e-09	8.12279e-08
ACA1_018340	183.481	-0.574884	0.276949	-2.07577	0.0379152	0.0715421
ACA1_018650	208.918	-0.42145	0.192582	-2.18842	0.0286389	0.0563265
ACA1_018760	1901.79	0.169742	0.109881	1.54478	0.1224	0.19241
ACA1_018770	2472.67	0.553946	0.0982067	5.64062	1.69441e-08	1.72766e-07
ACA1_018780	2009.97	-0.0916517	0.133051	-0.688846	0.49092	0.595655
ACA1_018790	147.983	-0.751496	0.153499	-4.89575	9.79301e-07	6.59317e-06
ACA1_018800	654.062	0.364358	0.0989256	3.68316	0.000230364	0.000854507
ACA1_018810	255.916	-0.122901	0.173245	-0.709408	0.478071	0.584264
ACA1_018920	110.241	-0.424358	0.170178	-2.49362	0.0126449	0.0280462
ACA1_018930	101.041	-0.0871735	0.164377	-0.530328	0.595884	0.690072
ACA1_018940	118.075	-0.192106	0.382094	-0.502771	0.615126	0.706072
ACA1_018950	86.2388	0.0497259	0.208053	0.239006	0.811101	0.865238
ACA1_018960	1219.81	1.10563	0.207795	5.32076	1.03334e-07	8.78214e-07
ACA1_018970	216.386	-0.441051	0.325592	-1.35461	0.175541	0.260258
ACA1_018980	241.176	0.571441	0.214015	2.67009	0.00758303	0.0180598
ACA1_018990	727.003	0.135883	0.096007	1.41534	0.156968	0.237822
ACA1_019000	231.175	0.634837	0.17105	3.71142	0.000206103	0.000774052
ACA1_019010	375.4	-0.934632	0.230492	-4.05495	5.01445e-05	0.000221421
ACA1_019020	31.5946	-0.964396	0.310916	-3.10179	0.00192357	0.00550876
ACA1_019030	173.722	0.538259	0.132244	4.07019	4.69744e-05	0.000208506
ACA1_019130	3.82883	0.303721	0.543256	0.559076	0.57611	0.672182
ACA1_019140	273.42	0.269051	0.118785	2.26503	0.0235106	0.0477056
ACA1_019150	117.913	1.47599	0.409454	3.60477	0.000312424	0.0011151
ACA1_019160	3.07118	1.04717	0.568033	1.8435	0.0652564	0.113662
ACA1_019170	0.0118441	0	0.164818	0	1	NA
ACA1_019180	13.9005	-1.01911	0.420175	-2.42544	0.0152897	0.0330253
ACA1_019190	140.353	0.13913	0.13965	0.996272	0.319118	0.425608
ACA1_019200	38.0989	0.550316	0.400428	1.37432	0.169342	0.252748
ACA1_019210	9.2059	0.568619	0.475533	1.19575	0.231794	0.327858
ACA1_019220	247.26	-0.640395	0.139765	-4.58195	4.60662e-06	2.63694e-05
ACA1_019330	21.6839	0.531472	0.343904	1.54541	0.122248	0.192233
ACA1_019340	1993.78	0.15047	0.117385	1.28185	0.199895	0.289736
ACA1_019350	1077.56	0.425648	0.0904892	4.70385	2.55297e-06	1.55964e-05
ACA1_019360	490.146	-0.437067	0.16996	-2.57159	0.0101234	0.0231648
ACA1_019370	39.4181	-0.665292	0.299622	-2.22044	0.0263889	0.0525451
ACA1_019380	314.563	-1.21455	0.459333	-2.64415	0.0081896	0.0192709
ACA1_019580	4.9915	-0.606412	0.547892	-1.10681	0.268377	0.369005
ACA1_019590	7.0236	-0.760731	0.530137	-1.43497	0.151296	0.23051
ACA1_019600	295.663	0.0239397	0.148219	0.161515	0.871688	0.909456
ACA1_019610	680.882	0.442882	0.170107	2.60355	0.00922632	0.0214071
ACA1_019620	208.067	-0.619554	0.179839	-3.44505	0.000570955	0.00189942
ACA1_019630	101.863	0.0848855	0.200971	0.422377	0.67275	0.755704
ACA1_019640	316.092	0.392022	0.156177	2.51011	0.0120693	0.0269476
ACA1_019650	51.4907	0.666527	0.224463	2.96944	0.00298346	0.00803241
ACA1_019760	105.473	0.113633	0.341664	0.332588	0.739445	0.80997
ACA1_019960	647.063	0.333984	0.0882089	3.78629	0.000152915	0.000594224
ACA1_019970	124.896	-0.256738	0.222487	-1.15395	0.248523	0.347158
ACA1_019980	0.511184	0.19398	0.429344	0.451806	0.651409	0.737236
ACA1_019990	16.7944	-0.0858171	0.492974	-0.17408	0.861802	0.901225
ACA1_020090	66.904	0.497598	0.20058	2.4808	0.0131089	0.0289288
ACA1_020100	147.616	-0.527644	0.240245	-2.19627	0.0280724	0.055348
ACA1_020110	0	NA	NA	NA	NA	NA
ACA1_020120	258.894	-0.298614	0.172042	-1.7357	0.0826173	0.138539
ACA1_020130	162.066	-0.508573	0.246313	-2.06474	0.0389472	0.0730222
ACA1_020140	124.191	0.0594201	0.186948	0.317844	0.750603	0.818407
ACA1_020150	451.856	0.365022	0.117904	3.09592	0.00196203	0.00559784
ACA1_020160	3608.84	0.360146	0.124803	2.88572	0.00390522	0.0101897
ACA1_020460	0	NA	NA	NA	NA	NA
ACA1_020470	0	NA	NA	NA	NA	NA
ACA1_020480	0.146884	0	0.169716	0	1	NA
ACA1_020490	0	NA	NA	NA	NA	NA
ACA1_020500	0	NA	NA	NA	NA	NA
ACA1_020510	0	NA	NA	NA	NA	NA
ACA1_020520	0.0380791	0	0.164818	0	1	NA
ACA1_020530	0	NA	NA	NA	NA	NA
ACA1_020630	0.110496	0	0.165339	0	1	NA
ACA1_020640	0	NA	NA	NA	NA	NA
ACA1_020650	0.0283677	0.0890489	0.164818	0.540287	0.588999	NA
ACA1_020660	0	NA	NA	NA	NA	NA
ACA1_020670	0	NA	NA	NA	NA	NA
ACA1_020770	577.576	-0.31253	0.249607	-1.25209	0.210538	0.302341
ACA1_020780	1128.58	-0.0950691	0.101834	-0.933571	0.350525	0.458849
ACA1_020790	12.7258	-0.0423737	0.395771	-0.107066	0.914736	0.940649
ACA1_020800	162.262	0.0516978	0.153551	0.336682	0.736357	0.807444
ACA1_020810	0	NA	NA	NA	NA	NA
ACA1_020820	720.799	0.289217	0.110028	2.62856	0.00857464	0.0200723
ACA1_020830	900.6	0.0793345	0.157013	0.505274	0.613366	0.704277
ACA1_020840	5.80451	0.619714	0.566261	1.0944	0.273781	0.375362
ACA1_020850	380.193	-0.173176	0.20812	-0.832096	0.405355	0.515407
ACA1_020860	1262.6	-0.471186	0.0871969	-5.4037	6.5281e-08	5.81133e-07
ACA1_020870	147.177	-0.441431	0.273759	-1.61248	0.106858	0.172135
ACA1_020880	433.757	-1.54166	0.191498	-8.05055	8.24211e-16	3.50241e-14
ACA1_020890	12.1934	-0.0794796	0.394727	-0.201354	0.840422	0.885887
ACA1_020900	156.231	-0.110365	0.18146	-0.608207	0.54305	0.64264
ACA1_020910	891.205	0.288102	0.148522	1.93979	0.0524049	0.094604
ACA1_020920	309.969	4.26762	0.387316	11.0184	3.11447e-28	9.78216e-26
ACA1_020930	219.07	-0.326005	0.139352	-2.33943	0.0193131	0.0403113
ACA1_020940	41.7384	2.22391	0.425759	5.22341	1.75655e-07	1.40602e-06
ACA1_020950	423.794	0.400922	0.140815	2.84716	0.00441108	0.011326
ACA1_021050	4.10084	-0.224323	0.528275	-0.424633	0.671104	0.754268
ACA1_021160	7.13603	0.162145	0.432374	0.375011	0.707653	0.784652
ACA1_021170	30.5654	0.191459	0.27008	0.708898	0.478387	0.584503
ACA1_021280	6.94751	0.52925	0.458862	1.1534	0.248748	0.347338
ACA1_021580	873.453	0.703714	0.122477	5.74571	9.15383e-09	9.77491e-08
ACA1_021590	8.76539	0.792598	0.437901	1.81	0.0702966	0.121141
ACA1_021690	486.533	0.0484519	0.124924	0.38785	0.698127	0.776964
ACA1_021700	1915.6	0.652048	0.102447	6.36474	1.95616e-10	3.00987e-09
ACA1_021810	526.461	0.640802	0.150092	4.26939	1.96009e-05	9.53836e-05
ACA1_021910	0	NA	NA	NA	NA	NA
ACA1_021920	0	NA	NA	NA	NA	NA
ACA1_021930	0.308456	0	0.377118	0	1	NA
ACA1_021940	840.505	0.268662	0.145004	1.85279	0.063913	0.111767
ACA1_022040	128.182	0.53668	0.17033	3.15083	0.00162806	0.00475869
ACA1_022050	1.54769	0.966343	0.562711	1.7173	0.0859243	0.143237
ACA1_022060	2.29301	-0.649134	0.571865	-1.13512	0.256326	0.356028
ACA1_022070	0.584153	0.317701	0.458719	0.692582	0.488572	0.593747
ACA1_022080	633.727	0.365661	0.113075	3.23378	0.00122163	0.00371494
ACA1_022180	14.5315	-0.963225	0.546701	-1.76189	0.0780882	0.132232
ACA1_022190	0.0375657	0	0.164818	0	1	NA
ACA1_022200	692.767	-0.279485	0.176664	-1.58202	0.113645	0.18097
ACA1_022210	0.878986	0	0.503396	0	1	1
ACA1_022220	1100.91	0.120048	0.119258	1.00662	0.314116	0.420257
ACA1_022330	2080.81	-0.00316422	0.110959	-0.0285169	0.97725	0.987157
ACA1_022340	0.262292	0	0.17456	0	1	NA
ACA1_022350	21.3068	-0.0174926	0.564498	-0.0309879	0.975279	0.986132
ACA1_022360	922.773	0.254282	0.11552	2.2012	0.0277218	0.0547839
ACA1_022560	7.77089	-0.27555	0.526102	-0.523757	0.600447	0.69409
ACA1_022670	10.7352	-1.09534	0.514536	-2.12879	0.033272	0.0641637
ACA1_022680	0.281088	0.169073	0.283392	0.596607	0.55077	NA
ACA1_022690	0.5535	0	0.436354	0	1	1
ACA1_022700	722.77	0.60906	0.173515	3.51013	0.000447895	0.00152766
ACA1_022710	14170.7	0.604498	0.131483	4.59753	4.27522e-06	2.47073e-05
ACA1_022720	58.1191	-0.258912	0.216238	-1.19735	0.231171	0.327223
ACA1_022730	57.1344	0.0276307	0.208686	0.132403	0.894665	0.92594
ACA1_022840	76.4335	0.234264	0.187925	1.24658	0.212552	0.3049
ACA1_022850	231.734	-0.0394185	0.145701	-0.270544	0.786741	0.846314
ACA1_023050	91.0838	-0.770305	0.222466	-3.46257	0.00053504	0.00179066
ACA1_023060	55.6393	-0.875101	0.344672	-2.53894	0.0111189	0.0250867
ACA1_023070	4.01356	-0.51583	0.567475	-0.908993	0.363354	0.472439
ACA1_023080	0	NA	NA	NA	NA	NA
ACA1_023090	173.561	0.400918	0.162383	2.46896	0.0135507	0.0297856
ACA1_023100	15.2416	2.74828	0.466889	5.88637	3.94762e-09	4.62198e-08
ACA1_023110	688.297	0.204577	0.207702	0.984959	0.324644	0.431664
ACA1_023120	7.71862	0.93412	0.533333	1.75148	0.0798641	0.13472
ACA1_023130	15.3343	0.374008	0.468998	0.797462	0.425183	0.534875
ACA1_023140	0.582101	-0.107503	0.484296	-0.221977	0.824332	0.874895
ACA1_023150	0.192386	0.102246	0.231541	0.441589	0.658786	NA
ACA1_023160	0.0670679	0.0612641	0.166381	0.368215	0.712713	NA
ACA1_023170	0	NA	NA	NA	NA	NA
ACA1_023180	2.40137	0.12036	0.575587	0.209109	0.834363	0.881462
ACA1_023380	0.00935949	0	0.164818	0	1	NA
ACA1_023390	248.645	-0.0885217	0.129553	-0.683286	0.494426	0.599033
ACA1_023700	29.0387	0.000472753	0.281405	0.00167997	0.99866	1
ACA1_023810	33197.6	0.11256	0.118061	0.953403	0.340386	0.448059
ACA1_023820	2995.04	-0.517572	0.138355	-3.7409	0.000183359	0.00069899
ACA1_023830	44.5347	-0.123342	0.323217	-0.381608	0.702752	0.780568
ACA1_023840	2.32214	-0.310909	0.575699	-0.540055	0.589159	0.683913
ACA1_023850	398.134	0.540845	0.109579	4.93567	7.98745e-07	5.49275e-06
ACA1_023860	180.035	0.853346	0.151323	5.63925	1.70789e-08	1.74017e-07
ACA1_023870	632.271	-0.503467	0.123842	-4.06539	4.79521e-05	0.000212454
ACA1_023880	521.011	-0.456285	0.131344	-3.47396	0.000512835	0.00172433
ACA1_023890	692.706	-0.735501	0.183698	-4.00385	6.23206e-05	0.000268618
ACA1_023990	507.988	0.977689	0.296331	3.29931	0.000969215	0.00303165
ACA1_024000	41.3354	0.21244	0.24119	0.880799	0.378427	0.487866
ACA1_024010	180.205	0.11047	0.13618	0.811203	0.417249	0.52719
ACA1_024020	704.584	-0.363083	0.135246	-2.68462	0.00726127	0.0174068
ACA1_024030	7.97729	-1.40929	0.48873	-2.88358	0.00393186	0.0102504
ACA1_024040	953.922	0.274611	0.0790805	3.47255	0.000515537	0.0017322
ACA1_024050	472.675	0.111389	0.117444	0.948447	0.342902	0.450837
ACA1_024150	425.153	-0.977876	0.249384	-3.92117	8.81219e-05	0.000364183
ACA1_024160	1253.01	0.994087	0.294095	3.38016	0.000724436	0.00234048
ACA1_024170	6.79477	0.773347	0.527305	1.4666	0.142484	0.219094
ACA1_024180	353.585	0.687113	0.254723	2.6975	0.00698631	0.0168287
ACA1_024190	6.40509	-0.376277	0.532659	-0.706412	0.479932	0.585993
ACA1_024200	311.48	1.37216	0.212366	6.4613	1.03807e-10	1.67952e-09
ACA1_024210	522.402	1.47483	0.268969	5.48327	4.17524e-08	3.86691e-07
ACA1_024220	1080.5	-0.0395987	0.120406	-0.328877	0.742248	0.812363
ACA1_024230	457.778	0.601766	0.169312	3.55419	0.000379141	0.00132315
ACA1_024240	771.667	1.08622	0.120425	9.01986	1.88334e-19	1.44737e-17
ACA1_024250	122.227	-0.284596	0.241682	-1.17756	0.238971	0.336034
ACA1_024260	92.184	0.661168	0.188625	3.50521	0.000456254	0.00155251
ACA1_024360	187.078	0.619482	0.147633	4.19609	2.71567e-05	0.000127555
ACA1_024370	0.310322	0	0.304593	0	1	NA
ACA1_024380	3146.44	-0.862863	0.131058	-6.58383	4.58488e-11	7.92372e-10
ACA1_024390	356.287	-0.0255716	0.122144	-0.209357	0.83417	0.88145
ACA1_024400	147.095	0.755435	0.388978	1.9421	0.0521251	0.0941732
ACA1_024410	2423.25	-0.218796	0.114563	-1.90982	0.0561561	0.100314
ACA1_024420	149.096	-0.0571354	0.174501	-0.327422	0.743349	0.813198
ACA1_024430	76.5054	1.38921	0.383187	3.6254	0.000288516	0.00104056
ACA1_024630	391.952	0.117183	0.105751	1.10811	0.267816	0.36841
ACA1_024640	155.09	-0.072475	0.190176	-0.381095	0.703133	0.780851
ACA1_024750	18.9264	-0.112302	0.382591	-0.293531	0.769117	0.832499
ACA1_024960	610.084	-0.116917	0.115567	-1.01168	0.311689	0.417975
ACA1_024970	3.82729	0.0728437	0.575243	0.126631	0.899232	0.929269
ACA1_024980	362.895	0.0122509	0.187787	0.0652384	0.947984	0.965901
ACA1_024990	3.0523	1.28734	0.566217	2.27358	0.022991	0.046818
ACA1_025000	570.692	-0.329607	0.14892	-2.21331	0.0268763	0.0533905
ACA1_025200	72.4107	1.10327	0.267004	4.13205	3.59538e-05	0.00016423
ACA1_025410	145.334	-1.2654	0.207921	-6.08594	1.15813e-09	1.52115e-08
ACA1_025420	663.978	-0.402238	0.226846	-1.77318	0.0761992	0.129445
ACA1_025520	1691.01	-0.321612	0.196551	-1.63628	0.101781	0.165366
ACA1_025530	42.8076	1.78223	0.521644	3.41656	0.00063417	0.00208191
ACA1_025540	864.336	1.35614	0.30724	4.41393	1.01511e-05	5.33127e-05
ACA1_025550	41.1375	-0.0280043	0.270637	-0.103476	0.917586	0.942639
ACA1_025560	125.583	-1.02619	0.522603	-1.96361	0.0495754	0.0903008
ACA1_025570	2031.12	-0.32754	0.168001	-1.94963	0.0512201	0.0927585
ACA1_025670	799.816	-0.622323	0.179044	-3.47581	0.000509313	0.00171289
ACA1_025680	557.643	0.384027	0.13209	2.90731	0.00364549	0.00959381
ACA1_025690	7407.17	-0.790055	0.198639	-3.97735	6.9687e-05	0.000296652
ACA1_025700	59.9486	0.472283	0.293089	1.6114	0.107093	0.172418
ACA1_025710	113.818	-0.337064	0.16247	-2.07462	0.038022	0.0716783
ACA1_025720	163.514	-0.236215	0.148391	-1.59185	0.111419	0.178113
ACA1_025730	2311.66	0.488132	0.137382	3.55308	0.000380743	0.00132771
ACA1_025830	6.46606	1.869	0.565454	3.30531	0.000948701	0.00297393
ACA1_025840	9.79567	1.64864	0.513217	3.21235	0.00131652	0.00396686
ACA1_025850	0.156239	-0.160028	0.225822	-0.708647	0.478544	NA
ACA1_025860	0	NA	NA	NA	NA	NA
ACA1_025870	0.126118	0	0.167613	0	1	NA
ACA1_025880	42.3014	0.0415399	0.250864	0.165587	0.868482	0.906635
ACA1_025980	344.201	0.056453	0.1606	0.351513	0.725203	0.798304
ACA1_026390	116.482	-0.380005	0.168636	-2.2534	0.0242338	0.048935
ACA1_026500	295.159	0.651715	0.19202	3.394	0.000688784	0.00224084
ACA1_026700	620.8	0.200838	0.110649	1.81509	0.0695107	0.120016
ACA1_026710	1213.45	-0.0316072	0.0907086	-0.348448	0.727504	0.800024
ACA1_026720	1426.3	-0.629144	0.154569	-4.07031	4.69503e-05	0.000208463
ACA1_026820	3062.96	0.399416	0.13127	3.0427	0.00234467	0.00652209
ACA1_026830	0.100029	-0.109763	0.167273	-0.656193	0.5117	NA
ACA1_026840	486.941	-0.150293	0.180215	-0.833968	0.404299	0.514202
ACA1_026850	32.7152	0.0132609	0.338885	0.0391309	0.968786	0.981558
ACA1_026860	375.389	0.4051	0.324341	1.249	0.211666	0.303871
ACA1_026960	1487.55	0.292836	0.156767	1.86796	0.061767	0.108658
ACA1_026970	24.6755	0.354774	0.338119	1.04926	0.29406	0.398179
ACA1_026980	209.7	-1.11538	0.397165	-2.80835	0.00497955	0.0125711
ACA1_026990	1893.83	0.509129	0.474724	1.07247	0.283507	0.386499
ACA1_027000	660.156	-0.358381	0.120761	-2.96768	0.00300058	0.00806555
ACA1_027010	262.609	0.537329	0.136072	3.94885	7.85274e-05	0.00032982
ACA1_027020	466.21	0.796583	0.486714	1.63666	0.101702	0.165326
ACA1_027030	341.823	-0.354135	0.156781	-2.25879	0.0238967	0.0483488
ACA1_027040	257.239	-0.0924252	0.124984	-0.739494	0.459607	0.566878
ACA1_027050	380.831	0.349968	0.147832	2.36733	0.0179168	0.0378065
ACA1_027150	65.4871	-0.145603	0.217323	-0.669982	0.502869	0.606871
ACA1_027160	784.8	0.545667	0.122339	4.46028	8.18519e-06	4.40774e-05
ACA1_027270	231.343	0.470819	0.158239	2.97536	0.00292642	0.00789412
ACA1_027280	94.0393	-0.0697739	0.262158	-0.266152	0.790122	0.848939
ACA1_027390	114.435	-1.34719	0.299151	-4.50336	6.68887e-06	3.68577e-05
ACA1_027490	4157.17	0.174179	0.18343	0.949564	0.342334	0.450222
ACA1_027500	834.343	0.659842	0.147199	4.48265	7.37233e-06	4.01339e-05
ACA1_027610	36.8524	0.0151923	0.298428	0.0509078	0.959399	0.974844
ACA1_027620	143.199	-1.29482	0.537541	-2.40878	0.016006	0.0343005
ACA1_027630	381.957	0.120472	0.122078	0.986843	0.32372	0.430593
ACA1_027730	28.2543	-1.44705	0.325075	-4.45143	8.53016e-06	4.56459e-05
ACA1_027740	466.239	0.196561	0.176975	1.11067	0.26671	0.367164
ACA1_027750	785.603	-0.374945	0.100118	-3.74503	0.000180373	0.000689425
ACA1_027760	1.2006	0.346658	0.563214	0.615499	0.538225	0.63865
ACA1_027770	110.034	0.774875	0.266129	2.91165	0.00359527	0.00948239
ACA1_027780	1595.24	0.162468	0.1407	1.15471	0.248208	0.346819
ACA1_027790	247.289	-1.43257	0.255527	-5.60633	2.06665e-08	2.0678e-07
ACA1_027800	220.595	-0.253808	0.144347	-1.75832	0.0786927	0.133019
ACA1_027810	211.895	-0.0695541	0.137499	-0.505851	0.612961	0.70403
ACA1_027820	0.614591	0.0539573	0.515142	0.104743	0.91658	0.942077
ACA1_027830	649.896	-0.721291	0.205764	-3.50543	0.000455869	0.00155157
ACA1_027840	452.532	0.746704	0.119144	6.26725	3.67485e-10	5.35765e-09
ACA1_027940	512.699	0.343324	0.207387	1.65548	0.0978275	0.159961
ACA1_028150	269.883	0.12914	0.147189	0.877376	0.380282	0.48972
ACA1_028160	1321.27	-0.903022	0.182675	-4.94333	7.68e-07	5.29392e-06
ACA1_028170	16.7288	0.073303	0.454238	0.161376	0.871797	0.909505
ACA1_028180	2.74697	-0.304464	0.571212	-0.533014	0.594024	0.688469
ACA1_028190	99.6778	-1.3828	0.453314	-3.05041	0.00228527	0.00638268
ACA1_028300	380.217	-0.234939	0.111189	-2.11297	0.0346032	0.0662702
ACA1_028310	75.3205	0.183115	0.176481	1.03759	0.299463	0.404435
ACA1_028520	31.5133	-0.114761	0.289233	-0.396778	0.691531	0.771346
ACA1_028530	356.859	-0.320575	0.10498	-3.05367	0.00226063	0.00632486
ACA1_028540	1074.98	-0.00812164	0.103719	-0.0783047	0.937586	0.957797
ACA1_028550	169.222	-0.80274	0.226045	-3.55124	0.000383427	0.0013352
ACA1_028650	406.038	-0.0862614	0.100056	-0.862132	0.388615	0.498332
ACA1_028660	249.628	0.126199	0.2569	0.491237	0.623259	0.713255
ACA1_028670	5385.34	0.0914667	0.116589	0.784524	0.432733	0.542013
ACA1_028680	358.097	0.0594793	0.178433	0.333342	0.738876	0.809469
ACA1_028690	138.609	0.67773	0.321964	2.10499	0.0352922	0.0672782
ACA1_028700	526.652	-0.626215	0.159693	-3.92137	8.80476e-05	0.000363981
ACA1_028710	0.177245	0	0.171406	0	1	NA
ACA1_028720	353.712	0.640328	0.152454	4.20014	2.66747e-05	0.000125659
ACA1_028730	206.165	-0.475049	0.244099	-1.94614	0.0516383	0.0934106
ACA1_028740	165.528	0.178149	0.133595	1.3335	0.182369	0.26848
ACA1_028850	12.3557	-0.502637	0.445646	-1.12788	0.259369	0.359322
ACA1_028960	28.4949	-0.492064	0.306201	-1.607	0.108055	0.173687
ACA1_029360	1.14091	0.386155	0.566574	0.681562	0.495516	0.599851
ACA1_029370	41.2329	0.52652	0.254724	2.06702	0.0387319	0.0726751
ACA1_029380	163.699	0.0496501	0.137269	0.361699	0.717577	0.791961
ACA1_029390	283.084	0.344906	0.111378	3.09671	0.00195682	0.00558517
ACA1_029400	204.103	0.702855	0.139369	5.04313	4.57978e-07	3.30018e-06
ACA1_029410	196.728	1.10608	0.191437	5.77779	7.56868e-09	8.25924e-08
ACA1_029510	375.275	-0.124634	0.13015	-0.95762	0.338254	0.445659
ACA1_029520	301.195	-0.770845	0.193722	-3.97913	6.91688e-05	0.000294707
ACA1_029530	218.074	-0.736836	0.145476	-5.06499	4.08414e-07	2.97418e-06
ACA1_029640	98.1842	1.17657	0.264034	4.45611	8.34594e-06	4.47761e-05
ACA1_029840	83.8289	0.219308	0.203087	1.07988	0.280197	0.382961
ACA1_030050	25.3269	-0.924547	0.334017	-2.76797	0.0056407	0.0140005
ACA1_030060	9.43524	0.0727108	0.522535	0.13915	0.889331	0.921939
ACA1_030070	10.5291	0.364636	0.46539	0.783507	0.43333	0.542667
ACA1_030080	107.23	-1.20106	0.232879	-5.15745	2.50336e-07	1.92986e-06
ACA1_030090	966.967	0.219007	0.142222	1.5399	0.123586	0.194062
ACA1_030200	0.568276	0.11469	0.39908	0.287385	0.773818	0.836196
ACA1_030210	0.261561	0.123232	0.290494	0.424215	0.671409	NA
ACA1_030220	133.12	0.412113	0.175228	2.35187	0.0186791	0.0391635
ACA1_030720	195.614	-0.587326	0.227373	-2.58309	0.00979201	0.0225064
ACA1_030730	480.563	0.454036	0.128579	3.53118	0.000413708	0.00142621
ACA1_030740	621.863	0.652805	0.0975053	6.69508	2.15558e-11	3.94664e-10
ACA1_030750	127.907	0.162569	0.220422	0.737537	0.460796	0.568005
ACA1_030760	1018.86	-0.523474	0.121856	-4.29584	1.74035e-05	8.58763e-05
ACA1_030770	22.0769	-0.830179	0.307857	-2.69664	0.00700439	0.0168666
ACA1_030780	419.267	0.120139	0.338078	0.35536	0.72232	0.795979
ACA1_030790	86.6185	0.716885	0.253529	2.82762	0.00468956	0.0119497
ACA1_030800	851.975	-0.941143	0.144007	-6.53539	6.34453e-11	1.06588e-09
ACA1_030810	1.6332	-0.773558	0.569124	-1.35921	0.174081	0.258571
ACA1_031010	78.003	0.263015	0.192883	1.3636	0.172694	0.25696
ACA1_031020	2.62631	0.111997	0.567248	0.197439	0.843484	0.88824
ACA1_031130	0	NA	NA	NA	NA	NA
ACA1_031140	118.568	3.15974	0.434189	7.27733	3.40489e-13	8.89581e-12
ACA1_031150	0	NA	NA	NA	NA	NA
ACA1_031160	57.6963	-0.867615	0.235146	-3.68969	0.00022453	0.00083587
ACA1_031270	433.895	2.28563	0.337889	6.76446	1.33807e-11	2.5708e-10
ACA1_031380	1.63924	-0.413187	0.576353	-0.7169	0.473436	0.580022
ACA1_031390	144.063	0.356433	0.151594	2.35124	0.0187111	0.0392136
ACA1_031400	74.2006	-0.540276	0.283614	-1.90497	0.0567836	0.101235
ACA1_031410	81.3418	0.992218	0.321825	3.0831	0.00204859	0.00581151
ACA1_031510	88.3775	-0.619443	0.182422	-3.39566	0.000684643	0.00222967
ACA1_031520	110.159	0.194988	0.214278	0.90998	0.362833	0.472016
ACA1_031530	38.3625	-1.55315	0.470703	-3.29963	0.000968114	0.00302887
ACA1_031540	959.001	-3.61014	0.48017	-7.51847	5.54191e-14	1.6716e-12
ACA1_031550	351.228	-0.0331843	0.226858	-0.146278	0.883702	0.917815
ACA1_031560	42.6176	-0.814695	0.303429	-2.68496	0.00725382	0.0173918
ACA1_031570	479.054	-1.02813	0.292249	-3.51798	0.000434842	0.00148912
ACA1_031580	149.233	-0.389273	0.489729	-0.794874	0.426687	0.536114
ACA1_031590	254.639	-0.0889786	0.522343	-0.170345	0.864739	0.903511
ACA1_031600	537.583	0.0949615	0.110622	0.858436	0.390652	0.500323
ACA1_031610	345.562	0.529903	0.141623	3.74165	0.000182817	0.00069729
ACA1_031620	549.324	-0.375215	0.088501	-4.23967	2.23849e-05	0.000107605
ACA1_031630	74.0331	0.100277	0.239383	0.418897	0.675291	0.757912
ACA1_031640	338.174	0.328639	0.128889	2.54979	0.0107787	0.0244246
ACA1_031650	99.0316	1.0546	0.268689	3.92498	8.67383e-05	0.0003597
ACA1_031660	3897.59	0.158763	0.135281	1.17358	0.240563	0.337838
ACA1_031670	213.282	-0.0547306	0.190973	-0.286588	0.774428	0.836618
ACA1_031680	45.3417	1.12632	0.25812	4.36354	1.27973e-05	6.52847e-05
ACA1_031780	181.806	-0.210689	0.350556	-0.601014	0.54783	0.647078
ACA1_031790	243.572	-0.419275	0.170546	-2.45843	0.0139547	0.030539
ACA1_031800	238.439	0.771216	0.283472	2.7206	0.00651626	0.0158603
ACA1_031810	0.125245	0.0826554	0.167672	0.49296	0.622041	NA
ACA1_031820	93.4016	-0.118124	0.188488	-0.626691	0.530862	0.632008
ACA1_031830	61.0325	-0.624839	0.232699	-2.68518	0.00724903	0.0173832
ACA1_031840	0.923083	-0.0845655	0.539835	-0.156651	0.87552	0.9124
ACA1_031850	1026.28	0.57198	0.124379	4.59869	4.25158e-06	2.45806e-05
ACA1_031860	133.788	-0.927721	0.138649	-6.69114	2.21434e-11	4.0344e-10
ACA1_031870	402.417	0.64607	0.230936	2.79762	0.00514807	0.0129333
ACA1_031880	6.2644	2.18052	0.533336	4.08845	4.34261e-05	0.000194248
ACA1_031890	5.30844	2.63456	0.569265	4.628	3.69207e-06	2.16754e-05
ACA1_031900	2650.93	2.40528	0.309293	7.77672	7.4427e-15	2.64857e-13
ACA1_031910	69.4932	0.329991	0.229145	1.4401	0.149839	0.228555
ACA1_031920	83.9714	0.16196	0.232177	0.697571	0.485446	0.590878
ACA1_031930	136.722	-0.351317	0.147288	-2.38524	0.0170681	0.0362435
ACA1_031940	636.383	-0.220023	0.218272	-1.00802	0.313443	0.419589
ACA1_031950	496.327	-3.44914	0.458918	-7.5158	5.65632e-14	1.70255e-12
ACA1_031960	464.627	0.563296	0.144272	3.9044	9.44585e-05	0.000387709
ACA1_031970	6.41054	-0.532275	0.515129	-1.03329	0.301471	0.406728
ACA1_031980	246.044	0.447881	0.216017	2.07336	0.0381391	0.071824
ACA1_031990	114.218	-0.697622	0.289068	-2.41334	0.0158069	0.0339526
ACA1_032000	2916.69	-0.0470202	0.0848318	-0.554276	0.57939	0.674919
ACA1_032200	0.621282	-0.000970704	0.412282	-0.00235447	0.998121	1
ACA1_032210	6.40565	-0.37871	0.505232	-0.749575	0.453511	0.561611
ACA1_032320	51.0244	0.705817	0.251162	2.8102	0.00495106	0.0125079
ACA1_032330	20.9096	-0.332112	0.353055	-0.940682	0.346868	0.454975
ACA1_032430	574.653	0.863512	0.154055	5.60522	2.07985e-08	2.07526e-07
ACA1_032840	411.428	1.15953	0.18177	6.37911	1.78118e-10	2.76418e-09
ACA1_033140	29.6215	-1.65412	0.330524	-5.00454	5.59957e-07	3.96387e-06
ACA1_033250	5.57126	-0.944075	0.564998	-1.67093	0.0947346	0.155413
ACA1_033360	117.808	0.214601	0.157116	1.36588	0.171978	0.256079
ACA1_033370	4.28538	-0.770109	0.574166	-1.34127	0.179834	0.265431
ACA1_033380	109.905	-1.5274	0.289156	-5.28226	1.27598e-07	1.05647e-06
ACA1_033390	175.434	-0.569679	0.188434	-3.02322	0.00250096	0.00688527
ACA1_033400	281.192	-0.26369	0.174239	-1.51338	0.130183	0.202835
ACA1_033410	87.4746	-0.986385	0.207081	-4.76327	1.90477e-06	1.2007e-05
ACA1_033420	31.039	-0.740046	0.292425	-2.53072	0.0113828	0.0255968
ACA1_033430	315.974	0.236431	0.158542	1.49128	0.135887	0.21027
ACA1_033440	49.1179	-0.103771	0.237674	-0.43661	0.662394	0.746977
ACA1_033450	336.143	0.205235	0.134517	1.52572	0.127081	0.198708
ACA1_033460	24.8718	0.624928	0.311846	2.00396	0.0450743	0.082949
ACA1_033470	19.698	-0.500627	0.39856	-1.25609	0.209084	0.300701
ACA1_033480	288.002	0.309112	0.132454	2.33372	0.0196102	0.0408548
ACA1_033490	4.6858	1.00072	0.546484	1.83119	0.067072	0.116361
ACA1_033500	592.059	1.10081	0.14799	7.43844	1.01879e-13	2.96166e-12
ACA1_033510	161.092	1.03872	0.204121	5.08873	3.60465e-07	2.6653e-06
ACA1_033520	0.38404	0	0.364891	0	1	NA
ACA1_033530	0	NA	NA	NA	NA	NA
ACA1_033540	497.551	-0.300324	0.24716	-1.2151	0.224327	0.319192
ACA1_033550	784.939	-0.280204	0.0994275	-2.81817	0.00482981	0.0122681
ACA1_033560	87.7274	-0.497101	0.303731	-1.63665	0.101704	0.165326
ACA1_033570	995.45	0.162986	0.114343	1.42541	0.154039	0.234072
ACA1_033580	6.80199	-0.148464	0.471321	-0.314997	0.752764	0.820171
ACA1_033590	1328.39	-0.248955	0.185971	-1.33868	0.180676	0.266477
ACA1_033600	180.117	-1.48639	0.265743	-5.59333	2.22758e-08	2.20892e-07
ACA1_033610	2243.39	0.367907	0.0762546	4.82471	1.40204e-06	9.08112e-06
ACA1_033620	1.02827	0.519642	0.522096	0.995299	0.319591	0.4262
ACA1_033630	293.725	0.237421	0.140777	1.6865	0.0916996	0.151241
ACA1_033640	431.815	-0.301351	0.119121	-2.52979	0.0114129	0.0256405
ACA1_033650	0	NA	NA	NA	NA	NA
ACA1_033660	323.184	-0.758572	0.120367	-6.30218	2.93492e-10	4.3402e-09
ACA1_033670	711.804	0.783802	0.149909	5.22851	1.70886e-07	1.37012e-06
ACA1_033680	0.0647552	0	0.165384	0	1	NA
ACA1_033690	2.24619	1.94233	0.54747	3.54783	0.000388417	0.00134998
ACA1_033700	3.49866	1.63359	0.572606	2.85291	0.00433207	0.0111509
ACA1_033710	18705	-0.107742	0.169583	-0.635334	0.52521	0.62692
ACA1_033720	1152.02	-0.429443	0.103773	-4.13829	3.499e-05	0.000160246
ACA1_033730	482.101	-0.127211	0.148644	-0.855807	0.392105	0.501649
ACA1_033740	57.2051	-0.113901	0.321083	-0.354739	0.722785	0.796309
ACA1_033750	1656.4	-1.0624	0.263546	-4.03116	5.55015e-05	0.000242481
ACA1_033760	562.142	0.132691	0.382956	0.346492	0.728973	0.80123
ACA1_033770	553.764	0.85216	0.134082	6.35552	2.07718e-10	3.17242e-09
ACA1_033780	102.181	0.146474	0.167077	0.87669	0.380655	0.490083
ACA1_033790	0	NA	NA	NA	NA	NA
ACA1_033890	25.4729	0.542621	0.328855	1.65003	0.0989366	0.161464
ACA1_033900	15.0397	-0.901857	0.435815	-2.06936	0.0385123	0.0723664
ACA1_033910	78.4265	0.828784	0.258814	3.20224	0.00136365	0.00408586
ACA1_034020	43.8505	-0.0698185	0.262395	-0.266082	0.790176	0.848939
ACA1_034030	463.139	0.304053	0.134375	2.26272	0.0236531	0.0479298
ACA1_034040	102.228	0.768869	0.184009	4.17843	2.93531e-05	0.00013676
ACA1_034050	182.918	-1.06894	0.277724	-3.84894	0.000118632	0.000474398
ACA1_034060	36.2718	-0.0840054	0.275372	-0.305062	0.760319	0.825556
ACA1_034070	186.931	0.159968	0.139228	1.14897	0.25057	0.349578
ACA1_034080	867.742	0.973575	0.0978045	9.95429	2.41534e-23	3.59761e-21
ACA1_034090	1966.23	0.644711	0.0994644	6.48183	9.06174e-11	1.49116e-09
ACA1_034100	7.53434	0.077275	0.575039	0.134382	0.8931	0.924983
ACA1_034110	262.972	0.10733	0.207144	0.51814	0.60436	0.697399
ACA1_034120	285.179	-0.340094	0.148534	-2.28966	0.0220408	0.0451952
ACA1_034130	57.1636	-0.604263	0.356955	-1.69282	0.090489	0.149655
ACA1_034140	16.0133	-1.01783	0.373297	-2.7266	0.00639903	0.0156159
ACA1_034150	247.023	0.180329	0.129077	1.39707	0.162392	0.244102
ACA1_034160	684.544	-0.129237	0.179576	-0.719677	0.471724	0.578366
ACA1_034170	3927.21	0.177577	0.101845	1.74361	0.0812273	0.136589
ACA1_034180	13.6996	-0.713964	0.445354	-1.60314	0.108904	0.174769
ACA1_034280	1467.36	0.124632	0.0799616	1.55864	0.119081	0.188092
ACA1_034290	201.06	0.349991	0.220926	1.5842	0.113148	0.180337
ACA1_034300	312.525	0.319805	0.139839	2.28696	0.0221984	0.0454668
ACA1_034310	1193.55	0.810419	0.161717	5.01134	5.40528e-07	3.84328e-06
ACA1_034320	80.9312	-0.124793	0.35834	-0.348254	0.72765	0.800024
ACA1_034330	44.5723	-0.634725	0.251376	-2.525	0.0115698	0.0259445
ACA1_034340	0.740197	-0.106697	0.492836	-0.216496	0.828601	0.877629
ACA1_034350	776.232	0.101727	0.0841197	1.20932	0.226541	0.321736
ACA1_034460	85.9896	-0.283253	0.202409	-1.39941	0.16169	0.243536
ACA1_034470	88.4064	0.600849	0.316926	1.89586	0.0579782	0.102996
ACA1_034480	340.534	-0.757761	0.175891	-4.30813	1.6464e-05	8.19117e-05
ACA1_034490	114.035	-0.219902	0.184787	-1.19003	0.234034	0.330369
ACA1_034500	52.7984	0.00736452	0.255844	0.0287852	0.977036	0.98701
ACA1_034510	4784.8	0.159179	0.0750651	2.12055	0.0339599	0.0652725
ACA1_034520	178.486	-0.458256	0.253969	-1.80438	0.0711718	0.122474
ACA1_034530	139.071	-0.0519023	0.179858	-0.288574	0.772908	0.835351
ACA1_034540	11396.7	-0.429209	0.133254	-3.22098	0.00127754	0.00386149
ACA1_034550	7728.34	-0.533792	0.124189	-4.29822	1.72171e-05	8.5102e-05
ACA1_034560	393.57	-0.270203	0.209628	-1.28896	0.197411	0.286739
ACA1_034570	407.804	-0.198088	0.140923	-1.40564	0.15983	0.241298
ACA1_034580	224.319	0.0329734	0.158215	0.208409	0.83491	0.881911
ACA1_034590	423.281	-1.01275	0.339466	-2.98337	0.00285097	0.00771653
ACA1_034600	173.708	0.992926	0.149219	6.65414	2.84969e-11	5.06424e-10
ACA1_034610	2607.94	-0.779613	0.118577	-6.57472	4.87462e-11	8.38435e-10
ACA1_034720	336.839	-0.0912052	0.124369	-0.733344	0.463349	0.570518
ACA1_034930	5.13864	-0.080336	0.528307	-0.152063	0.879137	0.91487
ACA1_035040	50.3878	-0.0703392	0.290916	-0.241785	0.808947	0.863584
ACA1_035240	56.3655	-0.0791015	0.254597	-0.310693	0.756034	0.822715
ACA1_035250	40.0537	-0.109643	0.276504	-0.396532	0.691712	0.77147
ACA1_035260	1065.49	0.21478	0.0844633	2.54288	0.0109944	0.024851
ACA1_035270	3.4005	-1.49806	0.569149	-2.63211	0.00848566	0.0198866
ACA1_035280	120.354	-0.475683	0.171417	-2.775	0.00552011	0.0137236
ACA1_035290	35.6304	-0.521093	0.314812	-1.65525	0.097874	0.160018
ACA1_035300	190.183	-0.752577	0.298206	-2.52369	0.0116131	0.0260255
ACA1_035310	500.093	0.134125	0.15351	0.873722	0.38227	0.491689
ACA1_035320	0.324322	0.427246	0.363286	1.17606	0.239571	NA
ACA1_035330	152.297	0.0380366	0.178185	0.213467	0.830963	0.87914
ACA1_035340	3181.75	0.0478265	0.13965	0.342473	0.731995	0.803881
ACA1_035350	579.926	0.121864	0.0848198	1.43674	0.150791	0.229789
ACA1_035360	9097.3	-1.12084	0.164243	-6.82426	8.83773e-12	1.76853e-10
ACA1_035370	283.464	0.424527	0.137089	3.09672	0.00195676	0.00558517
ACA1_035380	639.818	0.449746	0.12683	3.54607	0.000391027	0.00135741
ACA1_035390	186.006	-0.396281	0.182067	-2.17657	0.0295125	0.0578243
ACA1_035400	211.649	0.348291	0.217133	1.60405	0.108704	0.174506
ACA1_035410	33.2959	0.217767	0.315623	0.689957	0.490221	0.595136
ACA1_035420	982.387	-0.171497	0.290944	-0.589449	0.55556	0.654389
ACA1_035430	85.7112	0.133747	0.245152	0.545567	0.585364	0.680561
ACA1_035440	288.391	0.0864554	0.126991	0.680799	0.495998	0.600334
ACA1_035450	613.183	-0.0421568	0.192228	-0.219307	0.826411	0.876329
ACA1_035460	354.558	0.26516	0.2231	1.18852	0.234627	0.331045
ACA1_035470	1410.07	-0.279557	0.0907375	-3.08094	0.00206346	0.00584909
ACA1_035480	153.231	-0.188868	0.152017	-1.24241	0.214085	0.306763
ACA1_035490	1105.23	0.140559	0.148428	0.946984	0.343647	0.45157
ACA1_035500	0	NA	NA	NA	NA	NA
ACA1_035510	345.165	-0.177182	0.0897552	-1.97406	0.048375	0.0882811
ACA1_035520	2843	-0.754113	0.161051	-4.68246	2.83457e-06	1.7157e-05
ACA1_035530	460.36	-0.702698	0.0998436	-7.03799	1.95038e-12	4.45166e-11
ACA1_035540	0.301556	0.586652	0.414075	1.41678	0.156548	NA
ACA1_035550	77.1528	-0.0509307	0.252083	-0.202039	0.839886	0.885613
ACA1_035560	1037.1	0.26877	0.0982907	2.73444	0.00624856	0.0152886
ACA1_035570	540.903	0.578134	0.128423	4.50179	6.73823e-06	3.71155e-05
ACA1_035580	110.802	-0.177	0.2095	-0.844867	0.398185	0.508124
ACA1_035590	676.21	1.17653	0.253443	4.64219	3.44738e-06	2.03546e-05
ACA1_035600	35.0599	1.11281	0.28428	3.91451	9.05885e-05	0.000373203
ACA1_035610	10.3624	-0.633675	0.43164	-1.46806	0.142087	0.218645
ACA1_035620	3.2304	-0.881843	0.576375	-1.52998	0.126022	0.197359
ACA1_035630	293.285	-0.285723	0.125368	-2.27908	0.0226624	0.0462593
ACA1_035640	595.715	4.54577	0.337258	13.4786	2.09019e-41	1.00664e-37
ACA1_035650	611.721	-0.030075	0.0854381	-0.352009	0.724832	0.798016
ACA1_035660	382.859	0.405289	0.117502	3.44921	0.000562234	0.00187256
ACA1_035770	0.199294	0	0.348439	0	1	NA
ACA1_035780	2.1338	-0.201499	0.576331	-0.349623	0.726622	0.7995
ACA1_035790	34.4406	-0.151831	0.381325	-0.398168	0.690506	0.7705
ACA1_035890	24.9979	-0.385967	0.307833	-1.25382	0.209909	0.301707
ACA1_036000	198.13	-0.759259	0.200909	-3.77912	0.000157383	0.000609452
ACA1_036010	175.485	-0.0702863	0.152268	-0.461595	0.644372	0.731162
ACA1_036020	194.084	0.618074	0.266883	2.3159	0.0205638	0.0425409
ACA1_036030	759.337	0.743995	0.180541	4.12093	3.7735e-05	0.000171391
ACA1_036040	14418.8	-0.811395	0.138808	-5.84546	5.05169e-09	5.78343e-08
ACA1_036050	77.6025	-0.776523	0.219335	-3.54035	0.000399599	0.00138451
ACA1_036060	112.479	0.137707	0.184198	0.747602	0.4547	0.562602
ACA1_036170	174.237	-0.0388219	0.129269	-0.300319	0.763934	0.828068
ACA1_036180	103.752	-0.647363	0.31789	-2.03644	0.0417065	0.0775981
ACA1_036190	275.066	0.772456	0.161241	4.7907	1.66203e-06	1.06112e-05
ACA1_036200	0	NA	NA	NA	NA	NA
ACA1_036210	74.7187	0.613562	0.190576	3.21951	0.00128411	0.0038789
ACA1_036220	231.573	-0.5044	0.155434	-3.24511	0.00117403	0.00358009
ACA1_036230	98.0105	0.323044	0.183739	1.75816	0.0787196	0.133019
ACA1_036240	904.19	-0.826947	0.258782	-3.19554	0.0013957	0.00416719
ACA1_036250	323.337	-2.29022	0.238065	-9.62015	6.57374e-22	8.11773e-20
ACA1_036260	2621.89	-1.40785	0.156941	-8.97057	2.94972e-19	2.24303e-17
ACA1_036270	472.786	0.498839	0.153251	3.25504	0.00113377	0.00346974
ACA1_036280	6155.5	-1.07348	0.200072	-5.36548	8.07336e-08	7.02315e-07
ACA1_036290	106.062	-0.170582	0.173567	-0.9828	0.325706	0.432916
ACA1_036300	51.76	-0.387177	0.233536	-1.65789	0.0973388	0.159252
ACA1_036310	114.781	0.731205	0.213163	3.43026	0.000602994	0.00199113
ACA1_036320	184.326	0.848466	0.234537	3.61762	0.00029732	0.00106804
ACA1_036330	925.892	0.136344	0.0909063	1.49983	0.133659	0.207445
ACA1_036340	1423.74	-0.130917	0.0996928	-1.3132	0.189115	0.276696
ACA1_036350	10.5373	-0.0714218	0.464333	-0.153816	0.877755	0.913872
ACA1_036360	776.768	-0.286257	0.108249	-2.64444	0.00818253	0.0192574
ACA1_036370	14.1567	-0.406041	0.422561	-0.960905	0.3366	0.444128
ACA1_036380	1.13778	-0.332358	0.54991	-0.604387	0.545586	0.644954
ACA1_036390	58.9445	-0.564919	0.254369	-2.22086	0.0263601	0.052495
ACA1_036400	9134.64	-1.28533	0.18129	-7.08993	1.34182e-12	3.15744e-11
ACA1_036410	0.0211578	0	0.164818	0	1	NA
ACA1_036420	7673.28	-0.360414	0.176813	-2.03839	0.0415107	0.077277
ACA1_036430	186.118	0.175756	0.167091	1.05186	0.292864	0.396783
ACA1_036440	60.694	-0.366868	0.24615	-1.49042	0.136113	0.210575
ACA1_036450	5.14624	-0.119091	0.521604	-0.228317	0.8194	0.871495
ACA1_036460	0.0420499	-0.111561	0.164818	-0.676875	0.498486	NA
ACA1_036470	72.1861	-0.0163683	0.187508	-0.087294	0.930438	0.952456
ACA1_036480	47.5602	-0.330236	0.269136	-1.22702	0.219815	0.31373
ACA1_036490	488.158	0.344545	0.130189	2.6465	0.00813283	0.0191529
ACA1_036500	105.024	0.406247	0.181464	2.23872	0.0251743	0.0505234
ACA1_036510	119.295	0.137185	0.266025	0.515685	0.606074	0.698715
ACA1_036520	841.691	0.309258	0.0888166	3.48199	0.000497709	0.00168012
ACA1_036530	512.341	-0.325527	0.490261	-0.663988	0.506698	0.609707
ACA1_036540	0	NA	NA	NA	NA	NA
ACA1_036550	0	NA	NA	NA	NA	NA
ACA1_036560	452.029	-0.700223	0.211985	-3.30318	0.000955958	0.00299408
ACA1_036570	0	NA	NA	NA	NA	NA
ACA1_036580	0	NA	NA	NA	NA	NA
ACA1_036590	0.16804	0.211747	0.234085	0.90457	0.365693	NA
ACA1_036600	357.486	0.122664	0.204902	0.598647	0.549409	0.648571
ACA1_036610	109.29	-0.0513279	0.160739	-0.319324	0.749481	0.817608
ACA1_036620	576.747	0.134998	0.165922	0.813623	0.415861	0.525804
ACA1_036630	68.0293	0.286107	0.226443	1.26348	0.206416	0.297462
ACA1_036640	149.856	0.0523633	0.156864	0.333812	0.738521	0.809142
ACA1_036650	132.615	-0.200028	0.179348	-1.1153	0.26472	0.365108
ACA1_036660	247.002	-0.17256	0.12204	-1.41397	0.157372	0.238285
ACA1_036670	257.022	0.855323	0.175335	4.87823	1.07043e-06	7.13356e-06
ACA1_036870	67.104	0.535074	0.273562	1.95595	0.0504706	0.0916564
ACA1_036880	213.606	-0.756126	0.130408	-5.79817	6.7042e-09	7.40537e-08
ACA1_036890	130.394	0.245143	0.14744	1.66266	0.0963808	0.157863
ACA1_036900	6866.37	-0.451384	0.102519	-4.40295	1.0679e-05	5.56202e-05
ACA1_036910	202.468	0.303659	0.239947	1.26552	0.205683	0.296638
ACA1_036920	716.374	-1.01951	0.161403	-6.31657	2.67427e-10	3.97394e-09
ACA1_036930	275.292	1.61114	0.186655	8.63166	6.04664e-18	3.67067e-16
ACA1_036940	443.022	1.09938	0.233562	4.70702	2.51366e-06	1.53822e-05
ACA1_036950	848.082	1.04862	0.260581	4.02416	5.71786e-05	0.00024913
ACA1_036960	733.766	-0.141084	0.0902029	-1.56407	0.117801	0.186438
ACA1_036970	96.6249	-0.188633	0.175047	-1.07762	0.281205	0.384158
ACA1_036980	97.8713	0.644768	0.223712	2.88213	0.00394994	0.0102938
ACA1_036990	2500.11	-0.067734	0.0927821	-0.730033	0.46537	0.572519
ACA1_037000	439.099	0.049877	0.163002	0.30599	0.759612	0.825144
ACA1_037010	1804.77	-0.300625	0.19721	-1.52439	0.127411	0.19911
ACA1_037020	1885.45	-0.178966	0.188505	-0.949396	0.342419	0.450243
ACA1_037030	116.784	0.119572	0.157326	0.760027	0.447239	0.555784
ACA1_037040	2.38321	0.669158	0.564937	1.18448	0.236222	0.332774
ACA1_037050	31.8647	0.00537657	0.325653	0.0165101	0.986827	0.994468
ACA1_037060	172.625	-0.510811	0.161481	-3.16329	0.00155995	0.00458372
ACA1_037070	503.933	-0.509323	0.160783	-3.16776	0.00153618	0.00452679
ACA1_037080	2210.49	0.175689	0.125045	1.405	0.160021	0.241512
ACA1_037090	464.286	0.1412	0.14625	0.965471	0.334309	0.44175
ACA1_037100	475.565	0.31465	0.166161	1.89365	0.0582721	0.103429
ACA1_037110	1789.52	-0.064689	0.256474	-0.252224	0.800868	0.857742
ACA1_037120	412.93	0.358195	0.128147	2.79518	0.00518703	0.0130255
ACA1_037130	245.123	0.39818	0.162229	2.45444	0.0141106	0.0308287
ACA1_037140	113.94	0.62468	0.186951	3.34141	0.000833538	0.00265158
ACA1_037150	155.072	-0.471281	0.19548	-2.41089	0.0159137	0.0341433
ACA1_037160	554.716	0.135029	0.10776	1.25305	0.210187	0.302047
ACA1_037170	145.775	0.181072	0.162823	1.11207	0.266106	0.366511
ACA1_037180	72.6533	0.388213	0.185232	2.09582	0.0360981	0.0686787
ACA1_037190	545.401	-0.207879	0.141538	-1.46872	0.14191	0.218444
ACA1_037200	624.455	-0.251043	0.11414	-2.19944	0.0278467	0.054978
ACA1_037210	123.637	-0.546473	0.225452	-2.4239	0.015355	0.0331464
ACA1_037220	28.0741	-0.64647	0.285431	-2.26489	0.0235193	0.0477056
ACA1_037430	151.807	-1.08823	0.189528	-5.74177	9.36927e-09	9.99758e-08
ACA1_037440	192.776	-1.06883	0.168594	-6.33969	2.30221e-10	3.47932e-09
ACA1_037450	157.453	-0.838161	0.198073	-4.23158	2.32057e-05	0.000110835
ACA1_037460	2248.21	-0.235418	0.114376	-2.05829	0.0395628	0.0740514
ACA1_037470	247.536	0.0174615	0.121828	0.143328	0.886031	0.919321
ACA1_037480	650.465	-0.175875	0.13034	-1.34936	0.177222	0.262212
ACA1_037490	306.293	0.39195	0.127935	3.06366	0.00218646	0.00614232
ACA1_037500	75.4059	1.38757	0.255741	5.42568	5.77332e-08	5.18737e-07
ACA1_037700	1066.32	0.378986	0.109121	3.4731	0.00051449	0.00172909
ACA1_037710	17.0939	0.587905	0.369872	1.58948	0.111952	0.178787
ACA1_037720	118.351	0.433495	0.164235	2.63948	0.00830334	0.0195004
ACA1_037730	72.5164	-0.91147	0.470956	-1.93536	0.0529458	0.095465
ACA1_037740	538.78	-0.421264	0.190802	-2.20786	0.0272543	0.0540151
ACA1_037750	60.6932	-0.602576	0.208299	-2.89284	0.0038178	0.00998002
ACA1_037760	265.376	-0.345548	0.119394	-2.89419	0.00380138	0.0099425
ACA1_037770	179.738	-0.508082	0.139334	-3.64652	0.00026582	0.000968618
ACA1_037780	755.65	0.0520162	0.0918264	0.566462	0.57108	0.668094
ACA1_037790	549.844	0.71136	0.162743	4.37106	1.23644e-05	6.34151e-05
ACA1_037800	920.703	0.292118	0.105794	2.7612	0.00575892	0.014234
ACA1_037810	30.7157	3.05156	0.512849	5.9502	2.6781e-09	3.27353e-08
ACA1_037820	0.148317	0	0.233622	0	1	NA
ACA1_037830	93.9953	-0.011732	0.298338	-0.0393245	0.968632	0.981508
ACA1_037840	28.6991	-1.24104	0.329015	-3.77199	0.00016195	0.000625629
ACA1_037850	8.48069	-0.224611	0.423384	-0.530515	0.595755	0.689977
ACA1_037860	485.55	0.960228	0.131026	7.32854	2.32668e-13	6.25993e-12
ACA1_037870	675.327	0.0377775	0.116059	0.325502	0.744801	0.814417
ACA1_037880	19.2161	2.94123	0.490611	5.99504	2.03438e-09	2.55145e-08
ACA1_037890	80.4659	-0.644175	0.291529	-2.20964	0.0271303	0.053821
ACA1_037900	264.31	1.15465	0.292643	3.94558	7.96061e-05	0.000334054
ACA1_037910	187.009	0.178844	0.14156	1.26338	0.206454	0.297482
ACA1_037920	275.154	-1.0525	0.347098	-3.03229	0.00242708	0.00671515
ACA1_037930	899.54	0.636703	0.107663	5.91385	3.342e-09	3.98393e-08
ACA1_037940	138.243	-0.335679	0.301276	-1.11419	0.265197	0.365642
ACA1_038050	98.7525	0.0624681	0.21747	0.287249	0.773922	0.836196
ACA1_038060	139.228	-0.310711	0.289163	-1.07452	0.282591	0.385649
ACA1_038070	88.6342	-0.605627	0.270475	-2.23912	0.0251481	0.0504848
ACA1_038080	633.587	-0.0366175	0.121481	-0.301426	0.76309	0.827633
ACA1_038090	281.554	-0.0447532	0.10929	-0.409491	0.682179	0.763213
ACA1_038100	818.975	-0.0670933	0.156419	-0.428933	0.667972	0.7518
ACA1_038110	126.447	-0.174146	0.163087	-1.06781	0.285607	0.388884
ACA1_038120	73.437	-0.148052	0.20431	-0.724644	0.46867	0.575714
ACA1_038130	5529.21	-0.569712	0.108028	-5.27374	1.33668e-07	1.10042e-06
ACA1_038140	144.705	-0.559889	0.267358	-2.09416	0.036246	0.0689056
ACA1_038150	216.033	-0.052449	0.140165	-0.374194	0.70826	0.784915
ACA1_038160	762.247	0.634587	0.136832	4.63771	3.52297e-06	2.07754e-05
ACA1_038170	155.187	1.45459	0.282083	5.15661	2.51462e-07	1.93614e-06
ACA1_038180	800.624	0.0726667	0.108914	0.667193	0.504649	0.608152
ACA1_038190	164.383	0.208204	0.216377	0.962227	0.335936	0.443332
ACA1_038200	154.567	0.300499	0.195495	1.53711	0.124265	0.195002
ACA1_038210	253.075	0.781752	0.159116	4.9131	8.9649e-07	6.09435e-06
ACA1_038220	414.583	0.825355	0.189456	4.35644	1.32194e-05	6.71569e-05
ACA1_038230	1383.16	-0.022478	0.0938843	-0.239422	0.810778	0.865021
ACA1_038240	823.224	-1.0593	0.14502	-7.30447	2.78355e-13	7.43379e-12
ACA1_038250	54.3208	0.777224	0.231936	3.35103	0.00080511	0.00257237
ACA1_038260	171.689	-0.257353	0.175519	-1.46625	0.142581	0.219197
ACA1_038270	276.588	-0.384729	0.246876	-1.55839	0.119141	0.188166
ACA1_038280	2461.52	0.65094	0.127639	5.09987	3.39892e-07	2.53786e-06
ACA1_038290	0	NA	NA	NA	NA	NA
ACA1_038300	238.715	-0.0552014	0.143217	-0.385438	0.699913	0.778351
ACA1_038310	73.0073	-0.122216	0.219745	-0.556171	0.578094	0.673844
ACA1_038320	108.631	-0.617062	0.227859	-2.70808	0.00676734	0.0163749
ACA1_038330	375.435	-0.948944	0.213332	-4.4482	8.65945e-06	4.6252e-05
ACA1_038340	193.803	-0.174227	0.35715	-0.487827	0.625673	0.715184
ACA1_038350	235.877	0.205996	0.132443	1.55535	0.119863	0.188955
ACA1_038360	719.874	-0.559402	0.115143	-4.85833	1.18381e-06	7.78501e-06
ACA1_038370	391.329	0.481724	0.116895	4.12101	3.77219e-05	0.000171386
ACA1_038380	194.186	0.989982	0.178368	5.55021	2.8532e-08	2.73907e-07
ACA1_038390	155.266	0.24767	0.153897	1.60932	0.107545	0.173031
ACA1_038400	436.92	0.124232	0.111493	1.11426	0.265168	0.365637
ACA1_038410	30.3009	-0.0168419	0.311071	-0.0541416	0.956822	0.973324
ACA1_038420	677.308	-0.616342	0.149265	-4.12917	3.64079e-05	0.000166042
ACA1_038430	2108.27	-1.06342	0.172186	-6.17598	6.57533e-10	9.09095e-09
ACA1_038440	22.7972	0.633705	0.298031	2.12631	0.0334777	0.0645173
ACA1_038450	138.71	-0.650661	0.155624	-4.18099	2.90246e-05	0.000135317
ACA1_038460	36261.6	-1.23274	0.161385	-7.63851	2.19745e-14	7.19928e-13
ACA1_038470	193.654	-0.532352	0.132507	-4.01755	5.88062e-05	0.000255682
ACA1_038480	259.312	0.142061	0.130913	1.08516	0.277852	0.380152
ACA1_038490	1519.99	-0.642051	0.194313	-3.30421	0.000952458	0.00298506
ACA1_038500	377.34	1.49033	0.35285	4.22368	2.40344e-05	0.000114377
ACA1_038510	171.94	-0.0529392	0.190231	-0.278289	0.780791	0.841541
ACA1_038520	254.22	0.915978	0.136502	6.71034	1.9417e-11	3.60588e-10
ACA1_038530	143.734	0.836616	0.291186	2.87313	0.00406429	0.0105348
ACA1_038540	667.229	0.724117	0.126621	5.71876	1.07303e-08	1.1366e-07
ACA1_038550	995.475	-0.0311535	0.184157	-0.169168	0.865664	0.904347
ACA1_038560	135.557	0.0793012	0.183162	0.432958	0.665046	0.749324
ACA1_038570	123.208	-0.43422	0.25663	-1.69201	0.0906449	0.149878
ACA1_038580	3.18301	0.672584	0.567171	1.18586	0.235679	0.332203
ACA1_038980	67.7706	0.0136785	0.239242	0.0571745	0.954406	0.97128
ACA1_039190	158.103	0.175246	0.130937	1.3384	0.180765	0.266554
ACA1_039200	737.735	0.0826124	0.348457	0.237081	0.812594	0.866191
ACA1_039210	16.2758	-1.11327	0.358512	-3.10525	0.0019012	0.00545552
ACA1_039320	166.717	1.24526	0.182953	6.80643	1.0005e-11	1.97476e-10
ACA1_039330	506.763	0.383027	0.158548	2.41584	0.0156988	0.0337575
ACA1_039340	287.675	1.59033	0.2604	6.10728	1.01346e-09	1.35328e-08
ACA1_039450	593.95	3.33316	0.303936	10.9667	5.52666e-28	1.62958e-25
ACA1_039460	379.722	-1.21032	0.357928	-3.38147	0.000720994	0.00233093
ACA1_039470	6.40249	-1.74356	0.53217	-3.27633	0.00105165	0.00325987
ACA1_039480	0.366721	-0.266992	0.423598	-0.630294	0.528502	NA
ACA1_039490	294.039	-0.55946	0.109971	-5.08735	3.63096e-07	2.68201e-06
ACA1_039500	337.411	-0.407745	0.198855	-2.05047	0.0403186	0.0753198
ACA1_039510	243.95	-0.836439	0.261277	-3.20135	0.00136787	0.00409766
ACA1_039520	87.7326	-0.128704	0.214722	-0.599398	0.548908	0.648138
ACA1_039620	335.95	0.0806727	0.140427	0.57448	0.565643	0.663164
ACA1_039630	491.913	0.622974	0.156716	3.97518	7.03256e-05	0.000299194
ACA1_039640	482.241	-0.166078	0.17428	-0.95294	0.34062	0.448327
ACA1_039650	13.2059	0.59597	0.518627	1.14913	0.250502	0.349518
ACA1_039660	577.87	-0.149213	0.200848	-0.742916	0.457532	0.565104
ACA1_039770	0.0553287	0	0.16543	0	1	NA
ACA1_039970	0.866531	0	0.465109	0	1	1
ACA1_039980	125.032	-0.128719	0.146628	-0.877858	0.380021	0.489527
ACA1_040190	312.569	0.113254	0.176711	0.640904	0.521585	0.623578
ACA1_040200	111.862	0.756351	0.178704	4.23243	2.31181e-05	0.000110453
ACA1_040210	163.042	-0.640554	0.16191	-3.95623	7.61434e-05	0.000321203
ACA1_040320	164.647	-0.692073	0.154261	-4.48636	7.24488e-06	3.95444e-05
ACA1_040420	14.2101	-0.678608	0.380407	-1.7839	0.0744397	0.126963
ACA1_040430	1339.93	0.324975	0.139478	2.32993	0.0198098	0.0412113
ACA1_040440	905.597	0.349422	0.0973668	3.58872	0.000332301	0.00117949
ACA1_040450	108.828	0.147805	0.329954	0.447955	0.654186	0.739568
ACA1_040460	4010.14	0.213293	0.0843513	2.52863	0.0114508	0.0257136
ACA1_040470	1426.95	0.0996061	0.0937376	1.06261	0.287961	0.391499
ACA1_040480	494.122	0.444448	0.145075	3.06358	0.00218708	0.00614287
ACA1_040490	289.556	-0.0751476	0.169473	-0.443419	0.657463	0.742343
ACA1_040500	305.785	0.403195	0.148058	2.72322	0.00646482	0.015751
ACA1_040510	144.465	1.09329	0.212336	5.14889	2.62028e-07	2.00731e-06
ACA1_040520	1731.8	0.90917	0.132099	6.88249	5.88141e-12	1.21046e-10
ACA1_040530	118.678	0.0585228	0.306266	0.191085	0.848459	0.891724
ACA1_040640	116.592	0.189469	0.210402	0.900509	0.367849	0.476953
ACA1_040650	185.126	0.0699365	0.215889	0.323947	0.745978	0.815149
ACA1_040660	207.595	-0.0191414	0.134025	-0.14282	0.886433	0.919593
ACA1_040670	231.723	-0.068115	0.194805	-0.349657	0.726596	0.7995
ACA1_040680	13.5232	-0.789647	0.415336	-1.90122	0.0572726	0.101981
ACA1_040690	168.782	0.142702	0.172244	0.82849	0.407393	0.517452
ACA1_040700	158.435	0.348305	0.150025	2.32164	0.0202524	0.041981
ACA1_040710	824.201	-0.233529	0.120065	-1.94503	0.0517719	0.0935937
ACA1_040720	2339.46	0.813716	0.0951196	8.55466	1.18216e-17	6.91492e-16
ACA1_040730	615.587	-0.189148	0.125732	-1.50438	0.132485	0.205904
ACA1_040740	71.368	0.224924	0.247747	0.907876	0.363944	0.472993
ACA1_040750	424.49	-0.371047	0.175838	-2.11016	0.0348445	0.0665959
ACA1_040760	351.084	0.755646	0.126426	5.977	2.27282e-09	2.81627e-08
ACA1_040770	949.819	1.45336	0.226949	6.4039	1.51456e-10	2.36822e-09
ACA1_040780	0.271828	0.167486	0.340546	0.491814	0.622851	NA
ACA1_040790	186.165	0.309214	0.228073	1.35576	0.175174	0.25989
ACA1_040800	507.623	-0.35278	0.118271	-2.98281	0.00285616	0.00772648
ACA1_040810	2321.87	-0.443511	0.140039	-3.16705	0.00153996	0.00453514
ACA1_040820	394.96	1.17893	0.133911	8.80383	1.32224e-18	8.80354e-17
ACA1_040830	747.005	0.788856	0.115174	6.84929	7.422e-12	1.50186e-10
ACA1_040840	1580.9	1.60986	0.137246	11.7297	8.97464e-32	4.47123e-29
ACA1_040850	1004.06	0.255485	0.119663	2.13504	0.0327575	0.0633406
ACA1_040860	262.578	-1.33002	0.361187	-3.68236	0.000231084	0.000856737
ACA1_040870	207.902	0.780264	0.422021	1.84888	0.0644756	0.112532
ACA1_040880	365.583	-0.0471101	0.110534	-0.426205	0.669958	0.753449
ACA1_040890	43.2435	0.267313	0.313472	0.85275	0.393798	0.503459
ACA1_041000	44.7417	0.851311	0.259587	3.27948	0.00103997	0.00322712
ACA1_041110	9.53036	0.369933	0.443078	0.834917	0.403765	0.513746
ACA1_041220	7.31598	-1.20326	0.487817	-2.46663	0.0136391	0.0299435
ACA1_041430	32.844	-0.332524	0.289744	-1.14765	0.251113	0.3501
ACA1_041640	2.01089	0.333946	0.573654	0.58214	0.560473	0.658604
ACA1_041740	16.5012	0.658405	0.353128	1.86449	0.0622524	0.109299
ACA1_041750	243.368	0.907794	0.290943	3.12018	0.00180742	0.00520917
ACA1_041760	62.8699	-1.42444	0.342099	-4.16383	3.12956e-05	0.000144917
ACA1_041770	138.937	-0.16406	0.257509	-0.637101	0.524059	0.625907
ACA1_041780	87.5516	-0.32204	0.222466	-1.44759	0.147731	0.225721
ACA1_041790	1798.77	-0.816515	0.197305	-4.13833	3.49837e-05	0.000160246
ACA1_041900	454.5	0.993585	0.120748	8.22856	1.89471e-16	9.0645e-15
ACA1_041910	13.2737	-2.31879	0.515361	-4.49936	6.81575e-06	3.74853e-05
ACA1_041920	529.431	-1.12758	0.344114	-3.27678	0.00104999	0.00325612
ACA1_041930	181.292	-0.258993	0.166069	-1.55955	0.118867	0.187815
ACA1_041940	453.035	-0.355728	0.166462	-2.13699	0.0325984	0.0631005
ACA1_041950	102.115	0.102939	0.179649	0.573001	0.566644	0.664087
ACA1_041960	324.544	-0.284669	0.110594	-2.57399	0.0100532	0.0230224
ACA1_041970	18.3814	0.420499	0.36769	1.14362	0.25278	0.352018
ACA1_041980	27.1081	-0.336012	0.334434	-1.00472	0.315033	0.421327
ACA1_041990	273.966	-0.620811	0.11671	-5.31927	1.04186e-07	8.83902e-07
ACA1_042000	248.369	0.489077	0.152845	3.19982	0.00137515	0.00411519
ACA1_042010	210.451	0.727715	0.175551	4.14531	3.39353e-05	0.000156096
ACA1_042020	120.018	0.0703605	0.201425	0.349313	0.726854	0.799634
ACA1_042030	168.089	0.0905494	0.183189	0.494294	0.621099	0.711515
ACA1_042040	147.315	0.292965	0.141715	2.06729	0.038707	0.0726567
ACA1_042050	72.3829	0.199051	0.234325	0.849466	0.395622	0.505434
ACA1_042060	767.948	-0.68967	0.258037	-2.67276	0.00752306	0.0179362
ACA1_042070	322.742	0.212933	0.16171	1.31676	0.187919	0.275417
ACA1_042080	0.0535341	0.0911253	0.165522	0.550532	0.581954	NA
ACA1_042090	16.3613	-0.156814	0.342181	-0.458279	0.646752	0.732999
ACA1_042200	0.0599465	0	0.165717	0	1	NA
ACA1_042210	767.075	1.05196	0.269394	3.90493	9.42522e-05	0.000386972
ACA1_042220	0.601754	-0.113885	0.503154	-0.226343	0.820934	0.872186
ACA1_042230	0.428217	0.119057	0.308279	0.386199	0.699349	0.778024
ACA1_042240	173.953	0.605304	0.143615	4.21478	2.50026e-05	0.000118516
ACA1_042250	2937.36	-0.494595	0.128126	-3.86022	0.000113285	0.000455791
ACA1_042260	0.0392788	-0.0250687	0.165396	-0.151567	0.879528	NA
ACA1_042270	453.078	1.12473	0.259182	4.33953	1.4279e-05	7.21085e-05
ACA1_042280	288.981	-0.0730867	0.125827	-0.580853	0.561339	0.659368
ACA1_042290	241.105	-0.0314414	0.138685	-0.226711	0.820648	0.872139
ACA1_042300	0.0914625	0	0.167289	0	1	NA
ACA1_042310	568.322	-0.391911	0.141112	-2.7773	0.00548121	0.0136374
ACA1_042320	236.686	-0.451946	0.121611	-3.71632	0.000202143	0.000760762
ACA1_042330	85.2766	0.234733	0.233701	1.00441	0.315179	0.421445
ACA1_042340	6.51168	-0.195594	0.508907	-0.384342	0.700725	0.77906
ACA1_042450	49.6087	-0.315706	0.223	-1.41572	0.156857	0.237728
ACA1_042560	0	NA	NA	NA	NA	NA
ACA1_042670	62.762	0.247266	0.209165	1.18216	0.237143	0.333877
ACA1_042680	292.807	0.832454	0.159747	5.21108	1.87743e-07	1.49203e-06
ACA1_042690	129.328	0.26137	0.171441	1.52455	0.127372	0.199077
ACA1_042800	36.2305	-0.797333	0.308415	-2.58526	0.00973051	0.0223971
ACA1_042810	1.35277	-1.14044	0.56864	-2.00556	0.0449036	0.0826877
ACA1_042820	44.0424	0.25519	0.303007	0.842193	0.39968	0.509626
ACA1_042830	11.9061	0.928742	0.399685	2.32369	0.0201423	0.0418114
ACA1_042840	81.944	-0.0317281	0.186092	-0.170497	0.864619	0.903511
ACA1_042850	631.207	0.46455	0.141369	3.28609	0.0010159	0.00315923
ACA1_042860	265.326	0.508832	0.289418	1.75812	0.0787267	0.133019
ACA1_042870	901.873	0.0884548	0.089178	0.991891	0.321251	0.4279
ACA1_042880	0	NA	NA	NA	NA	NA
ACA1_042990	9.01804	0.998617	0.434199	2.29991	0.0214535	0.0441412
ACA1_043100	346.004	-0.0298134	0.0925912	-0.32199	0.74746	0.816132
ACA1_043110	44.5967	-1.03927	0.282922	-3.67333	0.000239407	0.000883737
ACA1_043120	357.016	0.411658	0.114707	3.58877	0.000332241	0.00117949
ACA1_043130	40.397	0.566442	0.258098	2.19468	0.0281869	0.0555283
ACA1_043140	238.857	-0.325566	0.176386	-1.84576	0.0649272	0.113184
ACA1_043150	492.321	0.0371134	0.0996708	0.37236	0.709625	0.786007
ACA1_043160	100.775	0.207691	0.189547	1.09573	0.273198	0.374672
ACA1_043170	179.26	0.681093	0.223885	3.04215	0.00234896	0.00653025
ACA1_043180	414.304	0.547766	0.171993	3.18482	0.00144845	0.00430867
ACA1_043190	1093.6	-2.85061	0.331276	-8.60495	7.63499e-18	4.55828e-16
ACA1_043200	556.19	0.0855452	0.152526	0.560858	0.574894	0.671115
ACA1_043210	0.0118441	0	0.164818	0	1	NA
ACA1_043220	277.445	-0.294937	0.168982	-1.74537	0.0809201	0.136199
ACA1_043230	51.8696	0.540278	0.255968	2.11073	0.0347957	0.0665333
ACA1_043240	22.5755	0.960479	0.379124	2.53341	0.0112957	0.0254167
ACA1_043250	318.281	1.75205	0.29674	5.90434	3.54066e-09	4.19996e-08
ACA1_043260	699.88	-0.409515	0.206696	-1.98125	0.0475638	0.0869216
ACA1_043270	104.014	0.600416	0.186951	3.21163	0.00131986	0.00397527
ACA1_043280	222.465	0.0499613	0.185657	0.269105	0.787849	0.847127
ACA1_043290	351.95	0.0610139	0.321182	0.189967	0.849335	0.892256
ACA1_043300	179.264	-0.388825	0.242416	-1.60396	0.108724	0.174518
ACA1_043310	52.7352	0.275111	0.26131	1.05281	0.292427	0.396229
ACA1_043320	59.8023	1.17088	0.408484	2.8664	0.00415168	0.0107286
ACA1_043330	3.30058	-0.238202	0.566764	-0.420285	0.674277	0.756951
ACA1_043340	168.666	-0.0115846	0.138257	-0.08379	0.933223	0.954163
ACA1_043350	241.903	-0.293495	0.123642	-2.37375	0.0176087	0.037238
ACA1_043360	377.716	-0.696295	0.155723	-4.47138	7.77172e-06	4.2039e-05
ACA1_043570	30.5889	-0.692745	0.297901	-2.32542	0.0200496	0.0416382
ACA1_043580	229.423	-0.884134	0.176913	-4.99755	5.80635e-07	4.09021e-06
ACA1_043590	48.4823	-0.271819	0.274831	-0.989041	0.322643	0.429477
ACA1_043600	1543.38	-0.320567	0.105849	-3.02852	0.00245753	0.00678767
ACA1_043610	129.894	0.67532	0.183252	3.68519	0.000228528	0.00084835
ACA1_043620	95.5612	0.0542479	0.198273	0.273602	0.78439	0.844225
ACA1_043630	198.747	0.231126	0.139845	1.65273	0.0983853	0.160709
ACA1_043640	130.185	0.323763	0.303391	1.06715	0.285905	0.38918
ACA1_043650	319.521	1.0315	0.203934	5.05804	4.2359e-07	3.07385e-06
ACA1_043660	203.974	0.789431	0.198202	3.98297	6.80599e-05	0.000290754
ACA1_043670	840.253	0.620904	0.178094	3.48639	0.000489589	0.00165565
ACA1_043770	951.934	-0.492332	0.178273	-2.76168	0.00575042	0.0142166
ACA1_043880	50.6082	-0.959188	0.253216	-3.78802	0.000151851	0.000590722
ACA1_043890	19.9908	0.248568	0.344022	0.722534	0.469966	0.576923
ACA1_044000	2.45904	-0.148322	0.56128	-0.264256	0.791582	0.849813
ACA1_044110	0.350135	-0.675267	0.380986	-1.77242	0.0763252	NA
ACA1_044120	78.3943	-0.310678	0.199604	-1.55647	0.119596	0.18872
ACA1_044130	91.9506	0.307698	0.181676	1.69366	0.0903297	0.14946
ACA1_044240	1.03442	-0.484475	0.556132	-0.871153	0.383671	0.493104
ACA1_044250	33.2917	-0.583519	0.371427	-1.57102	0.116178	0.184394
ACA1_044260	0	NA	NA	NA	NA	NA
ACA1_044360	421.642	0.914766	0.154441	5.92306	3.16e-09	3.79276e-08
ACA1_044370	0	NA	NA	NA	NA	NA
ACA1_044380	0.0383185	0	0.164818	0	1	NA
ACA1_044390	0	NA	NA	NA	NA	NA
ACA1_044400	0.00859187	0	0.164818	0	1	NA
ACA1_044410	103.603	4.4681	0.470171	9.50313	2.03672e-21	2.21252e-19
ACA1_044420	42.5356	2.37455	0.378746	6.2695	3.62203e-10	5.29131e-09
ACA1_044430	0	NA	NA	NA	NA	NA
ACA1_044440	0.02155	0	0.164818	0	1	NA
ACA1_044450	0	NA	NA	NA	NA	NA
ACA1_044460	296.484	1.17265	0.145812	8.04221	8.82318e-16	3.70945e-14
ACA1_044470	0.0734215	0	0.165934	0	1	NA
ACA1_044480	341.691	-0.0617875	0.124746	-0.495306	0.620384	0.71081
ACA1_044690	128.429	0.286097	0.150059	1.90656	0.0565774	0.10093
ACA1_044700	198.67	-1.25911	0.371326	-3.39085	0.00069675	0.00226471
ACA1_044710	3145.62	-0.269183	0.0746356	-3.60663	0.000310204	0.00110881
ACA1_044720	69.6046	1.35176	0.203625	6.63847	3.16962e-11	5.61898e-10
ACA1_044730	63.2216	-0.952205	0.381392	-2.49666	0.0125371	0.0278371
ACA1_044740	3.9251	-1.08317	0.561612	-1.92868	0.0537707	0.0967214
ACA1_044750	414.289	-0.239673	0.125731	-1.90624	0.0566191	0.100992
ACA1_044760	204.533	0.105267	0.146013	0.720945	0.470943	0.577703
ACA1_044770	2813.17	0.0566594	0.110299	0.513689	0.607469	0.69981
ACA1_044780	1.02608	2.11445	0.546397	3.86981	0.00010892	0.000440437
ACA1_044890	284.17	-0.00326908	0.169528	-0.0192834	0.984615	0.992798
ACA1_044900	113.128	-0.330055	0.216965	-1.52124	0.1282	0.200154
ACA1_044910	483.322	0.639891	0.183096	3.49485	0.00047433	0.00160683
ACA1_044920	556.903	-0.154348	0.121371	-1.27171	0.203475	0.293964
ACA1_044930	292.915	-0.228316	0.238074	-0.959009	0.337554	0.444899
ACA1_044940	184.495	0.857214	0.218142	3.92962	8.50813e-05	0.000353031
ACA1_045050	22.2592	-0.972362	0.41361	-2.35092	0.0187273	0.039236
ACA1_045060	806.585	-0.316226	0.129853	-2.43526	0.0148809	0.0322629
ACA1_045070	188.209	0.74236	0.215988	3.43704	0.000588101	0.00194883
ACA1_045080	318.874	0.820872	0.184987	4.43745	9.103e-06	4.83524e-05
ACA1_045090	217.786	0.767277	0.220276	3.48325	0.000495367	0.00167299
ACA1_045200	468.376	-0.301841	0.125532	-2.4045	0.0161945	0.0346481
ACA1_045210	81.2301	-0.483685	0.177361	-2.72712	0.00638906	0.0155954
ACA1_045220	99.131	-0.0331049	0.200476	-0.165131	0.868841	0.906944
ACA1_045230	294.461	-0.140277	0.128967	-1.0877	0.276727	0.378756
ACA1_045240	1130.15	-1.46949	0.232001	-6.334	2.38888e-10	3.59526e-09
ACA1_045250	144.524	-0.17683	0.155522	-1.13701	0.255536	0.355135
ACA1_045260	74.4192	-0.689749	0.395154	-1.74552	0.080895	0.136189
ACA1_045270	239.823	0.460285	0.145223	3.16951	0.00152696	0.00450326
ACA1_045280	322.35	-0.297392	0.165549	-1.7964	0.0724305	0.124174
ACA1_045290	3.12376	0.0430866	0.575334	0.0748898	0.940302	0.959766
ACA1_045300	52.9879	0.0298958	0.288282	0.103703	0.917405	0.94252
ACA1_045310	3160.77	0.183734	0.0990755	1.85448	0.0636703	0.111407
ACA1_045320	1.0158	-0.676018	0.547084	-1.23568	0.216579	0.309816
ACA1_045330	1.02308	-0.705952	0.542351	-1.30165	0.193035	0.281572
ACA1_045340	809.335	-0.132087	0.144702	-0.912817	0.361339	0.470448
ACA1_045350	116.899	0.540912	0.187448	2.88567	0.00390576	0.0101897
ACA1_045360	50.2106	-2.63003	0.368469	-7.13775	9.48735e-13	2.31934e-11
ACA1_045370	601.718	-0.198339	0.167591	-1.18347	0.236623	0.333242
ACA1_045380	1498.98	-0.427944	0.195617	-2.18766	0.0286943	0.0564126
ACA1_045390	85.2321	0.775424	0.384141	2.01859	0.0435296	0.080496
ACA1_045400	106.277	0.225326	0.244158	0.922873	0.356073	0.464729
ACA1_045410	423.643	-0.801523	0.145781	-5.49813	3.83834e-08	3.58014e-07
ACA1_045420	339.128	0.104011	0.251761	0.413134	0.679509	0.761078
ACA1_045430	0.232465	-0.146169	0.301578	-0.48468	0.627903	NA
ACA1_045440	979.811	1.9921	0.174539	11.4135	3.57947e-30	1.52106e-27
ACA1_045450	115.612	1.87587	0.210192	8.92454	4.47572e-19	3.24951e-17
ACA1_045460	301.497	1.0546	0.175926	5.99456	2.04034e-09	2.5567e-08
ACA1_045470	492.988	-0.259256	0.108878	-2.38116	0.0172584	0.0365776
ACA1_045480	13.0581	-1.366	0.370389	-3.68801	0.000226016	0.00084088
ACA1_045590	76.7096	-0.350234	0.203793	-1.71857	0.0856922	0.142982
ACA1_045600	160.108	-0.660586	0.17915	-3.68734	0.000226608	0.000842521
ACA1_045610	10.8372	-0.243867	0.438278	-0.55642	0.577924	0.673755
ACA1_045620	0.250566	-0.166865	0.259063	-0.644108	0.519506	NA
ACA1_045630	81.7308	0.114157	0.28815	0.396173	0.691977	0.771545
ACA1_045640	192.056	-0.362646	0.13874	-2.61384	0.00895301	0.0208432
ACA1_045650	519.93	0.196197	0.486879	0.402968	0.686972	0.767505
ACA1_045660	2.21124	-0.442436	0.572515	-0.772794	0.439644	0.548522
ACA1_045670	75.9357	1.44988	0.265555	5.4598	4.76676e-08	4.35887e-07
ACA1_045680	139.211	0.85025	0.166994	5.0915	3.55251e-07	2.6389e-06
ACA1_045690	175.114	0.278523	0.286231	0.973072	0.330517	0.437701
ACA1_045700	344.538	-0.742484	0.126429	-5.87275	4.28621e-09	4.98133e-08
ACA1_045710	147.746	-0.546006	0.140158	-3.89564	9.79397e-05	0.000400066
ACA1_045720	521.434	-0.652679	0.137497	-4.74685	2.06609e-06	1.28778e-05
ACA1_045920	4.28122	0.680716	0.542023	1.25588	0.20916	0.30078
ACA1_045930	67.4035	-0.852343	0.274802	-3.10166	0.00192436	0.00550885
ACA1_045940	0.0341709	0	0.164818	0	1	NA
ACA1_045950	164.189	0.00286393	0.177641	0.016122	0.987137	0.994641
ACA1_045960	81.0664	0.847408	0.190911	4.43876	9.04796e-06	4.81137e-05
ACA1_045970	143.288	0.076749	0.217081	0.353549	0.723677	0.796988
ACA1_045980	2.95578	0.136096	0.573522	0.237299	0.812425	0.866153
ACA1_045990	68.1866	-2.48225	0.563999	-4.40115	1.07677e-05	5.60213e-05
ACA1_046000	177.15	-0.609808	0.264114	-2.30888	0.02095	0.0432189
ACA1_046010	294.895	-0.918692	0.219031	-4.19434	2.73666e-05	0.000128416
ACA1_046020	51.464	0.355467	0.249239	1.42621	0.153809	0.233869
ACA1_046030	45.5432	0.223383	0.260163	0.858627	0.390546	0.500231
ACA1_046040	48.1785	0.309948	0.239663	1.29327	0.195918	0.285115
ACA1_046050	515.141	-1.14364	0.34428	-3.32183	0.000894288	0.00281988
ACA1_046060	155.133	1.29664	0.179988	7.20402	5.84645e-13	1.46903e-11
ACA1_046070	92.9321	-0.475071	0.161772	-2.93667	0.00331756	0.00882079
ACA1_046080	100.695	0.540339	0.175878	3.07224	0.00212462	0.00599424
ACA1_046090	1036.56	-0.752576	0.101807	-7.39219	1.44431e-13	4.02845e-12
ACA1_046100	4.07102	-0.170608	0.525797	-0.324476	0.745578	0.814896
ACA1_046110	0.437177	0.164625	0.431377	0.381628	0.702738	0.780568
ACA1_046120	55.4486	-0.025578	0.219058	-0.116764	0.907047	0.935033
ACA1_046130	412.845	-0.0202698	0.184256	-0.110009	0.912402	0.938649
ACA1_046140	2.17356	-0.228933	0.576215	-0.397305	0.691143	0.771032
ACA1_046150	1410.3	0.539377	0.139511	3.8662	0.000110545	0.000446753
ACA1_046160	144.57	-1.00781	0.230424	-4.3737	1.22158e-05	6.28092e-05
ACA1_046170	73.6834	-0.227329	0.299732	-0.758439	0.448188	0.556403
ACA1_046180	600.343	0.580718	0.167718	3.46248	0.000535228	0.00179087
ACA1_046390	516.184	1.49514	0.303835	4.92091	8.61431e-07	5.89018e-06
ACA1_046400	37.4867	-0.770349	0.511326	-1.50657	0.131921	0.205188
ACA1_046410	374.563	0.4565	0.154357	2.95742	0.00310222	0.00830786
ACA1_046420	793.064	0.233425	0.0989991	2.35785	0.0183813	0.0385951
ACA1_046430	398.216	-0.540104	0.161226	-3.34999	0.000808147	0.00257979
ACA1_046440	78.052	-1.43102	0.35973	-3.97803	6.9488e-05	0.000295979
ACA1_046450	43.0906	0.442143	0.230795	1.91574	0.0553983	0.099243
ACA1_046460	216.748	0.497791	0.308348	1.61438	0.106445	0.171598
ACA1_046470	1890.45	-1.13565	0.210236	-5.4018	6.59759e-08	5.86236e-07
ACA1_046480	151.643	-0.350582	0.172437	-2.0331	0.0420419	0.078135
ACA1_046490	1198.24	-1.00889	0.233928	-4.31281	1.61189e-05	8.03334e-05
ACA1_046500	88.5662	-1.20325	0.254361	-4.73046	2.24017e-06	1.38969e-05
ACA1_046510	143.3	0.170537	0.149121	1.14362	0.252782	0.352018
ACA1_046520	70.4454	0.771981	0.216906	3.55906	0.000372183	0.00130232
ACA1_046530	119.127	-1.13474	0.21206	-5.35101	8.74659e-08	7.55354e-07
ACA1_046540	93.7903	-0.0875757	0.177979	-0.492056	0.62268	0.712818
ACA1_046550	503.149	0.436472	0.191868	2.27486	0.0229143	0.0466882
ACA1_046560	177.883	-0.804242	0.180634	-4.45232	8.4947e-06	4.55036e-05
ACA1_046570	245.017	0.0788683	0.128325	0.614597	0.538821	0.639101
ACA1_046580	305.751	0.250269	0.159858	1.56558	0.117448	0.185981
ACA1_046590	467.676	-0.4812	0.241262	-1.99451	0.0460961	0.0845496
ACA1_046600	89.8151	-0.183673	0.209463	-0.876874	0.380555	0.489997
ACA1_046610	3.05599	0.126817	0.514241	0.24661	0.80521	0.860918
ACA1_046620	6.52163	-1.22598	0.568947	-2.15481	0.0311763	0.0606892
ACA1_046630	41.4771	-0.381305	0.231913	-1.64417	0.10014	0.163114
ACA1_046640	130.989	-0.0321332	0.166232	-0.193303	0.846721	0.890423
ACA1_046650	7.79201	-0.391754	0.472034	-0.829926	0.40658	0.516647
ACA1_046660	582.467	-0.539098	0.105324	-5.11849	3.07998e-07	2.3201e-06
ACA1_046670	7.92125	0.46753	0.569836	0.820465	0.411951	0.521865
ACA1_046680	466.946	-0.248153	0.11041	-2.24757	0.0246038	0.0495777
ACA1_046690	52.6223	0.525471	0.250489	2.09778	0.0359242	0.0684017
ACA1_046700	612.049	1.17716	0.208376	5.64922	1.61181e-08	1.65012e-07
ACA1_046710	6.99545	3.28034	0.557981	5.87895	4.1288e-09	4.8146e-08
ACA1_046720	20.7746	-2.76263	0.5451	-5.06811	4.01783e-07	2.93032e-06
ACA1_046730	267.718	0.918028	0.167609	5.47719	4.32138e-08	3.99714e-07
ACA1_046740	249.945	0.0670876	0.188314	0.356255	0.72165	0.795422
ACA1_046850	33.2654	-0.823362	0.283154	-2.90782	0.00363955	0.00958168
ACA1_046860	0.303782	-0.0368491	0.32137	-0.114662	0.908713	NA
ACA1_046870	320.291	1.57341	0.279068	5.63811	1.71925e-08	1.74927e-07
ACA1_046970	400.202	1.27138	0.194743	6.52847	6.64447e-11	1.11368e-09
ACA1_047280	346.994	0.796427	0.144719	5.50328	3.72796e-08	3.49978e-07
ACA1_047290	538.467	1.14593	0.177783	6.44568	1.15086e-10	1.85163e-09
ACA1_047400	49.5909	1.16017	0.248764	4.66375	3.105e-06	1.85683e-05
ACA1_047410	28.2031	1.26862	0.341259	3.71746	0.000201238	0.000757751
ACA1_047520	0.415443	0.33318	0.444923	0.748848	0.453949	0.561865
ACA1_047630	304.176	0.747784	0.141261	5.29363	1.19912e-07	1.00259e-06
ACA1_047640	186.832	0.701461	0.165052	4.24993	2.13836e-05	0.000103293
ACA1_047650	70.5038	0.0318906	0.206202	0.154657	0.877092	0.913379
ACA1_047660	0	NA	NA	NA	NA	NA
ACA1_047670	0	NA	NA	NA	NA	NA
ACA1_047680	0.26394	0	0.243986	0	1	NA
ACA1_047790	0.0274538	0	0.164818	0	1	NA
ACA1_047800	0.20695	-0.0506004	0.172337	-0.293613	0.769054	NA
ACA1_047810	0.071807	0	0.165362	0	1	NA
ACA1_047820	6.46579	-0.156485	0.512554	-0.305304	0.760135	0.825498
ACA1_047930	276.031	1.18785	0.193493	6.13899	8.30471e-10	1.12347e-08
ACA1_048030	80.2187	-0.984075	0.271445	-3.62532	0.000288601	0.00104061
ACA1_048040	163.099	-0.248621	0.19964	-1.24535	0.213004	0.305427
ACA1_048050	2509.43	-0.790242	0.121356	-6.51178	7.42652e-11	1.24044e-09
ACA1_048060	567.313	0.849672	0.140929	6.02909	1.64889e-09	2.11385e-08
ACA1_048070	38.3187	-1.36813	0.404921	-3.37875	0.00072816	0.00235199
ACA1_048080	883.329	0.0795267	0.251344	0.316406	0.751694	0.81934
ACA1_048090	189.704	0.519915	0.122724	4.23645	2.2708e-05	0.000108781
ACA1_048100	1.30769	-0.524459	0.466091	-1.12523	0.260491	0.3606
ACA1_048110	5186.98	-1.01612	0.0912391	-11.1369	8.29744e-29	2.78794e-26
ACA1_048120	463.449	0.221067	0.145737	1.51688	0.129296	0.201648
ACA1_048130	323.414	1.00056	0.15675	6.38316	1.73468e-10	2.69781e-09
ACA1_048140	275.099	0.56107	0.184214	3.04576	0.00232093	0.00646604
ACA1_048150	598.779	-0.331133	0.12754	-2.5963	0.00942327	0.0218045
ACA1_048160	191.022	0.813613	0.169035	4.81328	1.48469e-06	9.57628e-06
ACA1_048170	1300.98	-0.932943	0.24778	-3.7652	0.000166414	0.000641675
ACA1_048180	32.1838	0.113304	0.308124	0.367723	0.71308	0.788865
ACA1_048190	282.507	-0.619849	0.160498	-3.86204	0.000112443	0.000452908
ACA1_048200	1471.51	0.138394	0.157328	0.879656	0.379046	0.488489
ACA1_048210	19572.9	-0.410549	0.109093	-3.7633	0.000167688	0.000645726
ACA1_048220	785.452	-0.347315	0.127119	-2.73221	0.00629112	0.0153823
ACA1_048230	395.121	0.496087	0.109639	4.52472	6.04768e-06	3.36324e-05
ACA1_048240	83.572	-0.133983	0.208122	-0.643771	0.519724	0.622016
ACA1_048250	1729.6	0.105962	0.0886172	1.19573	0.231801	0.327858
ACA1_048260	9.9968	-0.909571	0.445712	-2.04071	0.0412794	0.076896
ACA1_048370	133.487	-0.816063	0.18044	-4.52264	6.10742e-06	3.39124e-05
ACA1_048380	139.197	0.349179	0.151773	2.30068	0.0214099	0.0440579
ACA1_048390	99.2956	-0.699584	0.190626	-3.66992	0.000242625	0.000894704
ACA1_048400	2143.03	-1.02245	0.28336	-3.60829	0.000308217	0.00110307
ACA1_048410	497.288	-0.378955	0.242251	-1.56431	0.117745	0.18637
ACA1_048420	131.236	0.221428	0.218202	1.01478	0.310209	0.416417
ACA1_048430	76.2449	-0.0730641	0.177469	-0.411699	0.68056	0.761755
ACA1_048440	192.892	-0.918025	0.567266	-1.61833	0.105591	0.170449
ACA1_048450	259.547	-1.13662	0.548889	-2.07077	0.0383807	0.0721849
ACA1_048460	300.302	-0.262549	0.160216	-1.63872	0.101272	0.164753
ACA1_048470	1693.59	-0.00684725	0.139169	-0.0492009	0.960759	0.975958
ACA1_048480	176.645	-0.0276919	0.196067	-0.141237	0.887683	0.920569
ACA1_048490	3753.26	0.548035	0.119446	4.58815	4.47197e-06	2.57209e-05
ACA1_048500	907.304	1.06845	0.117413	9.09993	9.03923e-20	7.29602e-18
ACA1_048510	172.203	0.526671	0.15431	3.41308	0.000642339	0.00210634
ACA1_048520	39.784	-1.04344	0.242334	-4.3058	1.66387e-05	8.26386e-05
ACA1_048530	2563.48	-0.191672	0.0995718	-1.92497	0.0542335	0.0974341
ACA1_048540	47.2565	-0.00957645	0.27423	-0.0349212	0.972143	0.983924
ACA1_048550	1269.41	0.901957	0.104745	8.61102	7.24146e-18	4.34127e-16
ACA1_048560	588.307	0.692584	0.112324	6.16592	7.00732e-10	9.60549e-09
ACA1_048570	177.359	-0.135606	0.139312	-0.973397	0.330356	0.43757
ACA1_048580	114.911	-0.627245	0.210797	-2.97559	0.0029243	0.00789112
ACA1_048590	124.14	-0.384334	0.17432	-2.20476	0.0274707	0.0543671
ACA1_048600	41.6978	-0.217917	0.270458	-0.805732	0.420397	0.53024
ACA1_048610	0	NA	NA	NA	NA	NA
ACA1_048620	199.412	-0.0755209	0.160331	-0.471031	0.637619	0.725951
ACA1_048630	4927.03	0.79033	0.170535	4.63442	3.57938e-06	2.10823e-05
ACA1_048640	665.64	0.136732	0.0949614	1.43987	0.149904	0.22863
ACA1_048650	1489.92	0.340379	0.111272	3.05897	0.00222098	0.00621873
ACA1_048850	645.82	1.6064	0.2373	6.76949	1.29241e-11	2.4897e-10
ACA1_048860	818.566	0.0293541	0.147919	0.198447	0.842695	0.887539
ACA1_048870	160.61	-0.786141	0.188154	-4.17818	2.93854e-05	0.000136867
ACA1_048880	743.516	0.367054	0.233799	1.56996	0.116425	0.184645
ACA1_048890	91.1972	0.0882348	0.213548	0.413185	0.679471	0.761078
ACA1_049090	100.299	0.629611	0.174545	3.60716	0.000309572	0.00110738
ACA1_049200	54.5198	-0.795883	0.228389	-3.48477	0.000492555	0.00166428
ACA1_049210	302.036	-0.0957375	0.102368	-0.935231	0.349669	0.457978
ACA1_049320	323.427	-0.268656	0.118976	-2.25807	0.0239413	0.0484188
ACA1_049330	11.4011	0.0361238	0.404509	0.0893028	0.928841	0.951361
ACA1_049530	22.9662	1.71203	0.465986	3.674	0.000238781	0.000882077
ACA1_049640	202.841	0.62153	0.143762	4.32334	1.53686e-05	7.70408e-05
ACA1_049750	0.218648	0.0815513	0.256888	0.317458	0.750896	NA
ACA1_049760	7.59085	-0.0941973	0.533573	-0.176541	0.859869	0.899659
ACA1_049970	469.907	0.855065	0.358319	2.38632	0.0170178	0.0361525
ACA1_049980	328.251	0.0693933	0.128189	0.541334	0.588278	0.683174
ACA1_049990	2182.25	0.402502	0.101188	3.97778	6.95614e-05	0.000296205
ACA1_050000	131.908	-0.608836	0.1988	-3.06255	0.00219461	0.00615874
ACA1_050010	177.435	-0.270128	0.18955	-1.4251	0.154129	0.234159
ACA1_050120	464.098	1.21416	0.212971	5.70107	1.1906e-08	1.25253e-07
ACA1_050130	200.769	0.0744379	0.143135	0.520053	0.603026	0.696278
ACA1_050140	266.276	-0.210365	0.13216	-1.59175	0.111442	0.178129
ACA1_050150	150.004	-0.371438	0.152516	-2.4354	0.0148754	0.0322602
ACA1_050160	504.865	0.197138	0.128372	1.53568	0.124617	0.195448
ACA1_050170	75.135	-0.806956	0.317834	-2.53892	0.0111196	0.0250867
ACA1_050180	1984.62	-0.785462	0.149281	-5.26162	1.42789e-07	1.16555e-06
ACA1_050190	210.682	1.04416	0.20197	5.16989	2.34234e-07	1.81947e-06
ACA1_050200	49.4716	-0.210068	0.353271	-0.594639	0.552085	0.650985
ACA1_050210	153.978	-0.031996	0.171913	-0.186118	0.852353	0.894314
ACA1_050220	280.568	1.89315	0.318572	5.94261	2.80526e-09	3.41166e-08
ACA1_050330	1080.57	0.0720986	0.178118	0.404779	0.68564	0.766432
ACA1_050340	1911.19	0.151656	0.112444	1.34873	0.177425	0.262432
ACA1_050350	1722.21	0.00933907	0.120921	0.0772327	0.938438	0.958337
ACA1_050360	1070.43	-0.239826	0.0937665	-2.55769	0.0105369	0.0239669
ACA1_050370	532.112	-0.0527838	0.173182	-0.304789	0.760527	0.825556
ACA1_050380	427.534	-0.805167	0.245421	-3.28076	0.00103529	0.00321398
ACA1_050390	163.774	-3.87995	0.519229	-7.47251	7.86812e-14	2.32892e-12
ACA1_050400	2882.32	-2.79246	0.472702	-5.90744	3.47469e-09	4.12848e-08
ACA1_050410	3.23578	0.784678	0.555827	1.41173	0.158029	0.239104
ACA1_050420	9.53809	0.940504	0.491187	1.91476	0.0555237	0.0993908
ACA1_050430	160.78	-0.259953	0.182322	-1.42579	0.153928	0.233977
ACA1_050440	75.9793	-0.654229	0.239442	-2.7323	0.00628938	0.0153807
ACA1_050450	91.181	-0.0787471	0.202791	-0.388316	0.697782	0.776699
ACA1_050460	252.405	1.14467	0.14311	7.99852	1.25925e-15	5.16867e-14
ACA1_050470	92.6423	-1.00048	0.425779	-2.34975	0.0187859	0.0393418
ACA1_050480	26.5714	-0.930518	0.366905	-2.53613	0.0112087	0.0252602
ACA1_050490	315.112	-0.211881	0.239527	-0.88458	0.376383	0.485751
ACA1_050500	4.39231	1.47898	0.538036	2.74884	0.0059806	0.0147102
ACA1_050510	362.188	0.298351	0.17897	1.66704	0.0955056	0.156501
ACA1_050520	232.578	-0.822673	0.115201	-7.14121	9.25109e-13	2.26927e-11
ACA1_050620	54.9046	0.0825372	0.246782	0.334454	0.738037	0.808734
ACA1_050630	23.8815	-0.772297	0.429932	-1.79632	0.0724432	0.124174
ACA1_050740	82.4254	-0.573749	0.212682	-2.69769	0.00698226	0.0168217
ACA1_050750	0.435958	-0.189372	0.343531	-0.551252	0.581461	0.676568
ACA1_050760	188.487	-0.39173	0.139012	-2.81796	0.00483295	0.0122739
ACA1_050860	27.1492	0.427626	0.306304	1.39608	0.162689	0.244491
ACA1_050870	485.826	0.932903	0.131798	7.07829	1.45944e-12	3.41198e-11
ACA1_050880	107.34	0.302458	0.19271	1.5695	0.116531	0.184752
ACA1_050990	123.944	0.328402	0.163979	2.00271	0.0452087	0.0831647
ACA1_051000	7.91805	-0.826544	0.461594	-1.79063	0.0733528	0.125377
ACA1_051110	133.632	-1.06394	0.305638	-3.48104	0.000499472	0.00168449
ACA1_051220	12.9901	-0.282354	0.396214	-0.71263	0.476075	0.582334
ACA1_051330	30.1426	-0.756258	0.325057	-2.32654	0.01999	0.0415338
ACA1_051440	344.604	-0.534755	0.145376	-3.67842	0.000234685	0.000868604
ACA1_051450	206.51	0.0998416	0.151195	0.660348	0.50903	0.612107
ACA1_051460	10.173	1.88102	0.5175	3.63482	0.000278176	0.00100678
ACA1_051470	25.3457	1.87753	0.470964	3.98656	6.70395e-05	0.000286988
ACA1_051480	12618.7	-0.432541	0.101481	-4.26227	2.02363e-05	9.81778e-05
ACA1_051490	342.803	-0.105348	0.386039	-0.272894	0.784935	0.844748
ACA1_051500	108.773	-0.924376	0.270255	-3.42039	0.000625318	0.00205659
ACA1_051510	129.245	-0.371552	0.238311	-1.55911	0.118971	0.187939
ACA1_051520	0.36505	-0.360225	0.316548	-1.13798	0.255129	NA
ACA1_051530	326.85	-0.735392	0.229464	-3.20483	0.00135144	0.00405349
ACA1_051540	91.8522	-1.00484	0.330718	-3.03835	0.00237879	0.00659922
ACA1_051550	1856.09	-0.592488	0.178705	-3.31546	0.000914912	0.00288051
ACA1_051660	252.296	-0.271384	0.133074	-2.03935	0.0414153	0.0771193
ACA1_051670	116.412	-0.393428	0.185367	-2.12243	0.0338014	0.065037
ACA1_051680	41.8229	-0.540958	0.304792	-1.77484	0.0759239	0.129083
ACA1_051690	402.093	-0.280979	0.111676	-2.51602	0.011869	0.02655
ACA1_051700	324.076	-0.272424	0.10168	-2.67922	0.00737941	0.0176578
ACA1_051710	286.389	0.767528	0.131264	5.84719	4.99948e-09	5.72819e-08
ACA1_051820	1118.49	0.233133	0.101388	2.29942	0.0214814	0.0441735
ACA1_051830	439.9	-1.1973	0.521232	-2.29706	0.0216155	0.0444223
ACA1_051840	481.587	0.0940488	0.169085	0.556221	0.57806	0.673844
ACA1_051850	4943.03	-0.196521	0.140611	-1.39762	0.162227	0.243998
ACA1_051860	529.647	-0.0932751	0.113589	-0.821161	0.411554	0.521545
ACA1_051870	1329.11	-0.02055	0.0817539	-0.251364	0.801533	0.858241
ACA1_051880	1131.54	1.47881	0.189158	7.81787	5.37234e-15	1.96009e-13
ACA1_051890	19.4669	-0.214974	0.391845	-0.548619	0.583267	0.678396
ACA1_051900	25.6071	-0.527092	0.313656	-1.68048	0.0928642	0.152796
ACA1_051910	139.353	-0.852511	0.193714	-4.40086	1.0782e-05	5.60759e-05
ACA1_051920	180.734	0.411925	0.176791	2.33001	0.0198056	0.0412107
ACA1_051930	87.7063	0.556031	0.242407	2.29379	0.0218025	0.0447384
ACA1_051940	276.488	-0.371867	0.138208	-2.69064	0.00713152	0.0171429
ACA1_051950	25.5636	-1.06514	0.36021	-2.95699	0.00310655	0.00831636
ACA1_052060	54.2249	-0.00804092	0.236324	-0.034025	0.972857	0.98444
ACA1_052070	4.46971	-0.339357	0.525712	-0.645518	0.518592	0.621124
ACA1_052170	9.4353	-0.763943	0.463504	-1.64819	0.0993138	0.161951
ACA1_052180	143.205	0.296124	0.14881	1.98995	0.0465964	0.0853805
ACA1_052190	926.363	0.525722	0.139724	3.76257	0.000168177	0.000647435
ACA1_052200	167.919	0.276951	0.21095	1.31288	0.189224	0.276742
ACA1_052210	379.559	-0.291032	0.117488	-2.47711	0.0132451	0.0291671
ACA1_052220	374.758	-0.333378	0.160173	-2.08137	0.0374005	0.0707558
ACA1_052230	35.3732	0.579887	0.376852	1.53877	0.123862	0.194432
ACA1_052240	193.096	0.459285	0.198201	2.31727	0.0204889	0.0424102
ACA1_052250	574.928	-0.259615	0.12693	-2.04534	0.0408215	0.0761607
ACA1_052260	268.059	0.942786	0.208827	4.51467	6.34166e-06	3.51051e-05
ACA1_052270	102.165	1.38533	0.194826	7.11059	1.15548e-12	2.75031e-11
ACA1_052280	50.8335	0.648134	0.27906	2.32256	0.0202026	0.0419077
ACA1_052290	40.2945	-0.090759	0.253872	-0.357498	0.720719	0.794578
ACA1_052300	45.027	-0.965442	0.27279	-3.53915	0.000401425	0.00138984
ACA1_052310	176.621	-2.02909	0.509809	-3.9801	6.8886e-05	0.000293762
ACA1_052320	57.0773	0.648107	0.270075	2.39973	0.0164072	0.0350305
ACA1_052330	385.386	0.128017	0.127047	1.00764	0.313627	0.419719
ACA1_052340	5.04508	0.61405	0.539944	1.13725	0.255435	0.355097
ACA1_052350	85.5113	-0.934658	0.433748	-2.15484	0.0311741	0.0606892
ACA1_052360	639.32	1.37569	0.200268	6.86925	6.45403e-12	1.31892e-10
ACA1_052370	0.23762	-0.240124	0.313942	-0.764868	0.44435	NA
ACA1_052380	218.461	-0.933933	0.130971	-7.13086	9.97441e-13	2.42202e-11
ACA1_052390	305.841	0.0952367	0.177066	0.537861	0.590673	0.685093
ACA1_052400	502.662	-0.108623	0.0794332	-1.36747	0.171478	0.255413
ACA1_052410	36.1089	0.131013	0.263088	0.497983	0.618496	0.70904
ACA1_052420	0.0547494	0	0.165292	0	1	NA
ACA1_052430	311.408	-0.673649	0.155811	-4.32349	1.53579e-05	7.70188e-05
ACA1_052440	307.538	0.00809913	0.109491	0.0739709	0.941034	0.960377
ACA1_052450	59.8339	-1.37813	0.486632	-2.83198	0.00462604	0.0118066
ACA1_052460	98.0556	-0.30907	0.211833	-1.45903	0.144558	0.221694
ACA1_052470	1.25303	-0.516884	0.564902	-0.914998	0.360193	0.469258
ACA1_052480	825.405	1.74829	0.334785	5.22212	1.76886e-07	1.41274e-06
ACA1_052490	141.735	1.2874	0.213988	6.01624	1.78516e-09	2.26047e-08
ACA1_052500	261.288	0.543869	0.182328	2.98291	0.00285518	0.00772647
ACA1_052510	450.955	1.23059	0.158728	7.75285	8.98507e-15	3.14325e-13
ACA1_052520	86.7634	-0.752133	0.245179	-3.06769	0.00215722	0.00607436
ACA1_052530	333.248	-0.644296	0.230505	-2.79515	0.00518749	0.0130255
ACA1_052540	73.237	-0.172839	0.21339	-0.809964	0.417961	0.527858
ACA1_052550	0.226105	0.090666	0.276415	0.328007	0.742906	NA
ACA1_052560	3.97637	1.05114	0.562375	1.86911	0.0616076	0.108417
ACA1_052570	152.092	-0.550153	0.308958	-1.78067	0.0749663	0.127665
ACA1_052580	464.254	1.03854	0.211779	4.90387	9.39655e-07	6.34399e-06
ACA1_052590	168.583	0.67714	0.189728	3.569	0.00035835	0.00126094
ACA1_052600	131.851	0.684506	0.209881	3.2614	0.00110862	0.00340795
ACA1_052610	703.907	-0.529389	0.167822	-3.15447	0.00160791	0.00471219
ACA1_052620	266.436	-0.44175	0.217046	-2.03528	0.0418226	0.0777745
ACA1_052630	179.55	-0.0023476	0.254627	-0.00921976	0.992644	0.998796
ACA1_052640	657.402	0.016841	0.16094	0.104641	0.916661	0.942077
ACA1_052650	53.2831	1.64915	0.229261	7.19334	6.32261e-13	1.58317e-11
ACA1_052660	344.203	0.0251101	0.142073	0.176741	0.859712	0.89956
ACA1_052670	190.058	-0.448989	0.15807	-2.84044	0.00450507	0.0115284
ACA1_052680	122.987	1.10123	0.253121	4.35061	1.35756e-05	6.88187e-05
ACA1_052690	215.942	0.843246	0.184501	4.57041	4.86768e-06	2.76603e-05
ACA1_052700	422.001	-0.0773176	0.387383	-0.19959	0.841802	0.886792
ACA1_052710	906.681	0.756314	0.181642	4.16376	3.13045e-05	0.000144917
ACA1_052720	455.548	0.161659	0.151209	1.06911	0.28502	0.388231
ACA1_052730	236.109	-0.279222	0.121991	-2.28887	0.0220868	0.0452703
ACA1_052740	58.6388	-0.936969	0.46771	-2.00331	0.0451437	0.0830557
ACA1_052750	197.699	0.457753	0.218265	2.09724	0.0359725	0.0684694
ACA1_052760	6.60133	-0.327904	0.527054	-0.622144	0.533847	0.634608
ACA1_052770	58.8758	1.6234	0.35585	4.56202	5.06642e-06	2.86945e-05
ACA1_052780	427.625	0.323136	0.132068	2.44675	0.0144151	0.0313977
ACA1_052790	1553.77	-0.568632	0.13896	-4.09204	4.27587e-05	0.000191797
ACA1_052800	79.4936	0.278874	0.446197	0.625001	0.53197	0.633002
ACA1_052810	588.001	0.142802	0.157827	0.904797	0.365573	0.474768
ACA1_052820	202.292	0.0606472	0.152432	0.397865	0.690729	0.77063
ACA1_052830	750.293	0.0377322	0.125455	0.300764	0.763595	0.827824
ACA1_052840	1023.21	-0.515603	0.328599	-1.56909	0.116627	0.184842
ACA1_052850	918.321	0.301879	0.177659	1.6992	0.089281	0.147945
ACA1_052860	63.4075	-0.11559	0.203675	-0.567522	0.570359	0.66763
ACA1_052870	96.3985	-0.257805	0.161522	-1.5961	0.110467	0.176767
ACA1_052880	2.37681	-0.531902	0.572204	-0.929567	0.352595	0.461022
ACA1_052890	20.0203	-0.497893	0.34352	-1.44939	0.147229	0.225097
ACA1_053000	22.0774	-0.384866	0.300175	-1.28214	0.199794	0.289618
ACA1_053110	770.571	-0.352014	0.23809	-1.47849	0.139276	0.214939
ACA1_053220	446.374	-1.11146	0.452225	-2.45775	0.0139809	0.0305822
ACA1_053230	92.5121	-0.816213	0.237668	-3.43425	0.000594186	0.00196538
ACA1_053240	6882.53	-0.791807	0.103756	-7.63142	2.3218e-14	7.52137e-13
ACA1_053250	239.391	-0.545673	0.229437	-2.37831	0.017392	0.036823
ACA1_053260	1058.85	0.935556	0.189669	4.93258	8.11518e-07	5.56733e-06
ACA1_053270	163.495	-0.204862	0.159679	-1.28296	0.199505	0.289228
ACA1_053280	3802.76	0.200846	0.0952816	2.10792	0.0350381	0.066891
ACA1_053290	7094.83	0.599302	0.145691	4.11352	3.89668e-05	0.000176266
ACA1_053300	1986.08	-0.485707	0.13761	-3.52958	0.000416218	0.00143384
ACA1_053310	54.1492	-0.859246	0.251073	-3.42229	0.000620964	0.00204413
ACA1_053320	97.2027	-0.0684321	0.177456	-0.385627	0.699773	0.778255
ACA1_053330	0	NA	NA	NA	NA	NA
ACA1_053340	750.73	0.422406	0.125769	3.3586	0.000783396	0.0025102
ACA1_053350	140.01	0.740117	0.17046	4.34188	1.41266e-05	7.1414e-05
ACA1_053360	212.684	0.371467	0.131391	2.82718	0.00469595	0.0119639
ACA1_053370	226.968	0.0924181	0.126209	0.732261	0.464009	0.571137
ACA1_053380	32.4936	-0.382822	0.29778	-1.28559	0.198587	0.288071
ACA1_053390	166.572	-0.770693	0.164569	-4.6831	2.8257e-06	1.71105e-05
ACA1_053400	2518.13	-0.124178	0.138406	-0.897202	0.369611	0.478722
ACA1_053410	122.146	-0.772673	0.180414	-4.28278	1.84574e-05	9.04283e-05
ACA1_053420	158.004	-0.532567	0.173888	-3.06271	0.00219346	0.0061572
ACA1_053430	52.12	-0.226757	0.305692	-0.741784	0.458218	0.565744
ACA1_053440	535.233	-0.0789061	0.127243	-0.620119	0.535179	0.63593
ACA1_053450	241.949	-0.692276	0.143232	-4.83326	1.34316e-06	8.74934e-06
ACA1_053460	24.0239	-0.716779	0.325354	-2.20307	0.0275896	0.0545824
ACA1_053470	178.529	0.0844953	0.147605	0.572441	0.567023	0.664478
ACA1_053480	121.691	-1.854	0.463333	-4.00143	6.29609e-05	0.000270893
ACA1_053490	168.504	-0.499221	0.15695	-3.18076	0.00146889	0.00435869
ACA1_053600	295.832	-0.442102	0.175019	-2.52602	0.0115363	0.0258854
ACA1_053610	329.618	-0.762522	0.238966	-3.19092	0.00141822	0.00422831
ACA1_053620	77.5969	-1.39092	0.528572	-2.63147	0.0085017	0.0199177
ACA1_053630	314.798	-0.253324	0.126354	-2.00487	0.0449767	0.0828012
ACA1_053640	1069.88	0.700373	0.109857	6.37534	1.82563e-10	2.82709e-09
ACA1_053650	377.57	0.227138	0.142263	1.59661	0.110354	0.176625
ACA1_053660	2600.87	0.388931	0.135287	2.87485	0.00404214	0.0104905
ACA1_053670	1545.33	0.682364	0.17066	3.99837	6.3779e-05	0.000274168
ACA1_053780	754.447	0.026707	0.119756	0.223011	0.823527	0.87429
ACA1_053790	355.501	0.508907	0.0976634	5.21083	1.87998e-07	1.49323e-06
ACA1_053800	656.72	0.858494	0.12247	7.00984	2.3859e-12	5.35272e-11
ACA1_053810	0	NA	NA	NA	NA	NA
ACA1_053820	267.467	-0.383874	0.189349	-2.02734	0.0426278	0.0790815
ACA1_053830	125.136	0.0851862	0.167203	0.509479	0.610417	0.701868
ACA1_053840	225.418	-0.469947	0.223741	-2.1004	0.0356933	0.067989
ACA1_053850	213.17	-0.794812	0.154551	-5.14271	2.70801e-07	2.06357e-06
ACA1_053860	542.884	0.243068	0.132232	1.83819	0.0660338	0.114836
ACA1_053870	828.47	0.914169	0.107323	8.51796	1.62393e-17	9.31055e-16
ACA1_053880	1132.17	0.306623	0.151635	2.02211	0.0431648	0.0799032
ACA1_053890	5143.83	-0.0192632	0.107706	-0.178849	0.858056	0.898347
ACA1_053900	0	NA	NA	NA	NA	NA
ACA1_053910	220.907	-0.733139	0.164303	-4.46213	8.11497e-06	4.37318e-05
ACA1_053920	136.094	0.103374	0.136727	0.756065	0.44961	0.557789
ACA1_053930	242.639	-0.696918	0.185112	-3.76485	0.000166647	0.000642401
ACA1_053940	231.637	0.019464	0.109728	0.177384	0.859207	0.899161
ACA1_053950	152.515	-0.799408	0.153226	-5.21718	1.81668e-07	1.44694e-06
ACA1_053960	706.182	-0.376526	0.15932	-2.36333	0.0181114	0.0381273
ACA1_053970	83.7914	0.391786	0.270961	1.44592	0.148201	0.226367
ACA1_053980	36.0383	-0.594458	0.355846	-1.67055	0.0948114	0.155522
ACA1_053990	70.066	-0.0269288	0.28168	-0.0956008	0.923838	0.947647
ACA1_054000	109.876	0.372885	0.153601	2.42762	0.0151981	0.0328471
ACA1_054010	213.819	-0.763074	0.233185	-3.2724	0.00106637	0.00329843
ACA1_054020	889.139	0.60789	0.141445	4.29772	1.72567e-05	8.52393e-05
ACA1_054030	375.977	-0.332772	0.168189	-1.97857	0.0478648	0.0874274
ACA1_054040	733.814	-0.747633	0.123474	-6.05498	1.40435e-09	1.81974e-08
ACA1_054050	273.202	0.329429	0.191439	1.7208	0.0852864	0.14242
ACA1_054060	54.8909	0.154137	0.287335	0.536438	0.591656	0.686055
ACA1_054070	904.089	0.208216	0.0947827	2.19678	0.0280365	0.0552923
ACA1_054080	22.764	-0.847856	0.432929	-1.95842	0.0501808	0.0912654
ACA1_054090	72.9704	0.604194	0.194999	3.09845	0.00194534	0.00555679
ACA1_054100	626.799	0.781802	0.168056	4.65202	3.28699e-06	1.953e-05
ACA1_054110	21.0494	-0.269322	0.315089	-0.85475	0.392689	0.502264
ACA1_054120	175.816	0.942408	0.242852	3.88059	0.000104204	0.000423498
ACA1_054130	225.6	0.738272	0.159553	4.62712	3.70782e-06	2.17502e-05
ACA1_054140	1440.65	-0.527923	0.551098	-0.957947	0.33809	0.445483
ACA1_054150	276.621	0.925385	0.169838	5.44862	5.07622e-08	4.60975e-07
ACA1_054160	14.0881	-1.26253	0.441986	-2.8565	0.00428338	0.0110373
ACA1_054170	206.93	-0.441731	0.139176	-3.17389	0.00150411	0.00444495
ACA1_054180	240.894	-0.198874	0.169513	-1.17321	0.240713	0.337981
ACA1_054190	910.231	-0.278555	0.101183	-2.75299	0.0059054	0.0145525
ACA1_054200	26600.7	-0.324934	0.129524	-2.50867	0.0121187	0.0270369
ACA1_054210	226.145	-0.79521	0.14361	-5.53728	3.07211e-08	2.92783e-07
ACA1_054220	742.51	-1.23551	0.198067	-6.23783	4.43696e-10	6.37229e-09
ACA1_054230	1199.86	0.144624	0.0758862	1.9058	0.0566768	0.101082
ACA1_054240	7.28867	-0.28484	0.440769	-0.646235	0.518127	0.620722
ACA1_054250	160.487	-0.923901	0.334466	-2.76232	0.0057393	0.0141964
ACA1_054260	0.141605	0.0720569	0.169566	0.424948	0.670875	NA
ACA1_054270	52.9874	-0.990258	0.3302	-2.99897	0.00270895	0.00738609
ACA1_054280	52.1433	-0.441184	0.456838	-0.965733	0.334178	0.441657
ACA1_054290	16.0889	-0.413731	0.462758	-0.894055	0.371293	0.480383
ACA1_054300	7.56329	0.788432	0.569314	1.38488	0.166089	0.248617
ACA1_054310	19.2413	1.06377	0.449436	2.3669	0.0179376	0.0378339
ACA1_054320	8390.49	1.34403	0.129647	10.3668	3.51082e-25	6.58758e-23
ACA1_054330	586.623	0.43053	0.152624	2.82086	0.00478957	0.0121745
ACA1_054340	9460.59	-0.436719	0.213122	-2.04914	0.040448	0.075542
ACA1_054350	133.243	0.570331	0.258513	2.20619	0.0273705	0.054223
ACA1_054360	735.111	0.541155	0.0805237	6.72044	1.81177e-11	3.38197e-10
ACA1_054370	90.1268	-0.460533	0.185346	-2.48472	0.0129654	0.0286517
ACA1_054380	339.983	0.114517	0.199285	0.574636	0.565537	0.663164
ACA1_054390	38.3863	-0.75709	0.396584	-1.90903	0.0562582	0.100472
ACA1_054400	0.769433	-0.298762	0.455531	-0.655853	0.511918	0.615017
ACA1_054410	758.626	-0.370063	0.0815561	-4.53752	5.69191e-06	3.18747e-05
ACA1_054420	90.4987	0.480345	0.210719	2.27955	0.0226345	0.0462118
ACA1_054430	121.635	0.635204	0.52624	1.20706	0.227408	0.322806
ACA1_054440	384.984	0.0913027	0.0820053	1.11338	0.265547	0.365934
ACA1_054450	68.892	-0.0144321	0.220448	-0.0654671	0.947802	0.965858
ACA1_054460	4175.56	-0.975571	0.144979	-6.72906	1.70765e-11	3.21252e-10
ACA1_054470	247.813	-0.0185295	0.143494	-0.129131	0.897254	0.92749
ACA1_054480	737.598	-0.092717	0.217629	-0.426033	0.670084	0.753531
ACA1_054490	110.128	-0.288874	0.152086	-1.89941	0.0575104	0.102367
ACA1_054500	976.436	0.530171	0.149819	3.53874	0.000402043	0.00139164
ACA1_054510	775.513	0.482793	0.250648	1.92618	0.0540818	0.0971786
ACA1_054520	35.3643	-0.425998	0.518025	-0.822351	0.410877	0.521072
ACA1_054530	280.09	0.398031	0.124167	3.20561	0.00134777	0.00404331
ACA1_054540	133.626	0.856937	0.178254	4.8074	1.52904e-06	9.84034e-06
ACA1_054550	99.7945	-1.16112	0.302264	-3.8414	0.000122332	0.000487305
ACA1_054560	62.9841	-1.269	0.296201	-4.28423	1.83372e-05	8.98697e-05
ACA1_054570	1472.59	-0.174038	0.0797671	-2.18183	0.0291222	0.0571526
ACA1_054580	41.4694	0.0830022	0.273683	0.303278	0.761678	0.826428
ACA1_054590	173.348	0.480217	0.192998	2.4882	0.0128391	0.0284117
ACA1_054600	2.51304	-0.183075	0.56686	-0.322963	0.746724	0.815622
ACA1_054610	217.907	-0.285585	0.121376	-2.3529	0.0186277	0.039067
ACA1_054620	148.065	-0.217253	0.198109	-1.09663	0.272801	0.374198
ACA1_054630	15.4844	-0.161352	0.363737	-0.443596	0.657334	0.742343
ACA1_054640	256.249	1.79368	0.493582	3.63401	0.000279046	0.00100918
ACA1_054650	70.5428	4.99114	0.474364	10.5218	6.85827e-26	1.52443e-23
ACA1_054660	1.03037	0.108082	0.492523	0.219445	0.826303	0.87631
ACA1_054670	0.414276	0.0496136	0.194234	0.255432	0.79839	0.855786
ACA1_054680	0.82047	0.736861	0.519877	1.41737	0.156374	0.237076
ACA1_054690	346.39	-0.578664	0.177958	-3.25168	0.00114725	0.00350359
ACA1_054700	212.377	0.775872	0.168232	4.61192	3.98971e-06	2.32245e-05
ACA1_054710	226.229	0.900919	0.207022	4.3518	1.35027e-05	6.84757e-05
ACA1_054720	53.2587	-0.884931	0.503241	-1.75846	0.0786687	0.133014
ACA1_054730	71.35	-0.782126	0.47572	-1.64409	0.100158	0.163124
ACA1_054740	214.281	-0.147326	0.118573	-1.2425	0.214053	0.306748
ACA1_054750	427.613	-0.00776705	0.0978862	-0.0793478	0.936756	0.957161
ACA1_054760	379.562	1.37745	0.137582	10.0119	1.35161e-23	2.0998e-21
ACA1_054770	3.51567	-0.0244885	0.559759	-0.0437482	0.965105	0.97934
ACA1_054780	375.407	2.22232	0.229421	9.68664	3.43643e-22	4.43299e-20
ACA1_054790	84.785	-0.390476	0.194858	-2.0039	0.045081	0.0829509
ACA1_054800	55.2141	-0.354007	0.364677	-0.970741	0.331677	0.438794
ACA1_054810	3.16604	-0.561516	0.571619	-0.982326	0.325939	0.433186
ACA1_054820	1080.43	0.271809	0.193887	1.4019	0.160946	0.242604
ACA1_054830	108.106	0.429868	0.189032	2.27406	0.0229626	0.0467734
ACA1_054840	392.842	-0.290192	0.107825	-2.69132	0.00711691	0.0171147
ACA1_054850	293.979	-1.46015	0.226934	-6.43425	1.24082e-10	1.97656e-09
ACA1_054860	71.708	0.317477	0.266482	1.19136	0.233511	0.329824
ACA1_054870	2.57367	-0.434351	0.571732	-0.75971	0.447428	0.555879
ACA1_054880	86.5178	0.799816	0.219382	3.64577	0.000266589	0.000970929
ACA1_054890	184.011	0.534546	0.151588	3.5263	0.000421406	0.00145033
ACA1_054900	274.477	0.297454	0.216596	1.37331	0.169655	0.253064
ACA1_054910	96.2309	-0.710604	0.219891	-3.23162	0.0012309	0.0037393
ACA1_054920	379.723	-0.54793	0.0996324	-5.49951	3.8084e-08	3.5591e-07
ACA1_054930	879.62	1.26498	0.118293	10.6936	1.09063e-26	2.58318e-24
ACA1_054940	880.176	0.527403	0.29663	1.77798	0.0754064	0.128309
ACA1_054950	286.884	-0.394165	0.182395	-2.16105	0.0306915	0.0598906
ACA1_054960	0.0887971	0	0.165339	0	1	NA
ACA1_054970	194.446	1.23435	0.188113	6.56172	5.31889e-11	9.05151e-10
ACA1_054980	37.2072	0.0655918	0.264491	0.247993	0.80414	0.860035
ACA1_054990	125.915	-0.318289	0.152985	-2.08052	0.0374775	0.0708458
ACA1_055000	18.2307	-0.668928	0.33015	-2.02614	0.0427509	0.0792589
ACA1_055010	415.378	0.868831	0.163836	5.30305	1.13886e-07	9.57201e-07
ACA1_055020	7.61188	-0.593547	0.568036	-1.04491	0.296064	0.400406
ACA1_055030	526.294	-0.451178	0.107666	-4.19054	2.78293e-05	0.000130207
ACA1_055040	292.646	-0.66735	0.217861	-3.0632	0.00218987	0.00614832
ACA1_055050	1788.08	-0.268308	0.123799	-2.16728	0.0302131	0.0590529
ACA1_055060	1617.71	-0.0640637	0.0922438	-0.694504	0.487366	0.592816
ACA1_055270	960.823	-0.101955	0.101593	-1.00356	0.315589	0.421875
ACA1_055280	11.4064	0.394089	0.450905	0.873997	0.38212	0.491574
ACA1_055290	6.23685	-0.903124	0.542386	-1.66509	0.0958938	0.157101
ACA1_055300	138.951	-0.407411	0.179871	-2.26501	0.0235118	0.0477056
ACA1_055310	724.182	0.656634	0.151372	4.33788	1.43864e-05	7.25747e-05
ACA1_055320	12.5799	-1.10789	0.448019	-2.47285	0.0134039	0.0294853
ACA1_055330	212.275	0.74797	0.196972	3.79734	0.000146258	0.000571099
ACA1_055340	929.614	0.658196	0.166353	3.95662	7.60178e-05	0.000320767
ACA1_055350	0.0420499	-0.111561	0.164818	-0.676875	0.498486	NA
ACA1_055360	0	NA	NA	NA	NA	NA
ACA1_055370	0.0375657	0	0.164818	0	1	NA
ACA1_055380	0.375821	0.139494	0.345399	0.403865	0.686312	NA
ACA1_055390	69.5926	0.961596	0.329279	2.92031	0.00349685	0.00925828
ACA1_055400	18.2541	1.2918	0.43077	2.99881	0.00271036	0.00738854
ACA1_055410	41.5282	-1.13649	0.345832	-3.28624	0.00101533	0.00315812
ACA1_055420	122.489	1.1473	0.215802	5.31644	1.05817e-07	8.96265e-07
ACA1_055430	615.632	0.244121	0.164762	1.48166	0.138431	0.213769
ACA1_055440	415.01	0.108135	0.183049	0.590741	0.554694	0.653561
ACA1_055450	442.18	0.100549	0.160085	0.628099	0.529939	0.63126
ACA1_055460	171.344	0.376216	0.223479	1.68345	0.0922875	0.152038
ACA1_055470	158.074	0.0701651	0.25206	0.278367	0.780731	0.84154
ACA1_055480	142.155	0.326401	0.156665	2.08343	0.037212	0.0704547
ACA1_055490	284.728	0.23832	0.109473	2.17698	0.0294822	0.0577805
ACA1_055500	4.85507	-0.681921	0.570667	-1.19495	0.232105	0.328222
ACA1_055510	616.973	-0.706529	0.149113	-4.73822	2.15605e-06	1.34096e-05
ACA1_055520	475.227	-0.369926	0.146993	-2.51663	0.0118484	0.0265117
ACA1_055530	0.332839	0.342902	0.361826	0.947699	0.343283	NA
ACA1_055540	392.907	-0.204301	0.195048	-1.04744	0.294897	0.399148
ACA1_055550	45.3437	-0.298453	0.22568	-1.32246	0.186015	0.27293
ACA1_055560	10.8408	0.21054	0.410276	0.513166	0.607835	0.699997
ACA1_055570	153.679	-0.75684	0.29122	-2.59886	0.00935333	0.0216461
ACA1_055580	162.616	0.140881	0.130401	1.08037	0.27998	0.382701
ACA1_055590	85.3968	1.24502	0.251611	4.94819	7.4906e-07	5.1683e-06
ACA1_055600	284.296	-0.422462	0.151865	-2.78182	0.00540544	0.0134744
ACA1_055610	27.2399	-1.69149	0.345798	-4.89155	1.00047e-06	6.70757e-06
ACA1_055620	515.854	0.17221	0.129155	1.33336	0.182413	0.268517
ACA1_055630	222.319	-0.0989604	0.157101	-0.629915	0.52875	0.630138
ACA1_055640	982.801	0.602382	0.206389	2.91867	0.00351527	0.00929855
ACA1_055650	590.361	-0.137183	0.0947501	-1.44784	0.147662	0.225663
ACA1_055660	349.218	0.541292	0.199216	2.71711	0.00658544	0.015991
ACA1_055670	6.85509	0.443692	0.497461	0.891913	0.37244	0.481661
ACA1_055680	1.56609	0.987381	0.565296	1.74666	0.0806957	0.135916
ACA1_055790	14.6973	0.284913	0.353395	0.806217	0.420118	0.530073
ACA1_055800	12.9857	0.723259	0.382354	1.89159	0.058545	0.103774
ACA1_055810	0.320912	0	0.172479	0	1	NA
ACA1_055820	199.753	-0.222468	0.160547	-1.38569	0.165842	0.24835
ACA1_055830	33.8114	-0.413607	0.318648	-1.29801	0.194285	0.28311
ACA1_055840	163.21	-1.12225	0.24516	-4.57761	4.70327e-06	2.6827e-05
ACA1_055950	450.551	0.0102383	0.152853	0.0669811	0.946597	0.964964
ACA1_055960	0.954922	0	0.501822	0	1	1
ACA1_055970	5.66027	1.36718	0.510502	2.6781	0.00740402	0.017702
ACA1_055980	0.416682	0	0.434539	0	1	1
ACA1_055990	0.588871	0.126474	0.41347	0.305883	0.759693	0.825144
ACA1_056090	28.0851	-0.93711	0.286535	-3.27049	0.0010736	0.00331651
ACA1_056300	100.16	-0.689177	0.241717	-2.85118	0.00435579	0.0112039
ACA1_056310	116.045	0.791005	0.168902	4.68322	2.82401e-06	1.71074e-05
ACA1_056320	58.825	0.14195	0.194513	0.729772	0.465529	0.572666
ACA1_056430	135.834	0.462018	0.141449	3.26633	0.00108951	0.00335848
ACA1_056540	19.0079	-0.18885	0.450551	-0.419154	0.675104	0.75782
ACA1_056550	0.427004	-0.251401	0.441063	-0.569988	0.568686	0.666102
ACA1_056560	0	NA	NA	NA	NA	NA
ACA1_056670	5.85134	0.506233	0.572621	0.884062	0.376663	0.485982
ACA1_056770	0	NA	NA	NA	NA	NA
ACA1_056880	0	NA	NA	NA	NA	NA
ACA1_056890	0	NA	NA	NA	NA	NA
ACA1_056900	0	NA	NA	NA	NA	NA
ACA1_056910	0	NA	NA	NA	NA	NA
ACA1_056920	0	NA	NA	NA	NA	NA
ACA1_056930	0.0171837	0	0.164818	0	1	NA
ACA1_056940	0.0443986	0	0.164818	0	1	NA
ACA1_056950	0	NA	NA	NA	NA	NA
ACA1_056960	0	NA	NA	NA	NA	NA
ACA1_056970	0.25457	0.137838	0.175815	0.783991	0.433046	NA
ACA1_056980	0	NA	NA	NA	NA	NA
ACA1_056990	0	NA	NA	NA	NA	NA
ACA1_057000	0	NA	NA	NA	NA	NA
ACA1_057010	0	NA	NA	NA	NA	NA
ACA1_057020	0	NA	NA	NA	NA	NA
ACA1_057030	0.02155	0	0.164818	0	1	NA
ACA1_057040	4.84212	-0.511254	0.500775	-1.02092	0.30729	0.41319
ACA1_057050	3.99316	-0.339885	0.567678	-0.598729	0.549354	0.648571
ACA1_057060	842.747	-0.537523	0.1376	-3.90641	9.36772e-05	0.000385159
ACA1_057070	77.5348	-0.390848	0.215426	-1.8143	0.0696309	0.120194
ACA1_057080	185.271	0.540152	0.167082	3.23285	0.00122562	0.0037256
ACA1_057090	167.232	0.591577	0.181531	3.25882	0.00111878	0.00343042
ACA1_057100	532.852	0.659879	0.124904	5.28308	1.27032e-07	1.05238e-06
ACA1_057110	116.549	-0.354198	0.323185	-1.09596	0.273096	0.374567
ACA1_057120	141.596	-0.861566	0.188824	-4.5628	5.04762e-06	2.86217e-05
ACA1_057130	74.8878	-0.224102	0.167524	-1.33773	0.180985	0.266797
ACA1_057140	203.151	0.881786	0.1667	5.28967	1.22537e-07	1.021e-06
ACA1_057150	242.362	0.107629	0.130628	0.823938	0.409975	0.520182
ACA1_057160	88.3658	0.672111	0.194056	3.46349	0.000533222	0.0017854
ACA1_057170	86.4481	-0.720646	0.223672	-3.22189	0.00127348	0.00385045
ACA1_057180	3693.36	-0.658331	0.248088	-2.65362	0.00796336	0.0187936
ACA1_057190	354.66	-0.224812	0.334624	-0.671836	0.501688	0.605799
ACA1_057200	177.544	-0.226503	0.204145	-1.10952	0.267207	0.367677
ACA1_057210	53.3785	0.19866	0.283026	0.701912	0.482734	0.588718
ACA1_057220	61.6277	0.336828	0.258518	1.30292	0.192602	0.280969
ACA1_057230	218.43	0.910554	0.19449	4.68175	2.84437e-06	1.71947e-05
ACA1_057240	195.277	1.30008	0.20887	6.22434	4.83598e-10	6.89055e-09
ACA1_057250	1630.12	-0.643494	0.146808	-4.38325	1.16923e-05	6.02461e-05
ACA1_057260	1065.8	0.546135	0.165802	3.29389	0.000988108	0.00308208
ACA1_057270	0.298291	0.157567	0.286454	0.550062	0.582277	NA
ACA1_057280	34.1674	-0.42485	0.286749	-1.48161	0.138444	0.213769
ACA1_057290	32.9783	-0.993061	0.321118	-3.09251	0.00198468	0.00565242
ACA1_057300	350.88	-0.719474	0.187554	-3.83609	0.000125007	0.000496728
ACA1_057310	28.0321	0.294839	0.30525	0.965895	0.334097	0.441591
ACA1_057320	91.67	0.135697	0.176258	0.769876	0.441373	0.55026
ACA1_057330	64.5907	0.735007	0.558528	1.31597	0.188184	0.275692
ACA1_057340	33.8944	-0.383045	0.27183	-1.40913	0.158796	0.239938
ACA1_057350	18.0476	0.159394	0.370028	0.430761	0.666642	0.750596
ACA1_057360	219.563	-0.130439	0.154878	-0.842209	0.399671	0.509626
ACA1_057370	188.499	-0.549606	0.226761	-2.42373	0.0153621	0.0331568
ACA1_057380	116.489	0.822877	0.5663	1.45307	0.146203	0.22392
ACA1_057390	214.297	-0.299837	0.167422	-1.79091	0.0733073	0.125357
ACA1_057400	257.555	1.73938	0.460684	3.77566	0.000159586	0.000617655
ACA1_057410	41.7312	-1.48782	0.522602	-2.84694	0.00441417	0.0113299
ACA1_057420	597.417	2.60362	0.300459	8.66548	4.49623e-18	2.76432e-16
ACA1_057430	210.273	0.694097	0.131133	5.29308	1.20275e-07	1.00505e-06
ACA1_057440	276.686	0.150821	0.126516	1.19212	0.233215	0.329502
ACA1_057450	90.6748	-1.04587	0.191089	-5.47321	4.41945e-08	4.07741e-07
ACA1_057460	191.831	0.940615	0.363219	2.58967	0.00960691	0.0221691
ACA1_057470	19.4965	0.543235	0.38655	1.40534	0.15992	0.241384
ACA1_057480	0.120266	0	0.169032	0	1	NA
ACA1_057490	408.827	-0.285594	0.101464	-2.81473	0.00488179	0.0123719
ACA1_057500	135.446	-1.02137	0.558575	-1.82853	0.06747	0.116981
ACA1_057510	214.76	-0.115577	0.19181	-0.602559	0.546802	0.646127
ACA1_057520	179.873	0.49435	0.162002	3.05151	0.00227693	0.00636093
ACA1_057530	775.502	-0.447817	0.102481	-4.36976	1.24386e-05	6.36939e-05
ACA1_057540	1.45428	-0.128393	0.549282	-0.233747	0.815182	0.868181
ACA1_057550	3.4813	-0.507486	0.570495	-0.889553	0.373706	0.483108
ACA1_057560	0.104072	-0.0765469	0.16809	-0.455393	0.648826	NA
ACA1_057570	0.53194	-0.563053	0.499279	-1.12773	0.259433	0.359375
ACA1_057780	0	NA	NA	NA	NA	NA
ACA1_057790	792.606	0.0577857	0.176264	0.327837	0.743035	0.81292
ACA1_057800	619.332	0.505428	0.21353	2.36702	0.0179321	0.0378278
ACA1_057810	165.515	1.28429	0.239588	5.36041	8.30336e-08	7.20955e-07
ACA1_057820	127.147	-0.0364194	0.167898	-0.216913	0.828276	0.877534
ACA1_057830	344.924	-0.0204687	0.233526	-0.0876507	0.930154	0.952233
ACA1_057840	99.7036	-0.0014899	0.187202	-0.00795876	0.99365	0.999254
ACA1_057850	76.1985	0.00999309	0.241888	0.0413129	0.967046	0.980676
ACA1_057860	175.78	-0.340193	0.153491	-2.21637	0.026666	0.0530383
ACA1_057870	28.9101	-0.941238	0.389545	-2.41625	0.0156814	0.0337301
ACA1_057880	59.1647	2.28834	0.397996	5.74966	8.9422e-09	9.5757e-08
ACA1_057890	0.187043	0.0383798	0.171928	0.223232	0.823355	NA
ACA1_057900	0.785617	0.571093	0.474059	1.20469	0.228324	0.32389
ACA1_057910	0.0200982	0	0.164818	0	1	NA
ACA1_057920	0	NA	NA	NA	NA	NA
ACA1_057930	100.594	0.349539	0.198697	1.75916	0.0785504	0.132892
ACA1_057940	2331.26	-0.274845	0.130078	-2.11292	0.0346074	0.0662702
ACA1_057950	243.217	0.82887	0.208094	3.98315	6.80084e-05	0.000290706
ACA1_057960	582.075	0.397338	0.20811	1.90927	0.0562278	0.10043
ACA1_057970	455.3	0.630469	0.230731	2.73249	0.00628584	0.0153746
ACA1_057980	169.937	0.524856	0.178193	2.94544	0.00322497	0.0085985
ACA1_057990	158.321	0.533273	0.203714	2.61776	0.0088509	0.0206288
ACA1_058000	84.6416	1.06959	0.24529	4.3605	1.29765e-05	6.60854e-05
ACA1_058010	268.184	0.565732	0.123528	4.57979	4.65453e-06	2.6591e-05
ACA1_058020	849.969	-0.623041	0.126776	-4.9145	8.90083e-07	6.06028e-06
ACA1_058030	77.049	-0.345195	0.210825	-1.63736	0.101556	0.165141
ACA1_058040	61.1063	1.06042	0.573196	1.85001	0.0643127	0.112289
ACA1_058050	316.132	1.3288	0.496866	2.67437	0.00748697	0.0178619
ACA1_058060	218.588	-0.575477	0.16323	-3.52556	0.000422583	0.00145265
ACA1_058070	322.84	-1.24359	0.296417	-4.19541	2.72374e-05	0.000127851
ACA1_058080	42.7813	1.23166	0.274006	4.49501	6.95667e-06	3.81342e-05
ACA1_058090	442.499	0.830462	0.137871	6.02345	1.70733e-09	2.17911e-08
ACA1_058100	163.042	0.342412	0.176451	1.94055	0.0523133	0.0944895
ACA1_058110	128.059	1.50287	0.542807	2.7687	0.00562801	0.0139738
ACA1_058120	919.059	-0.497251	0.143519	-3.4647	0.000530833	0.00177863
ACA1_058130	107.359	0.0712228	0.198649	0.358535	0.719943	0.793921
ACA1_058140	257.154	0.0693014	0.213733	0.324242	0.745755	0.815027
ACA1_058150	74.7278	-1.28177	0.287495	-4.4584	8.25718e-06	4.44154e-05
ACA1_058160	0.403004	-0.130605	0.17701	-0.737837	0.460613	0.567925
ACA1_058170	101.646	-0.20044	0.168944	-1.18643	0.235451	0.33198
ACA1_058180	1.06862	-0.233844	0.546383	-0.427985	0.668662	0.752342
ACA1_058190	131.357	-0.193504	0.156063	-1.23991	0.215009	0.307844
ACA1_058200	149.005	-0.770505	0.176718	-4.36007	1.30019e-05	6.61682e-05
ACA1_058210	165.804	0.495539	0.143944	3.44257	0.000576212	0.0019147
ACA1_058220	167.31	0.537102	0.237835	2.2583	0.0239269	0.0483964
ACA1_058230	102.939	-0.528387	0.428021	-1.23449	0.217021	0.310325
ACA1_058240	281.465	-1.37631	0.415639	-3.3113	0.000928627	0.00291606
ACA1_058250	0.658093	-0.489817	0.488523	-1.00265	0.31603	0.422309
ACA1_058260	40.4032	-1.44329	0.400196	-3.60647	0.000310389	0.0011092
ACA1_058270	88.3233	0.785978	0.234577	3.35062	0.000806305	0.00257504
ACA1_058280	201.098	-0.836747	0.139512	-5.99766	2.00186e-09	2.51723e-08
ACA1_058290	267.775	0.36765	0.130788	2.81104	0.00493813	0.0124818
ACA1_058300	487.963	-0.509018	0.0841888	-6.04615	1.48352e-09	1.91374e-08
ACA1_058310	935.111	-0.50739	0.300321	-1.68949	0.0911247	0.150551
ACA1_058320	61.4273	-2.74552	0.449338	-6.11014	9.95407e-10	1.33163e-08
ACA1_058330	28.0343	-0.216656	0.288663	-0.750551	0.452923	0.561236
ACA1_058340	383.592	0.800909	0.0989847	8.09125	5.90563e-16	2.57002e-14
ACA1_058350	947.05	0.170562	0.105721	1.61332	0.106674	0.171916
ACA1_058360	0.232373	0.12093	0.269111	0.44937	0.653164	NA
ACA1_058370	225.701	-0.522918	0.26045	-2.00775	0.0446697	0.0823885
ACA1_058380	1.60457	-1.48135	0.55206	-2.68331	0.00728966	0.017472
ACA1_058390	188.698	-0.789195	0.245213	-3.21841	0.00128903	0.00389214
ACA1_058400	0.0467759	0	0.1654	0	1	NA
ACA1_058410	75.278	-1.44643	0.242891	-5.95505	2.59994e-09	3.18878e-08
ACA1_058420	113.059	-0.0286631	0.180289	-0.158984	0.873681	0.911207
ACA1_058430	3.81396	-2.04398	0.564169	-3.623	0.000291205	0.00104895
ACA1_058440	58.8429	-0.0514178	0.250944	-0.204898	0.837652	0.883903
ACA1_058450	715.371	-0.107211	0.131825	-0.813281	0.416057	0.525914
ACA1_058460	2.81992	-0.0896828	0.57522	-0.155911	0.876104	0.912626
ACA1_058470	0	NA	NA	NA	NA	NA
ACA1_058480	0	NA	NA	NA	NA	NA
ACA1_058490	0	NA	NA	NA	NA	NA
ACA1_058500	51.5977	0.961211	0.38432	2.50107	0.0123818	0.027543
ACA1_058510	115.234	0.883616	0.181668	4.86389	1.151e-06	7.60384e-06
ACA1_058520	747.224	1.76833	0.230397	7.67515	1.65221e-14	5.51297e-13
ACA1_058530	451.458	-0.082758	0.111778	-0.740378	0.45907	0.566441
ACA1_058540	249.546	-1.36685	0.369524	-3.69895	0.000216492	0.000808655
ACA1_058550	192.606	-1.36989	0.253539	-5.40308	6.55075e-08	5.8279e-07
ACA1_058560	305.714	-0.459285	0.123458	-3.72017	0.000199086	0.000751016
ACA1_058570	127.762	-0.383267	0.191164	-2.00491	0.0449727	0.0828012
ACA1_058580	17.0113	-0.0922628	0.424041	-0.21758	0.827756	0.877305
ACA1_058590	785.25	-0.0605414	0.10379	-0.583306	0.559688	0.658122
ACA1_058700	187.692	-0.046757	0.211842	-0.220716	0.825314	0.87568
ACA1_058710	6353.97	0.314628	0.123549	2.54658	0.0108783	0.0246078
ACA1_058720	381.28	-0.31199	0.121861	-2.56022	0.0104607	0.0238234
ACA1_058730	361.657	1.22185	0.210209	5.81254	6.15314e-09	6.84377e-08
ACA1_058740	9375.51	-0.863964	0.202603	-4.26432	2.0051e-05	9.73771e-05
ACA1_058750	142.269	-0.301104	0.161682	-1.86232	0.0625583	0.10977
ACA1_058760	2710.22	-2.13351	0.279441	-7.6349	2.25992e-14	7.35392e-13
ACA1_058770	6720.17	-0.699364	0.114651	-6.09995	1.06102e-09	1.40381e-08
ACA1_058780	208.569	0.218264	0.132095	1.65233	0.0984671	0.160806
ACA1_058790	5429.9	0.192854	0.0924445	2.08616	0.0369638	0.0700764
ACA1_058800	642.801	-0.404956	0.120523	-3.35998	0.000779489	0.0025004
ACA1_058810	4525.94	-0.945377	0.158526	-5.96354	2.46826e-09	3.03244e-08
ACA1_058820	542.544	-0.0432018	0.13059	-0.330821	0.74078	0.811186
ACA1_058830	319.378	-0.17303	0.163604	-1.05761	0.290233	0.39381
ACA1_058840	1565.43	1.02802	0.379633	2.70793	0.00677052	0.0163798
ACA1_058850	5242.96	0.20778	0.22752	0.913239	0.361117	0.470249
ACA1_058860	448.905	-0.118168	0.148571	-0.795365	0.426401	0.535848
ACA1_058870	7.14124	0.0999484	0.468482	0.213345	0.831058	0.87914
ACA1_058880	4.91648	-0.463146	0.540123	-0.857483	0.391178	0.500844
ACA1_058890	1032.21	0.802905	0.124937	6.42649	1.30586e-10	2.07103e-09
ACA1_058900	81.7204	-0.226206	0.280307	-0.806994	0.41967	0.5296
ACA1_058910	101.431	0.259292	0.169698	1.52796	0.126523	0.197943
ACA1_058920	3.89879	0.365357	0.575683	0.63465	0.525656	0.627297
ACA1_058930	21.683	-0.161652	0.367655	-0.439683	0.660167	0.744989
ACA1_058940	131.135	0.735013	0.177821	4.13344	3.57373e-05	0.000163344
ACA1_059050	6.72135	0.076107	0.516895	0.147239	0.882943	0.917291
ACA1_059160	0	NA	NA	NA	NA	NA
ACA1_059170	0.0408599	0	0.164818	0	1	NA
ACA1_059280	0	NA	NA	NA	NA	NA
ACA1_059290	30.645	-0.508928	0.36116	-1.40915	0.158792	0.239938
ACA1_059300	152.663	-0.772259	0.176713	-4.37013	1.24172e-05	6.36186e-05
ACA1_059310	3.50163	-0.703554	0.558075	-1.26068	0.207424	0.2987
ACA1_059420	0.996004	0.0981972	0.526236	0.186603	0.851972	0.894116
ACA1_059430	83.1625	-0.855381	0.332274	-2.57433	0.0100435	0.0230149
ACA1_059440	145.229	1.53745	0.251033	6.12448	9.0978e-10	1.22388e-08
ACA1_059450	187.129	0.72785	0.223912	3.25061	0.00115158	0.00351533
ACA1_059460	7736.42	-0.489353	0.122725	-3.98739	6.68052e-05	0.00028641
ACA1_059470	120.6	1.10047	0.157919	6.96854	3.20251e-12	6.99999e-11
ACA1_059480	45.1437	-2.27688	0.528744	-4.30621	1.66073e-05	8.25394e-05
ACA1_059490	2652.55	0.16077	0.0974088	1.65046	0.098848	0.161337
ACA1_059500	238.389	0.221915	0.249968	0.887773	0.374663	0.484007
ACA1_059510	270.924	-0.766901	0.215545	-3.55797	0.000373731	0.00130648
ACA1_059520	37.352	0.472053	0.427298	1.10474	0.269273	0.370036
ACA1_059530	306.026	0.752637	0.159241	4.72641	2.28523e-06	1.41279e-05
ACA1_059540	885.884	-0.167663	0.0789701	-2.12312	0.0337434	0.0649412
ACA1_059550	81.5342	-0.497786	0.195671	-2.54399	0.0109594	0.0247795
ACA1_059560	0	NA	NA	NA	NA	NA
ACA1_059570	53.8825	-0.582143	0.281541	-2.0677	0.0386681	0.0725931
ACA1_059580	156.931	-0.488174	0.204173	-2.39098	0.0168034	0.0357601
ACA1_059590	172.753	-0.185197	0.187014	-0.990284	0.322036	0.428777
ACA1_059600	1969.46	-1.25887	0.153262	-8.21388	2.14161e-16	1.01117e-14
ACA1_059610	596.491	-0.833709	0.206808	-4.03131	5.54658e-05	0.000242398
ACA1_059620	153.832	1.18039	0.248604	4.74809	2.05348e-06	1.28159e-05
ACA1_059730	77.3518	-0.534205	0.191357	-2.79167	0.00524369	0.0131438
ACA1_059740	1965.92	-0.0867013	0.100486	-0.86282	0.388236	0.498024
ACA1_059750	17.5544	0.249535	0.356445	0.700065	0.483887	0.589636
ACA1_059760	147.87	-0.185946	0.190661	-0.975271	0.329426	0.436616
ACA1_059770	116.884	-0.912697	0.216307	-4.21945	2.44901e-05	0.000116354
ACA1_059780	0.159479	0.071466	0.170588	0.418938	0.675261	NA
ACA1_059790	3.26041	0.166052	0.567292	0.292711	0.769743	0.832803
ACA1_059800	68.2367	1.18934	0.210163	5.6591	1.52168e-08	1.57122e-07
ACA1_059810	28.3588	-0.018761	0.390572	-0.0480347	0.961689	0.976726
ACA1_059820	448.854	-0.821701	0.1567	-5.24378	1.57324e-07	1.27055e-06
ACA1_059830	169.095	-0.675889	0.213504	-3.1657	0.0015471	0.00455336
ACA1_059840	575.846	-0.774278	0.163193	-4.74456	2.08959e-06	1.30131e-05
ACA1_059850	451.87	1.02181	0.155024	6.59125	4.36135e-11	7.55549e-10
ACA1_059860	458.477	0.471187	0.0835754	5.63787	1.72166e-08	1.75049e-07
ACA1_059870	176.162	-0.845192	0.210657	-4.01218	6.01616e-05	0.000260869
ACA1_059980	278.831	0.22734	0.195833	1.16089	0.245688	0.343963
ACA1_059990	126.106	0.222647	0.19394	1.14802	0.25096	0.349987
ACA1_060000	151.094	-0.166414	0.240798	-0.691094	0.489506	0.594568
ACA1_060010	453.628	0.790413	0.191542	4.12659	3.68187e-05	0.000167757
ACA1_060020	148.519	1.14971	0.223338	5.14783	2.6352e-07	2.01767e-06
ACA1_060030	133.041	-0.519967	0.171808	-3.02645	0.00247441	0.00682328
ACA1_060040	31.6659	-0.669609	0.370617	-1.80674	0.070803	0.121941
ACA1_060050	0.256585	0	0.331816	0	1	NA
ACA1_060060	0	NA	NA	NA	NA	NA
ACA1_060070	0	NA	NA	NA	NA	NA
ACA1_060080	0.0420499	-0.111561	0.164818	-0.676875	0.498486	NA
[truncated: 13,656 more rows]

## Sheet: UninfectedvsWT.3hr.results
	baseMean	log2FoldChange	lfcSE	stat	pvalue	padj
ACA1_000210	474.682	-0.262873	0.200755	-1.30942	0.190393	0.551014
ACA1_000220	109.069	0.0383567	0.182059	0.210682	0.833135	0.958144
ACA1_000330	344.708	-0.0747112	0.113234	-0.659795	0.509385	0.814512
ACA1_000530	312.525	-0.321954	0.170526	-1.888	0.0590256	0.337724
ACA1_000540	312.325	-0.143676	0.14519	-0.98957	0.322384	0.680019
ACA1_000550	1839.42	0.886288	0.291283	3.0427	0.00234464	0.0440786
ACA1_000560	8.36131	1.52574	0.539481	2.82815	0.00468172	0.0726357
ACA1_000570	130.502	-0.151028	0.152008	-0.993557	0.320439	0.679528
ACA1_000580	316.421	-0.196948	0.197836	-0.995514	0.319486	0.678322
ACA1_000590	267.555	0.193949	0.402455	0.481915	0.629867	0.875565
ACA1_000790	185.929	0.475761	0.185627	2.56299	0.0103775	0.121973
ACA1_000800	1.81038	-1.16584	0.569391	-2.04752	0.0406072	0.279329
ACA1_000810	26.9131	0.625514	0.305915	2.04473	0.0408816	0.280127
ACA1_000820	746.246	0.0472293	0.127701	0.369842	0.7115	0.911578
ACA1_000830	14.2343	-0.479766	0.544192	-0.881611	0.377987	0.726252
ACA1_000840	992.591	-0.122402	0.0889133	-1.37665	0.168621	0.529507
ACA1_001040	5.39668	0.162613	0.539396	0.301473	0.763054	0.930057
ACA1_001250	192.787	-0.267877	0.236037	-1.1349	0.256419	0.625617
ACA1_001260	236.26	-0.00567703	0.125012	-0.0454117	0.963779	1
ACA1_001270	25.7717	2.08508	0.496062	4.20326	2.631e-05	0.00138001
ACA1_001280	57.8928	0.76528	0.211291	3.62192	0.000292422	0.00964207
ACA1_001290	249.042	-0.119722	0.220393	-0.543219	0.586979	0.854883
ACA1_001300	181.633	0.0697026	0.170948	0.407742	0.683463	0.899425
ACA1_001310	32.2655	-0.0454843	0.268184	-0.169601	0.865324	0.971882
ACA1_001510	43.8373	0.275648	0.250794	1.0991	0.271725	0.639667
ACA1_001520	465.003	-0.106139	0.140142	-0.757366	0.44883	0.773449
ACA1_001530	559.875	0.577729	0.128216	4.50591	6.60901e-06	0.000431019
ACA1_001540	141.604	0.542832	0.213823	2.5387	0.0111265	0.12693
ACA1_001550	8.78529	-0.0961654	0.445639	-0.215792	0.82915	0.956639
ACA1_001660	894.437	0.146179	0.332501	0.439633	0.660203	0.888184
ACA1_001860	50.3718	-0.422181	0.241408	-1.74882	0.0803218	0.388855
ACA1_001870	365.637	-0.294242	0.140049	-2.10099	0.0356418	0.258418
ACA1_001980	60.8432	-0.0309273	0.373414	-0.082823	0.933992	0.999837
ACA1_001990	28.7859	-0.450781	0.313143	-1.43954	0.149999	0.507071
ACA1_002090	1.27712	1.12515	0.565317	1.99029	0.0465585	0.298217
ACA1_002200	51.8478	-0.0243889	0.24105	-0.101178	0.919409	0.993737
ACA1_002300	5711.62	0.156925	0.202803	0.773779	0.439062	0.768002
ACA1_002310	0.366621	0	0.378697	0	1	1
ACA1_002320	564.145	0.263256	0.171466	1.53533	0.124703	0.469116
ACA1_002330	331.525	-0.101855	0.12868	-0.791537	0.428631	0.762291
ACA1_002430	383.813	0.665698	0.253335	2.62774	0.00859536	0.108791
ACA1_002440	16.5323	0.714874	0.402169	1.77755	0.0754784	0.378522
ACA1_002450	35.144	-0.0288706	0.339657	-0.0849993	0.932262	0.9993
ACA1_002460	23.6142	0.112552	0.340102	0.330935	0.740694	0.923142
ACA1_002470	18.7867	-0.00806393	0.347947	-0.0231757	0.98151	1
ACA1_002480	16.0921	0.133563	0.471939	0.283009	0.77717	0.93485
ACA1_002490	334.898	-0.215909	0.139979	-1.54244	0.122966	0.467156
ACA1_002500	2532.22	-0.0556462	0.117955	-0.47176	0.637098	0.878267
ACA1_002510	2779.56	0.677834	0.170278	3.98076	6.86961e-05	0.0029956
ACA1_002610	502.497	0.963558	0.30043	3.20726	0.00134005	0.0303861
ACA1_002620	392.14	-0.128196	0.089449	-1.43317	0.151808	0.508997
ACA1_002630	82.8779	-0.271465	0.255688	-1.06171	0.288369	0.652162
ACA1_002730	0	NA	NA	NA	NA	NA
ACA1_002740	403.144	-0.645347	0.536935	-1.20191	0.229398	0.593716
ACA1_002750	183.995	0.128042	0.167497	0.764442	0.444604	0.771125
ACA1_002760	83.4765	0.0119547	0.204884	0.0583485	0.953471	1
ACA1_002770	495.519	-0.288177	0.219237	-1.31445	0.188694	0.54986
ACA1_002780	64.5575	0.0121976	0.237265	0.051409	0.959	1
ACA1_002790	78.6123	-0.131925	0.232283	-0.567949	0.57007	0.845898
ACA1_002890	0.0360616	0.0990837	0.164818	0.601171	0.547726	NA
ACA1_003000	1.17976	-0.233141	0.519574	-0.448715	0.653637	0.885476
ACA1_003110	258.596	0.152629	0.329098	0.463781	0.642804	0.879947
ACA1_003220	129.484	0.264183	0.333886	0.791237	0.428806	0.762367
ACA1_003530	5.11122	0.755132	0.500547	1.50862	0.131397	0.480159
ACA1_003640	3.96802	0.663674	0.512701	1.29447	0.195504	0.557236
ACA1_003650	459.079	-0.0557191	0.188817	-0.295097	0.76792	0.930393
ACA1_003850	26.4101	-0.026041	0.346116	-0.0752377	0.940026	1
ACA1_003860	17.4729	1.62295	0.444131	3.65421	0.000257974	0.00864155
ACA1_003870	80.4446	-0.740147	0.442075	-1.67425	0.0940805	0.418044
ACA1_004080	59.1242	-0.542078	0.460081	-1.17822	0.238708	0.605249
ACA1_004190	126.271	0.0204714	0.153755	0.133143	0.89408	0.983892
ACA1_004200	142.603	-0.265703	0.143372	-1.85325	0.0638471	0.34957
ACA1_004400	76.0031	0.0642646	0.248589	0.258518	0.796007	0.944828
ACA1_004410	39.1029	-0.166495	0.235001	-0.708487	0.478643	0.795974
ACA1_004520	10.4719	-0.0294453	0.379023	-0.0776873	0.938077	1
ACA1_004630	38.9611	0.460517	0.280447	1.64208	0.100573	0.430861
ACA1_004640	5.01327	0.229278	0.505021	0.453997	0.649831	0.884056
ACA1_004750	1163.73	-0.139002	0.161067	-0.863007	0.388133	0.735395
ACA1_004850	45.2078	-0.289609	0.24311	-1.19127	0.23355	0.597619
ACA1_004860	85.6644	-0.255719	0.234544	-1.09028	0.275589	0.642949
ACA1_004870	28.4095	0.342565	0.308219	1.11143	0.266382	0.634185
ACA1_004980	4.86602	0.69614	0.533465	1.30494	0.191913	0.552899
[truncated: 15,573 more rows]
