# Supplementary material for: Legionella pneumophila Infection Rewires the Acanthamoeba castellanii Transcriptome, Highlighting a Class of Sirtuin Genes
Source: Front Cell Infect Microbiol. 2020 Aug 20;10:428. doi: 10.3389/fcimb.2020.00428 (PMC7468528; doi:10.3389/fcimb.2020.00428)
Supplement: Supplementary file 4 [file Table_4.XLSX]

## Sheet: Sheet1
Tags	aca1	SeqName	Description	Length	#Hits	e-Value	sim mean	#GO	GO IDs	GO Names	Enzyme Codes	Enzyme Names	InterPro IDs	InterPro GO IDs	InterPro GO Names
[INTERPRO, BLASTED, MAPPED, GO-SLIM]	ACA1_000210	ELR18781	H ACA ribonucleo complex subunit 3	195	20	5.19e-40	85.85	4	F:GO:0003723; P:GO:0042254; P:GO:0034641; C:GO:0005730	F:RNA binding; P:ribosome biogenesis; P:cellular nitrogen compound metabolic process; C:nucleolus			IPR036756 (G3DSA:2.20.28.GENE3D); IPR007264 (PFAM); mobidb-lite (MOBIDB_LITE); IPR036756 (SUPERFAMILY)	P:GO:0001522; F:GO:0030515; P:GO:0042254	P:pseudouridine synthesis; F:snoRNA binding; P:ribosome biogenesis
[INTERPRO, BLASTED, MAPPED, GO-SLIM]	ACA1_000220	ELR18782	endonuclease	444	20	1.79e-106	49.4	1	F:GO:0004518	F:nuclease activity			IPR036691 (G3DSA:3.60.10.GENE3D); IPR036691 (SUPERFAMILY)	no GO terms	no GO terms
[INTERPRO, BLASTED, MAPPED, GO-SLIM]	ACA1_000330	ELR18783	myotubularin-related 2 isoform X2	3207	20	0	64.5	9	C:GO:0005634; P:GO:0016192; P:GO:0006629; F:GO:0016791; C:GO:0005829; C:GO:0031410; P:GO:0009058; C:GO:0005576; P:GO:0044711	C:nucleus; P:vesicle-mediated transport; P:lipid metabolic process; F:phosphatase activity; C:cytosol; C:cytoplasmic vesicle; P:biosynthetic process; C:extracellular region; P:single-organism biosynthetic process	EC:3.1.3.41; EC:3.1.3.64	4-nitrophenylphosphatase; Phosphatidylinositol-3-phosphatase	IPR010569 (PFAM); mobidb-lite (MOBIDB_LITE); mobidb-lite (MOBIDB_LITE); mobidb-lite (MOBIDB_LITE); mobidb-lite (MOBIDB_LITE); mobidb-lite (MOBIDB_LITE); IPR010569 (PROSITE_PROFILES); IPR029021 (SUPERFAMILY); IPR011993 (SUPERFAMILY)	no GO terms	no GO terms
[INTERPRO, BLASTED, MAPPED]	ACA1_000530	ELR15485	pentatricopeptide repeat domain containing	2043	20	0	49.45	4	P:GO:0070130; C:GO:0005737; C:GO:0005739; C:GO:0032592	P:negative regulation of mitochondrial translation; C:cytoplasm; C:mitochondrion; C:integral component of mitochondrial membrane			Coil (COILS); Coil (COILS); G3DSA:3.30.2320.10 (GENE3D); IPR002885 (PFAM); IPR002885 (PFAM); mobidb-lite (MOBIDB_LITE); mobidb-lite (MOBIDB_LITE)	no GO terms	no GO terms
[INTERPRO, BLASTED, MAPPED, GO-SLIM]	ACA1_000540	ELR15486	hypothetical protein ACA1_000540	447	1	1.8e-13	100	1	C:GO:0005575	C:cellular_component			mobidb-lite (MOBIDB_LITE); mobidb-lite (MOBIDB_LITE)	no GO terms	no GO terms
[INTERPRO, BLASTED, MAPPED, GO-SLIM]	ACA1_000550	ELR15487	eukaryotic translation initiation factor 4E type 3-like	849	20	8.87e-177	54.7	2	F:GO:0008135; C:GO:0005840	F:translation factor activity, RNA binding; C:ribosome			IPR001040 (PFAM); IPR023398 (G3DSA:3.30.760.GENE3D); mobidb-lite (MOBIDB_LITE); IPR023398 (SUPERFAMILY)	F:GO:0003743; F:GO:0003723; C:GO:0005737; P:GO:0006413	F:translation initiation factor activity; F:RNA binding; C:cytoplasm; P:translational initiation
[INTERPRO, BLASTED]	ACA1_000560	ELR15488	hypothetical protein ACA1_000560	846	1	5.6e-92	100						Coil (COILS); G3DSA:1.20.1000.10 (GENE3D); mobidb-lite (MOBIDB_LITE); mobidb-lite (MOBIDB_LITE)	no GO terms	no GO terms
[INTERPRO, BLASTED, MAPPED, GO-SLIM]	ACA1_000570	ELR15489	K+ channel tetramerisation subfamily	792	20	2.19e-121	61.8	2	P:GO:0006461; F:GO:0003674	P:protein complex assembly; F:molecular_function			IPR000210 (SMART); IPR003131 (PFAM); G3DSA:3.30.710.10 (GENE3D); mobidb-lite (MOBIDB_LITE); IPR011333 (SUPERFAMILY)	F:GO:0005515; P:GO:0051260	F:protein binding; P:protein homooligomerization
[INTERPRO, BLASTED, MAPPED, GO-SLIM]	ACA1_000580	ELR15490	hypothetical protein ACA1_000580	1383	1	0	100	1	C:GO:0005575	C:cellular_component			Coil (COILS); mobidb-lite (MOBIDB_LITE)	no GO terms	no GO terms
[INTERPRO, BLASTED, MAPPED, GO-SLIM]	ACA1_000590	ELR15491	hypothetical protein ACA1_000590, partial	1857	20	0	47.85	3	P:GO:0008150; C:GO:0005575; F:GO:0003674	P:biological_process; C:cellular_component; F:molecular_function			Coil (COILS); Coil (COILS); IPR004245 (PFAM); IPR017849 (G3DSA:3.40.720.GENE3D); mobidb-lite (MOBIDB_LITE); IPR017850 (SUPERFAMILY)	F:GO:0003824; P:GO:0008152	F:catalytic activity; P:metabolic process
[INTERPRO, BLASTED]	ACA1_000790	ELR20478	hypothetical protein ACA1_000790	564	1	8.83e-74	100						mobidb-lite (MOBIDB_LITE); mobidb-lite (MOBIDB_LITE)	no GO terms	no GO terms
[INTERPRO, BLASTED, MAPPED, GO-SLIM]	ACA1_000800	ELR20479	domain containing	480	2	2.69e-62	97	2	P:GO:0007165; F:GO:0003674	P:signal transduction; F:molecular_function			mobidb-lite (MOBIDB_LITE); mobidb-lite (MOBIDB_LITE); mobidb-lite (MOBIDB_LITE)	no GO terms	no GO terms
[INTERPRO, BLASTED, MAPPED, GO-SLIM]	ACA1_000810	ELR20480	domain containing	246	20	2.05e-53	58.6	2	P:GO:0007165; F:GO:0003674	P:signal transduction; F:molecular_function			IPR000219 (PFAM); IPR035899 (G3DSA:1.20.900.GENE3D); IPR000219 (PROSITE_PROFILES); IPR035899 (SUPERFAMILY)	P:GO:0035023; F:GO:0005089	P:regulation of Rho protein signal transduction; F:Rho guanyl-nucleotide exchange factor activity
[INTERPRO, BLASTED, MAPPED, GO-SLIM]	ACA1_000820	ELR20481	MYC binding	3396	20	0	55.75	1	F:GO:0043167	F:ion binding			Coil (COILS); Coil (COILS); IPR001841 (SMART); IPR013083 (G3DSA:3.30.40.GENE3D); IPR013083 (G3DSA:3.30.40.GENE3D); mobidb-lite (MOBIDB_LITE); mobidb-lite (MOBIDB_LITE); mobidb-lite (MOBIDB_LITE); mobidb-lite (MOBIDB_LITE); IPR017907 (PROSITE_PATTERNS); IPR001841 (PROSITE_PROFILES); cd16463 (CDD); SSF57850 (SUPERFAMILY)	no GO terms	no GO terms
[INTERPRO, BLASTED]	ACA1_000830	ELR20482	lactoylglutathione lyase	687	20	6.4e-158	61.1						IPR029068 (G3DSA:3.10.180.GENE3D); IPR004360 (PFAM); mobidb-lite (MOBIDB_LITE); mobidb-lite (MOBIDB_LITE); IPR037523 (PROSITE_PROFILES); IPR029068 (SUPERFAMILY)	no GO terms	no GO terms
[INTERPRO, BLASTED, MAPPED, GO-SLIM]	ACA1_000840	ELR20483	glucosidase 2 subunit beta-like	1068	20	1.76e-180	72.35	1	P:GO:0008150	P:biological_process			Coil (COILS); Coil (COILS); Coil (COILS); IPR028146 (PFAM); G3DSA:1.20.1600.10 (GENE3D); G3DSA:4.10.400.10 (GENE3D); G3DSA:4.10.400.10 (GENE3D); mobidb-lite (MOBIDB_LITE)	no GO terms	no GO terms
[INTERPRO, BLASTED]	ACA1_001250	ELR23775	mRNA capping large subunit	5778	2	0	93						Coil (COILS); Coil (COILS); mobidb-lite (MOBIDB_LITE); mobidb-lite (MOBIDB_LITE); mobidb-lite (MOBIDB_LITE); mobidb-lite (MOBIDB_LITE); mobidb-lite (MOBIDB_LITE); mobidb-lite (MOBIDB_LITE); mobidb-lite (MOBIDB_LITE); mobidb-lite (MOBIDB_LITE); mobidb-lite (MOBIDB_LITE); mobidb-lite (MOBIDB_LITE)	no GO terms	no GO terms
[INTERPRO, BLASTED, MAPPED]	ACA1_001260	ELR23776	growth hormone-regulated TBC 1	2058	20	0	59.7	7	P:GO:0031338; P:GO:0090630; F:GO:0005096; C:GO:0012505; P:GO:0006886; F:GO:0017137; C:GO:0005622	P:regulation of vesicle fusion; P:activation of GTPase activity; F:GTPase activator activity; C:endomembrane system; P:intracellular protein transport; F:Rab GTPase binding; C:intracellular			Coil (COILS); IPR000195 (SMART); IPR000195 (PFAM); G3DSA:1.10.10.750 (GENE3D); G3DSA:1.10.8.270 (GENE3D); mobidb-lite (MOBIDB_LITE); mobidb-lite (MOBIDB_LITE); mobidb-lite (MOBIDB_LITE); IPR000195 (PROSITE_PROFILES); IPR035969 (SUPERFAMILY); IPR035969 (SUPERFAMILY)	no GO terms	no GO terms
[INTERPRO, BLASTED, MAPPED, GO-SLIM]	ACA1_001280	ELR23777	glutathione gamma-glutamylcysteinyltransferase	777	20	4.94e-162	49.15	6	P:GO:0019748; F:GO:0016746; F:GO:0043167; P:GO:0034641; P:GO:0009058; P:GO:0044711	P:secondary metabolic process; F:transferase activity, transferring acyl groups; F:ion binding; P:cellular nitrogen compound metabolic process; P:biosynthetic process; P:single-organism biosynthetic process	EC:2.3.2.15	Glutathione gamma-glutamylcysteinyltransferase	G3DSA:3.90.70.10 (GENE3D); IPR007719 (PFAM); mobidb-lite (MOBIDB_LITE); IPR007719 (PROSITE_PROFILES); SSF54001 (SUPERFAMILY)	P:GO:0046938; F:GO:0016756; F:GO:0046872; P:GO:0010038	P:phytochelatin biosynthetic process; F:glutathione gamma-glutamylcysteinyltransferase activity; F:metal ion binding; P:response to metal ion
[INTERPRO, BLASTED, MAPPED, GO-SLIM]	ACA1_001300	ELR23778	fucose-1-phosphate guanylyltransferase	1800	20	0	55.1	1	F:GO:0016779	F:nucleotidyltransferase activity			IPR012887 (PFAM)	F:GO:0016772	F:transferase activity, transferring phosphorus-containing groups
[INTERPRO, BLASTED]	ACA1_001310	ELR23779	hypothetical protein ACA1_001310, partial	420	3	1.91e-73	98.67						IPR013783 (G3DSA:2.60.40.GENE3D); IPR013783 (G3DSA:2.60.40.GENE3D)	no GO terms	no GO terms
[INTERPRO, BLASTED]	ACA1_001510	ELR12259	hypothetical protein ACA1_001510	270	1	1.54e-55	100						no IPS match	no IPS match	no IPS match
[INTERPRO, BLASTED, MAPPED, GO-SLIM]	ACA1_001520	ELR12260	ATP:cob(I)alamin adenosyltransferase	642	20	5.78e-145	71.1	1	F:GO:0003674	F:molecular_function			IPR016030 (PFAM); IPR029499 (TIGRFAM); IPR036451 (G3DSA:1.20.1200.GENE3D); mobidb-lite (MOBIDB_LITE); mobidb-lite (MOBIDB_LITE); IPR029499 (PRODOM); IPR036451 (SUPERFAMILY)	no GO terms	no GO terms
[INTERPRO, BLASTED, MAPPED, GO-SLIM]	ACA1_001530	ELR12261	FAD-binding oxidoreductase	2868	20	0	52.45	1	F:GO:0003674	F:molecular_function			Coil (COILS); G3DSA:3.40.50.150 (GENE3D); IPR029063 (SUPERFAMILY)	no GO terms	no GO terms
[INTERPRO, BLASTED, MAPPED, GO-SLIM]	ACA1_001540	ELR12262	FAD-binding oxidoreductase	1794	20	0	53.9	2	F:GO:0016491; F:GO:0043167	F:oxidoreductase activity; F:ion binding			IPR006094 (PFAM); IPR016169 (G3DSA:3.30.465.GENE3D); IPR016167 (G3DSA:3.30.43.GENE3D); mobidb-lite (MOBIDB_LITE); IPR016166 (PROSITE_PROFILES); IPR016164 (SUPERFAMILY); IPR036318 (SUPERFAMILY)	F:GO:0016614; F:GO:0050660; F:GO:0016491; F:GO:0003824; P:GO:0055114	F:oxidoreductase activity, acting on CH-OH group of donors; F:flavin adenine dinucleotide binding; F:oxidoreductase activity; F:catalytic activity; P:oxidation-reduction process
[INTERPRO, BLASTED, MAPPED, GO-SLIM]	ACA1_001550	ELR12263	altronate hydrolase	351	20	2.03e-68	61.65	1	F:GO:0016829	F:lyase activity			no IPS match	no IPS match	no IPS match
[INTERPRO, BLASTED]	ACA1_001860	ELR16497	hypothetical protein ACA1_001860	219	1	4.14e-32	100						no IPS match	no IPS match	no IPS match
[INTERPRO, BLASTED, MAPPED, GO-SLIM]	ACA1_001870	ELR16498	histone H2B-like	318	20	3.05e-61	84.65	4	F:GO:0003677; P:GO:0065003; P:GO:0051276; C:GO:0000228	F:DNA binding; P:macromolecular complex assembly; P:chromosome organization; C:nuclear chromosome			IPR000558 (PRINTS); IPR000558 (SMART); G3DSA:1.10.20.10 (GENE3D); IPR007125 (PFAM); mobidb-lite (MOBIDB_LITE); IPR009072 (SUPERFAMILY)	F:GO:0003677; F:GO:0046982; C:GO:0000786	F:DNA binding; F:protein heterodimerization activity; C:nucleosome
[INTERPRO, BLASTED]	ACA1_001980	ELR16499	hypothetical protein ACA1_001980	462	5	6.34e-82	68.8						no IPS match	no IPS match	no IPS match
[INTERPRO, BLASTED, MAPPED]	ACA1_001990	ELR16500	aflatoxin B1 aldehyde reductase member 4-like	477	20	1.21e-114	57.9	2	F:GO:0016491; P:GO:0055114	F:oxidoreductase activity; P:oxidation-reduction process			IPR023210 (PFAM); IPR036812 (G3DSA:3.20.20.GENE3D); IPR023210 (CDD); IPR036812 (SUPERFAMILY)	no GO terms	no GO terms
[INTERPRO, BLASTED, MAPPED, GO-SLIM]	ACA1_002090	ELR13737	domain containing	303	2	9.22e-68	99.5	3	P:GO:0007165; C:GO:0005622; F:GO:0003674	P:signal transduction; C:intracellular; F:molecular_function			G3DSA:1.20.870.10 (GENE3D); IPR000651 (PROSITE_PROFILES); IPR023578 (SUPERFAMILY)	no GO terms	no GO terms
[INTERPRO, BLASTED, MAPPED, GO-SLIM]	ACA1_002200	ELR13738	neuferricin-like isoform X2	573	20	2.35e-127	68.55	1	C:GO:0005622	C:intracellular			Coil (COILS); IPR001199 (SMART); IPR001199 (PFAM); IPR036400 (G3DSA:3.10.120.GENE3D); IPR036400 (SUPERFAMILY)	no GO terms	no GO terms
[INTERPRO, BLASTED, MAPPED, GO-SLIM]	ACA1_002300	ELR16480	pyruvate mitochondrial-like isoform X1	3630	20	0	78	11	F:GO:0003677; P:GO:0005975; P:GO:0006091; C:GO:0005737; P:GO:0006629; F:GO:0043167; P:GO:0006520; P:GO:0009058; P:GO:0044711; F:GO:0016874; P:GO:0044723	F:DNA binding; P:carbohydrate metabolic process; P:generation of precursor metabolites and energy; C:cytoplasm; P:lipid metabolic process; F:ion binding; P:cellular amino acid metabolic process; P:biosynthetic process; P:single-organism biosynthetic process; F:ligase activity; P:single-organism carbohydrate metabolic process	EC:6.4.1.1; EC:6.3.4.14	Pyruvate carboxylase; Biotin carboxylase	Coil (COILS); IPR005482 (SMART); G3DSA:3.30.470.20 (GENE3D); IPR013815 (G3DSA:3.30.1490.GENE3D); IPR005930 (PIRSF); IPR000089 (PFAM); IPR005482 (PFAM); G3DSA:3.40.50.20 (GENE3D); G3DSA:2.40.50.100 (GENE3D); G3DSA:3.10.600.10 (GENE3D); IPR005930 (TIGRFAM); G3DSA:3.10.600.10 (GENE3D); IPR000891 (PFAM); IPR013785 (G3DSA:3.20.20.GENE3D); G3DSA:1.10.10.60 (GENE3D); IPR003379 (PFAM); IPR005481 (PFAM); …	F:GO:0005524; P:GO:0006094; F:GO:0003824; F:GO:0004736; F:GO:0046872; F:GO:0009374; F:GO:0004075; P:GO:0006090	F:ATP binding; P:gluconeogenesis; F:catalytic activity; F:pyruvate carboxylase activity; F:metal ion binding; F:biotin binding; F:biotin carboxylase activity; P:pyruvate metabolic process
[INTERPRO, BLASTED, MAPPED, GO-SLIM]	ACA1_002310	ELR16481	alpha beta hydrolase	657	2	3.55e-129	80.5	2	P:GO:0008150; F:GO:0003674	P:biological_process; F:molecular_function			IPR013094 (PFAM); IPR029058 (G3DSA:3.40.50.GENE3D); IPR029058 (G3DSA:3.40.50.GENE3D); IPR029058 (SUPERFAMILY)	P:GO:0008152; F:GO:0016787	P:metabolic process; F:hydrolase activity
[INTERPRO, BLASTED, MAPPED, GO-SLIM]	ACA1_002320	ELR16482	WD40 repeat	1812	20	0	55.6	1	F:GO:0003674	F:molecular_function			Coil (COILS); Coil (COILS); IPR020472 (PRINTS); IPR001680 (SMART); IPR015943 (G3DSA:2.130.10.GENE3D); IPR015943 (G3DSA:2.130.10.GENE3D); IPR015943 (G3DSA:2.130.10.GENE3D); G3DSA:1.10.10.670 (GENE3D); G3DSA:3.10.20.90 (GENE3D); G3DSA:2.80.10.50 (GENE3D); IPR001810 (PFAM); G3DSA:1.20.1280.50 (GENE3D); IPR001680 (PFAM); mobidb-lite (MOBIDB_LITE); mobidb-lite (MOBIDB_LITE); IPR019775 (PROSITE_PATTERN…	F:GO:0005515	F:protein binding
[INTERPRO, BLASTED, MAPPED, GO-SLIM]	ACA1_002330	ELR16483	beta-1,3-galactosyltransferase 6-like	921	20	0	50.65	5	F:GO:0016757; C:GO:0005737; P:GO:0006464; C:GO:0005794; P:GO:0009058	F:transferase activity, transferring glycosyl groups; C:cytoplasm; P:cellular protein modification process; C:Golgi apparatus; P:biosynthetic process			IPR002659 (PFAM)	C:GO:0016020; P:GO:0006486; F:GO:0008378	C:membrane; P:protein glycosylation; F:galactosyltransferase activity
[INTERPRO, BLASTED, MAPPED, GO-SLIM]	ACA1_002430	ELR17001	Miro family	735	20	0	61.1	1	F:GO:0043167	F:ion binding			G3DSA:3.40.50.300 (GENE3D); IPR006073 (PFAM); cd00882 (CDD); IPR027417 (SUPERFAMILY)	F:GO:0005525	F:GTP binding
[INTERPRO, BLASTED, MAPPED, GO-SLIM]	ACA1_002440	ELR17002	Fbox domain containing	552	3	2.81e-128	71	1	F:GO:0003674	F:molecular_function			IPR001810 (SMART); IPR032675 (G3DSA:3.80.10.GENE3D); IPR001810 (PFAM); IPR001810 (PROSITE_PROFILES); IPR036047 (SUPERFAMILY)	F:GO:0005515	F:protein binding
[INTERPRO, BLASTED, MAPPED, GO-SLIM]	ACA1_002450	ELR17003	Eukaryotic translation initiation factor eIF-5A	531	4	3.12e-114	68.25	2	F:GO:0008135; C:GO:0005840	F:translation factor activity, RNA binding; C:ribosome			IPR020189 (PFAM); G3DSA:2.40.50.140 (GENE3D); IPR012340 (SUPERFAMILY)	P:GO:0045905; F:GO:0003723; F:GO:0003746; F:GO:0043022; P:GO:0006452; P:GO:0045901	P:positive regulation of translational termination; F:RNA binding; F:translation elongation factor activity; F:ribosome binding; P:translational frameshifting; P:positive regulation of translational elongation
[INTERPRO, BLASTED, MAPPED, GO-SLIM]	ACA1_002460	ELR17004	Fbox domain containing	525	3	6.76e-125	66.67	1	F:GO:0003674	F:molecular_function			G3DSA:1.20.1280.50 (GENE3D); IPR001810 (PFAM); IPR001810 (PROSITE_PROFILES); IPR036047 (SUPERFAMILY)	F:GO:0005515	F:protein binding
[INTERPRO, BLASTED, MAPPED, GO-SLIM]	ACA1_002470	ELR17005	hypothetical protein ACA1_002470	270	1	3.25e-58	100	2	F:GO:0008135; C:GO:0005840	F:translation factor activity, RNA binding; C:ribosome			G3DSA:2.40.50.140 (GENE3D); IPR020189 (PFAM)	P:GO:0045905; F:GO:0003723; F:GO:0003746; F:GO:0043022; P:GO:0006452; P:GO:0045901	P:positive regulation of translational termination; F:RNA binding; F:translation elongation factor activity; F:ribosome binding; P:translational frameshifting; P:positive regulation of translational elongation
[INTERPRO, BLASTED, MAPPED, GO-SLIM]	ACA1_002480	ELR17006	hypothetical protein ACA1_002480	768	1	6.2e-120	100	1	C:GO:0005575	C:cellular_component			mobidb-lite (MOBIDB_LITE); mobidb-lite (MOBIDB_LITE)	no GO terms	no GO terms
[INTERPRO, BLASTED, MAPPED, GO-SLIM]	ACA1_002490	ELR17007	threonine alanine tRNA ligase subfamily	801	20	0	60.45	5	F:GO:0043167; P:GO:0006399; P:GO:0006520; F:GO:0016874; P:GO:0006412	F:ion binding; P:tRNA metabolic process; P:cellular amino acid metabolic process; F:ligase activity; P:translation	EC:6.1.1.7	Alanine--tRNA ligase	Coil (COILS); IPR012947 (SMART); IPR018164 (PFAM); IPR012947 (PFAM); G3DSA:3.30.980.10 (GENE3D); IPR018165 (PROSITE_PROFILES); IPR018163 (SUPERFAMILY); IPR009000 (SUPERFAMILY)	F:GO:0000166; F:GO:0003676; F:GO:0005524; F:GO:0004812; F:GO:0004813; P:GO:0006419; P:GO:0043039	F:nucleotide binding; F:nucleic acid binding; F:ATP binding; F:aminoacyl-tRNA ligase activity; F:alanine-tRNA ligase activity; P:alanyl-tRNA aminoacylation; P:tRNA aminoacylation
[INTERPRO, BLASTED]	ACA1_002500	ELR17008	hypothetical protein ACA1_002500	1503	3	0	66.67						no IPS match	no IPS match	no IPS match
[INTERPRO, BLASTED, MAPPED, GO-SLIM]	ACA1_002510	ELR17009	hypothetical protein ACA1_002510	1047	1	0	100	1	C:GO:0005575	C:cellular_component			mobidb-lite (MOBIDB_LITE); mobidb-lite (MOBIDB_LITE); mobidb-lite (MOBIDB_LITE)	no GO terms	no GO terms
[INTERPRO, BLASTED, MAPPED, GO-SLIM]	ACA1_002610	ELR25587	hypothetical protein ACA1_002610	387	3	2.6e-84	71	1	C:GO:0005575	C:cellular_component			no IPS match	no IPS match	no IPS match
[INTERPRO, BLASTED, MAPPED, GO-SLIM]	ACA1_002620	ELR25588	ankyrin repeat	1302	20	0	51.8	1	F:GO:0003674	F:molecular_function			IPR001810 (SMART); IPR002110 (SMART); G3DSA:1.20.1280.50 (GENE3D); IPR036770 (G3DSA:1.25.40.GENE3D); IPR002110 (PFAM); IPR001810 (PFAM); IPR036770 (G3DSA:1.25.40.GENE3D); PF13637 (PFAM); IPR036770 (G3DSA:1.25.40.GENE3D); IPR002110 (PROSITE_PROFILES); IPR020683 (PROSITE_PROFILES); IPR001810 (PROSITE_PROFILES); IPR020683 (CDD); IPR020683 (CDD); IPR036770 (SUPERFAMILY); IPR036047 (SUPERFAMILY)	F:GO:0005515	F:protein binding
[INTERPRO, BLASTED, MAPPED]	ACA1_002630	ELR25589	PH domain-containing	2772	20	0	57.8	2	F:GO:0008270; F:GO:0046872	F:zinc ion binding; F:metal ion binding			IPR001849 (SMART); IPR011993 (G3DSA:2.30.29.GENE3D); mobidb-lite (MOBIDB_LITE); IPR011993 (SUPERFAMILY)	no GO terms	no GO terms
[INTERPRO, BLASTED]	ACA1_002730	ELR12252	hypothetical protein ACA1_002730	375	1	2.45e-85	100						no IPS match	no IPS match	no IPS match
[INTERPRO, BLASTED, MAPPED, GO-SLIM]	ACA1_002740	ELR12253	kinesin motor domain containing	2337	20	0	55.65	6	P:GO:0008150; C:GO:0005856; F:GO:0043167; C:GO:0043234; F:GO:0008092; P:GO:0044699	P:biological_process; C:cytoskeleton; F:ion binding; C:protein complex; F:cytoskeletal protein binding; P:single-organism process	EC:3.6.1.15	Nucleoside-triphosphate phosphatase	Coil (COILS); Coil (COILS); IPR001752 (PRINTS); IPR001752 (SMART); IPR036961 (G3DSA:3.40.850.GENE3D); IPR001752 (PFAM); mobidb-lite (MOBIDB_LITE); IPR001752 (PROSITE_PROFILES); IPR027417 (SUPERFAMILY)	F:GO:0005524; F:GO:0003777; P:GO:0007018; F:GO:0008017	F:ATP binding; F:microtubule motor activity; P:microtubule-based movement; F:microtubule binding
[INTERPRO, BLASTED, MAPPED, GO-SLIM]	ACA1_002750	ELR12254	Fbox domain containing	1011	6	0	55.5	1	F:GO:0003674	F:molecular_function			G3DSA:1.20.1280.50 (GENE3D); IPR001810 (PFAM); IPR036047 (SUPERFAMILY)	F:GO:0005515	F:protein binding
[INTERPRO, BLASTED, MAPPED, GO-SLIM]	ACA1_002760	ELR12255	transmembrane 234-like	438	20	3.2e-99	74.95	1	C:GO:0005575	C:cellular_component			IPR018908 (PFAM)	no GO terms	no GO terms
[INTERPRO, BLASTED, GO-SLIM]	ACA1_002770	ELR12256	F-box WD repeat-containing 7-like	1542	20	0	53.55	1	F:GO:0003674	F:molecular_function			IPR020472 (PRINTS); IPR001680 (SMART); IPR001810 (SMART); IPR015943 (G3DSA:2.130.10.GENE3D); IPR001810 (PFAM); G3DSA:2.80.10.50 (GENE3D); IPR011042 (G3DSA:2.120.10.GENE3D); G3DSA:2.40.50.140 (GENE3D); G3DSA:1.20.1280.50 (GENE3D); IPR001680 (PFAM); IPR015943 (G3DSA:2.130.10.GENE3D); IPR019775 (PROSITE_PATTERNS); IPR017986 (PROSITE_PROFILES); IPR001680 (PROSITE_PROFILES); IPR001810 (PROSITE_PROFILE…	F:GO:0005515	F:protein binding
[INTERPRO, BLASTED, MAPPED, GO-SLIM]	ACA1_002780	ELR12257	U11 U12 small nuclear ribonucleo 35 kDa	867	20	2.99e-140	70.75	3	C:GO:0005634; F:GO:0003729; P:GO:0006397	C:nucleus; F:mRNA binding; P:mRNA processing			IPR000504 (SMART); G3DSA:3.30.70.330 (GENE3D); IPR000504 (PFAM); mobidb-lite (MOBIDB_LITE); mobidb-lite (MOBIDB_LITE); IPR000504 (PROSITE_PROFILES); IPR035979 (SUPERFAMILY)	F:GO:0003676	F:nucleic acid binding
[INTERPRO, BLASTED, MAPPED, GO-SLIM]	ACA1_002790	ELR12258	UBA TSN domain containing	1848	3	0	85.33	1	F:GO:0043167	F:ion binding			Coil (COILS); IPR003892 (SMART); G3DSA:2.60.200.20 (GENE3D); G3DSA:1.10.8.10 (GENE3D); G3DSA:1.10.8.10 (GENE3D); IPR003892 (PFAM); mobidb-lite (MOBIDB_LITE); mobidb-lite (MOBIDB_LITE); mobidb-lite (MOBIDB_LITE); mobidb-lite (MOBIDB_LITE); mobidb-lite (MOBIDB_LITE); IPR015940 (PROSITE_PROFILES); IPR003892 (PROSITE_PROFILES); IPR000253 (CDD); cd14279 (CDD); IPR008984 (SUPERFAMILY); IPR009060 (SUPER…	F:GO:0005515	F:protein binding
[INTERPRO, BLASTED]	ACA1_002890	ELR15974	hypothetical protein ACA1_002890, partial	508	1	8.24e-102	100						mobidb-lite (MOBIDB_LITE)	no GO terms	no GO terms
[INTERPRO, BLASTED, MAPPED, GO-SLIM]	ACA1_003000	ELR15975	twin-arginine translocation domain-containing	1707	20	0	55.9	3	P:GO:0008150; C:GO:0005575; F:GO:0003674	P:biological_process; C:cellular_component; F:molecular_function			IPR014917 (PFAM)	no GO terms	no GO terms
[INTERPRO, BLASTED, MAPPED, GO-SLIM]	ACA1_003110	ELR15976	para-nitrobenzyl esterase	756	20	0	60	5	C:GO:0005615; P:GO:0009056; P:GO:0006629; F:GO:0003674; P:GO:0044712	C:extracellular space; P:catabolic process; P:lipid metabolic process; F:molecular_function; P:single-organism catabolic process	EC:3.1.1.8; EC:3.1.1.7; EC:3.1.1.1	Cholinesterase; Acetylcholinesterase; Carboxylesterase	IPR029058 (G3DSA:3.40.50.GENE3D); IPR002018 (PFAM); IPR029058 (G3DSA:3.40.50.GENE3D); IPR029058 (SUPERFAMILY); IPR029058 (SUPERFAMILY)	no GO terms	no GO terms
[INTERPRO, BLASTED, MAPPED, GO-SLIM]	ACA1_003220	ELR15977	Serine threonine kinase	2850	20	0	71.95	5	F:GO:0043167; P:GO:0006464; P:GO:0006520; C:GO:0005575; F:GO:0016301	F:ion binding; P:cellular protein modification process; P:cellular amino acid metabolic process; C:cellular_component; F:kinase activity	EC:2.7.11	Transferring phosphorus-containing groups	IPR001245 (PRINTS); IPR000719 (SMART); IPR013111 (PFAM); G3DSA:1.10.510.10 (GENE3D); IPR001245 (PFAM); G3DSA:2.10.25.10 (GENE3D); G3DSA:3.30.200.20 (GENE3D); G3DSA:1.10.510.10 (GENE3D); G3DSA:3.40.190.10 (GENE3D); IPR024370 (PFAM); IPR017441 (PROSITE_PATTERNS); IPR008271 (PROSITE_PATTERNS); IPR000719 (PROSITE_PROFILES); cd13999 (CDD); cd00180 (CDD); IPR011009 (SUPERFAMILY); SSF53850 (SUPERFAMILY)…	F:GO:0005524; F:GO:0004672; P:GO:0006468	F:ATP binding; F:protein kinase activity; P:protein phosphorylation
[INTERPRO, BLASTED]	ACA1_003530	ELR15978	hypothetical protein ACA1_003530	321	4	3.71e-72	95.75						no IPS match	no IPS match	no IPS match
[INTERPRO, BLASTED]	ACA1_003640	ELR15979	hypothetical protein ACA1_003640, partial	336	2	2.14e-66	81.5						mobidb-lite (MOBIDB_LITE)	no GO terms	no GO terms
[INTERPRO, BLASTED, MAPPED, GO-SLIM]	ACA1_003650	ELR15980	xenotropic and polytropic retrovirus receptor 1	1149	20	0	55.75	1	C:GO:0005575	C:cellular_component			IPR004342 (PFAM); IPR004342 (PROSITE_PROFILES)	C:GO:0016021	C:integral component of membrane
[INTERPRO, BLASTED, MAPPED, GO-SLIM]	ACA1_003860	ELR24304	DUF4281 domain-containing	489	20	2.99e-91	55.75	1	C:GO:0005575	C:cellular_component			IPR025461 (PFAM)	no GO terms	no GO terms
[INTERPRO, BLASTED]	ACA1_003870	ELR24305	hypothetical protein ACA1_003870	870	2	3.24e-158	99.5						mobidb-lite (MOBIDB_LITE)	no GO terms	no GO terms
[INTERPRO, BLASTED]	ACA1_004080	ELR24306	SAP domain containing	743	2	5.9e-97	95.5						Coil (COILS); IPR003034 (SMART); IPR036361 (G3DSA:1.10.720.GENE3D); IPR003034 (PFAM); mobidb-lite (MOBIDB_LITE); mobidb-lite (MOBIDB_LITE); IPR003034 (PROSITE_PROFILES); IPR036361 (SUPERFAMILY); IPR036361 (SUPERFAMILY)	no GO terms	no GO terms
[INTERPRO, BLASTED, MAPPED, GO-SLIM]	ACA1_004190	ELR24307	f-box only 9	759	20	3.63e-167	61.2	1	F:GO:0003674	F:molecular_function			IPR001810 (PFAM); G3DSA:1.20.1280.50 (GENE3D); mobidb-lite (MOBIDB_LITE); IPR001810 (PROSITE_PROFILES); IPR036047 (SUPERFAMILY)	F:GO:0005515	F:protein binding
[INTERPRO, BLASTED, MAPPED, GO-SLIM]	ACA1_004200	ELR24308	serine threonine- kinase ATR-like	960	20	0	75.55	18	P:GO:0007165; P:GO:0022618; F:GO:0043167; P:GO:0048856; P:GO:0006464; P:GO:0006520; C:GO:0005794; C:GO:0005694; P:GO:0009058; P:GO:0006259; P:GO:0007568; P:GO:0006950; P:GO:0007049; P:GO:0000003; C:GO:0005654; P:GO:0051276; P:GO:0042592; F:GO:0016301	P:signal transduction; P:ribonucleoprotein complex assembly; F:ion binding; P:anatomical structure development; P:cellular protein modification process; P:cellular amino acid metabolic process; C:Golgi apparatus; C:chromosome; P:biosynthetic process; P:DNA metabolic process; P:aging; P:response to stress; P:cell cycle; P:reproduction; C:nucleoplasm; P:chromosome organization; P:homeostatic proces…	EC:2.7.11	Transferring phosphorus-containing groups	IPR000403 (SMART); IPR003152 (SMART); G3DSA:3.30.1010.10 (GENE3D); IPR000403 (PFAM); IPR003152 (PFAM); IPR036940 (G3DSA:1.10.1070.GENE3D); IPR003152 (PROSITE_PROFILES); IPR000403 (PROSITE_PROFILES); cd00892 (CDD); IPR011009 (SUPERFAMILY)	F:GO:0005515; F:GO:0016301	F:protein binding; F:kinase activity
[INTERPRO, BLASTED]	ACA1_004400	ELR25610	hypothetical protein ACA1_004400	762	2	7.73e-94	99						mobidb-lite (MOBIDB_LITE); mobidb-lite (MOBIDB_LITE); mobidb-lite (MOBIDB_LITE)	no GO terms	no GO terms
[INTERPRO, BLASTED, GO-SLIM]	ACA1_004410	ELR25611	Fbox domain containing	933	2	0	98	1	F:GO:0003674	F:molecular_function			G3DSA:1.20.1280.50 (GENE3D); IPR001810 (PFAM); mobidb-lite (MOBIDB_LITE); mobidb-lite (MOBIDB_LITE); IPR036047 (SUPERFAMILY)	F:GO:0005515	F:protein binding
[INTERPRO, BLASTED, MAPPED, GO-SLIM]	ACA1_004520	ELR25612	R3H domain containing	330	3	2.24e-36	91.67	1	F:GO:0003674	F:molecular_function			Coil (COILS); mobidb-lite (MOBIDB_LITE); mobidb-lite (MOBIDB_LITE)	no GO terms	no GO terms
[INTERPRO, BLASTED]	ACA1_004630	ELR25613	hypothetical protein ACA1_004630, partial	1419	2	0	99						mobidb-lite (MOBIDB_LITE); mobidb-lite (MOBIDB_LITE); mobidb-lite (MOBIDB_LITE); mobidb-lite (MOBIDB_LITE)	no GO terms	no GO terms
[INTERPRO, BLASTED, MAPPED, GO-SLIM]	ACA1_004640	ELR25614	histone-lysine N-	819	20	0	57.1	1	F:GO:0003674	F:molecular_function			G3DSA:3.90.1410.10 (GENE3D); IPR001214 (PFAM); IPR001214 (PROSITE_PROFILES); SSF82199 (SUPERFAMILY)	F:GO:0005515	F:protein binding
[INTERPRO, BLASTED, MAPPED, GO-SLIM]	ACA1_004750	ELR25615	saccharopine dehydrogenase	621	20	4.4e-151	73.15	1	F:GO:0016491	F:oxidoreductase activity			IPR005097 (PFAM); G3DSA:3.40.50.720 (GENE3D); IPR032095 (PFAM); G3DSA:3.30.360.10 (GENE3D); IPR036291 (SUPERFAMILY)	F:GO:0016491; P:GO:0055114	F:oxidoreductase activity; P:oxidation-reduction process
[INTERPRO, BLASTED, MAPPED, GO-SLIM]	ACA1_004850	ELR14126	Actin-related 5	702	20	7.32e-174	65.65	5	C:GO:0000228; C:GO:0043234; P:GO:0009058; P:GO:0006259; P:GO:0006950	C:nuclear chromosome; C:protein complex; P:biosynthetic process; P:DNA metabolic process; P:response to stress			IPR004000 (SMART); IPR004000 (PFAM); G3DSA:3.30.420.40 (GENE3D); SSF53067 (SUPERFAMILY); SSF53067 (SUPERFAMILY)	no GO terms	no GO terms
[INTERPRO, BLASTED, MAPPED, GO-SLIM]	ACA1_004860	ELR14127	hypothetical protein ACA1_004860	222	2	1.45e-44	99	1	C:GO:0005575	C:cellular_component			no IPS match	no IPS match	no IPS match
[INTERPRO, BLASTED, MAPPED, GO-SLIM]	ACA1_004870	ELR14128	pre-mRNA-processing factor 6-like	435	20	1.66e-102	74.75	6	C:GO:0005634; P:GO:0022618; P:GO:0006397; P:GO:0006259; F:GO:0003674; P:GO:0006412	C:nucleus; P:ribonucleoprotein complex assembly; P:mRNA processing; P:DNA metabolic process; F:molecular_function; P:translation			IPR011990 (G3DSA:1.25.40.GENE3D); IPR010491 (PFAM); IPR011990 (SUPERFAMILY)	C:GO:0005634; F:GO:0005515; P:GO:0000398	C:nucleus; F:protein binding; P:mRNA splicing, via spliceosome
[INTERPRO, BLASTED, MAPPED, GO-SLIM]	ACA1_004980	ELR14129	hypothetical protein ACA1_004980	828	5	0	71	1	C:GO:0005575	C:cellular_component			IPR012334 (G3DSA:2.160.20.GENE3D); IPR011050 (SUPERFAMILY)	no GO terms	no GO terms
[INTERPRO, BLASTED, MAPPED, GO-SLIM]	ACA1_004990	ELR14130	glycine proline-rich	5850	20	0	47.45	2	F:GO:0008233; C:GO:0005575	F:peptidase activity; C:cellular_component			IPR011641 (SMART); G3DSA:2.10.50.10 (GENE3D); IPR011641 (PFAM); IPR024079 (G3DSA:3.40.390.GENE3D); mobidb-lite (MOBIDB_LITE); mobidb-lite (MOBIDB_LITE); SSF55486 (SUPERFAMILY); IPR009030 (SUPERFAMILY)	F:GO:0008237	F:metallopeptidase activity
[INTERPRO, BLASTED, MAPPED, GO-SLIM]	ACA1_005000	ELR14131	LISK family kinase	990	20	0	66.6	4	F:GO:0043167; P:GO:0006464; P:GO:0006520; F:GO:0016301	F:ion binding; P:cellular protein modification process; P:cellular amino acid metabolic process; F:kinase activity	EC:2.7.11	Transferring phosphorus-containing groups	IPR001245 (PRINTS); IPR000719 (SMART); G3DSA:1.10.510.10 (GENE3D); G3DSA:3.30.200.20 (GENE3D); IPR001245 (PFAM); PIRSF000654 (PIRSF); mobidb-lite (MOBIDB_LITE); IPR017441 (PROSITE_PATTERNS); IPR000719 (PROSITE_PROFILES); cd13999 (CDD); IPR011009 (SUPERFAMILY)	F:GO:0005524; F:GO:0004672; P:GO:0006468	F:ATP binding; F:protein kinase activity; P:protein phosphorylation
[INTERPRO, BLASTED, MAPPED, GO-SLIM]	ACA1_005010	ELR14132	Longevityassurance (LAG1) domain containing	327	4	7.37e-75	89.25	1	C:GO:0005783	C:endoplasmic reticulum			no IPS match	no IPS match	no IPS match
[INTERPRO, BLASTED, MAPPED, GO-SLIM]	ACA1_005220	ELR14133	DNA replication licensing factor cdc19 (cell division control 19)	1053	20	0	84.2	14	P:GO:0065003; F:GO:0043167; C:GO:0000228; F:GO:0004386; C:GO:0043234; P:GO:0009058; P:GO:0006259; P:GO:0006950; P:GO:0007049; C:GO:0005654; P:GO:0051301; F:GO:0003677; C:GO:0005737; P:GO:0051276	P:macromolecular complex assembly; F:ion binding; C:nuclear chromosome; F:helicase activity; C:protein complex; P:biosynthetic process; P:DNA metabolic process; P:response to stress; P:cell cycle; C:nucleoplasm; P:cell division; F:DNA binding; C:cytoplasm; P:chromosome organization	EC:3.6.1.15	Nucleoside-triphosphate phosphatase	IPR001208 (PRINTS); IPR008045 (PRINTS); IPR031327 (SMART); G3DSA:3.40.50.300 (GENE3D); IPR001208 (PFAM); G3DSA:2.40.50.140 (GENE3D); mobidb-lite (MOBIDB_LITE); IPR001208 (PROSITE_PROFILES); cd00009 (CDD); IPR027417 (SUPERFAMILY)	P:GO:0006270; F:GO:0005524; F:GO:0003677; C:GO:0005634; F:GO:0003678; C:GO:0042555	P:DNA replication initiation; F:ATP binding; F:DNA binding; C:nucleus; F:DNA helicase activity; C:MCM complex
[INTERPRO, BLASTED, MAPPED, GO-SLIM]	ACA1_005320	ELR15775	ATP-dependent RNA helicase DHX8	1719	20	0	67.05	5	F:GO:0016887; C:GO:0005737; F:GO:0043167; F:GO:0004386; C:GO:0043226	F:ATPase activity; C:cytoplasm; F:ion binding; F:helicase activity; C:organelle	EC:3.6.1.3; EC:3.6.1.15	Adenosinetriphosphatase; Nucleoside-triphosphate phosphatase	IPR007502 (SMART); IPR014001 (SMART); IPR001650 (SMART); G3DSA:3.40.50.300 (GENE3D); G3DSA:3.40.50.300 (GENE3D); IPR011709 (PFAM); IPR001650 (PFAM); IPR007502 (PFAM); IPR002464 (PROSITE_PATTERNS); IPR014001 (PROSITE_PROFILES); IPR001650 (PROSITE_PROFILES); IPR001650 (CDD); cd00046 (CDD); IPR027417 (SUPERFAMILY)	F:GO:0004386	F:helicase activity
[INTERPRO, BLASTED, MAPPED, GO-SLIM]	ACA1_005430	ELR15776	serine threonine kinase	813	20	0	79.2	10	P:GO:0007165; F:GO:0043167; F:GO:0016829; P:GO:0006464; P:GO:0006520; P:GO:0034641; P:GO:0009058; P:GO:0044711; F:GO:0016301; C:GO:0005622	P:signal transduction; F:ion binding; F:lyase activity; P:cellular protein modification process; P:cellular amino acid metabolic process; P:cellular nitrogen compound metabolic process; P:biosynthetic process; P:single-organism biosynthetic process; F:kinase activity; C:intracellular	EC:2.7.11	Transferring phosphorus-containing groups	IPR000719 (SMART); G3DSA:1.10.510.10 (GENE3D); PIRSF000654 (PIRSF); IPR001245 (PFAM); G3DSA:3.30.200.20 (GENE3D); mobidb-lite (MOBIDB_LITE); IPR008271 (PROSITE_PATTERNS); IPR000719 (PROSITE_PROFILES); PS51257 (PROSITE_PROFILES); IPR011009 (SUPERFAMILY)	F:GO:0005524; F:GO:0004672; P:GO:0006468	F:ATP binding; F:protein kinase activity; P:protein phosphorylation
[INTERPRO, BLASTED, MAPPED, GO-SLIM]	ACA1_005830	ELR24471	Ser Thr phosphatase family superfamily	1284	20	0	48.65	4	P:GO:0044281; F:GO:0016791; F:GO:0043167; P:GO:0034641	P:small molecule metabolic process; F:phosphatase activity; F:ion binding; P:cellular nitrogen compound metabolic process	EC:3.1.3.41; EC:3.1.3.2	4-nitrophenylphosphatase; Acid phosphatase	IPR029052 (G3DSA:3.60.21.GENE3D); IPR004843 (PFAM); IPR008963 (G3DSA:2.60.40.GENE3D); IPR025733 (PFAM); mobidb-lite (MOBIDB_LITE); cd00839 (CDD); IPR029052 (SUPERFAMILY)	F:GO:0046872; F:GO:0003993; F:GO:0016787	F:metal ion binding; F:acid phosphatase activity; F:hydrolase activity
[INTERPRO, NO-BLAST]	ACA1_005940	ELR24472	---NA---	81									mobidb-lite (MOBIDB_LITE)	no GO terms	no GO terms
[INTERPRO, BLASTED]	ACA1_006060	ELR24473	hypothetical protein ACA1_006060	927	1	1.1e-140	100						Coil (COILS); mobidb-lite (MOBIDB_LITE)	no GO terms	no GO terms
[INTERPRO, BLASTED]	ACA1_006070	ELR24474	hypothetical protein ACA1_006070	792	1	1.69e-180	100						IPR025975 (PFAM)	no GO terms	no GO terms
[INTERPRO, BLASTED, MAPPED, GO-SLIM]	ACA1_006080	ELR24475	hypothetical protein ACA1_006080	1803	5	0	67.8	1	C:GO:0005575	C:cellular_component			IPR021157 (G3DSA:1.20.5.GENE3D); mobidb-lite (MOBIDB_LITE)	no GO terms	no GO terms
[INTERPRO, BLASTED, MAPPED, GO-SLIM]	ACA1_006100	ELR24476	Dol-P-Glc:Glc(2)Man(9) c(2)-PP-Dol alpha-1,2-	1572	20	0	53.35	6	F:GO:0016757; C:GO:0005737; P:GO:0006629; C:GO:0005783; P:GO:0009058; P:GO:0044711	F:transferase activity, transferring glycosyl groups; C:cytoplasm; P:lipid metabolic process; C:endoplasmic reticulum; P:biosynthetic process; P:single-organism biosynthetic process			IPR016900 (PIRSF); IPR016900 (PFAM); mobidb-lite (MOBIDB_LITE)	C:GO:0005789; F:GO:0004583; P:GO:0006488	C:endoplasmic reticulum membrane; F:dolichyl-phosphate-glucose-glycolipid alpha-glucosyltransferase activity; P:dolichol-linked oligosaccharide biosynthetic process
[INTERPRO, BLASTED, MAPPED]	ACA1_006110	ELR24477	gamma-glutamylcyclotransferase	570	20	1.33e-135	47.2	1	F:GO:0016740	F:transferase activity			IPR009288 (PFAM); G3DSA:3.10.490.10 (GENE3D); IPR013024 (CDD); IPR036568 (SUPERFAMILY)	no GO terms	no GO terms
[INTERPRO, BLASTED, GO-SLIM]	ACA1_006120	ELR24478	ankyrin repeat	2688	20	0	45.85	1	F:GO:0003674	F:molecular_function			IPR002110 (SMART); IPR020683 (PFAM); PF13637 (PFAM); IPR036770 (G3DSA:1.25.40.GENE3D); IPR020941 (PFAM); IPR036770 (G3DSA:1.25.40.GENE3D); IPR036770 (G3DSA:1.25.40.GENE3D); IPR036770 (G3DSA:1.25.40.GENE3D); IPR002110 (PFAM); mobidb-lite (MOBIDB_LITE); mobidb-lite (MOBIDB_LITE); IPR020683 (PROSITE_PROFILES); IPR002110 (PROSITE_PROFILES); IPR020683 (CDD); IPR020683 (CDD); IPR020683 (CDD); IPR036770…	F:GO:0005515	F:protein binding
[INTERPRO, BLASTED, MAPPED, GO-SLIM]	ACA1_006130	ELR24479	kinase domain containing	5598	20	0	60.75	5	P:GO:0007165; F:GO:0043167; P:GO:0006464; F:GO:0016301; C:GO:0005622	P:signal transduction; F:ion binding; P:cellular protein modification process; F:kinase activity; C:intracellular	EC:2.7.10	Transferring phosphorus-containing groups	Coil (COILS); Coil (COILS); Coil (COILS); Coil (COILS); Coil (COILS); IPR001245 (PRINTS); IPR000591 (SMART); IPR020635 (SMART); G3DSA:1.10.601.10 (GENE3D); IPR000591 (PFAM); G3DSA:3.30.200.20 (GENE3D); G3DSA:1.10.510.10 (GENE3D); IPR001245 (PFAM); IPR036388 (G3DSA:1.10.10.GENE3D); mobidb-lite (MOBIDB_LITE); mobidb-lite (MOBIDB_LITE); mobidb-lite (MOBIDB_LITE); mobidb-lite (MOBIDB_LITE); mobidb-li…	F:GO:0005524; F:GO:0004713; F:GO:0004672; P:GO:0006468; P:GO:0035556	F:ATP binding; F:protein tyrosine kinase activity; F:protein kinase activity; P:protein phosphorylation; P:intracellular signal transduction
[INTERPRO, BLASTED, GO-SLIM]	ACA1_006140	ELR24480	BTB POZ domain-containing 6-B-like isoform X1	1122	20	0	51.35	1	F:GO:0003674	F:molecular_function			IPR011705 (SMART); IPR000210 (SMART); IPR000210 (PFAM); IPR011705 (PFAM); G3DSA:3.30.710.10 (GENE3D); IPR000210 (PROSITE_PROFILES); IPR011333 (SUPERFAMILY)	F:GO:0005515	F:protein binding
[INTERPRO, BLASTED]	ACA1_006150	ELR24481	PH domain containing	831	1	0	100						IPR001849 (SMART); G3DSA:3.30.450.50 (GENE3D); IPR011993 (G3DSA:2.30.29.GENE3D); IPR001849 (PFAM); mobidb-lite (MOBIDB_LITE); IPR001849 (PROSITE_PROFILES); IPR011993 (SUPERFAMILY)	no GO terms	no GO terms
[INTERPRO, BLASTED]	ACA1_006160	ELR24482	hypothetical protein ACA1_006160	720	1	8.51e-126	100						mobidb-lite (MOBIDB_LITE)	no GO terms	no GO terms
[INTERPRO, BLASTED, MAPPED, GO-SLIM]	ACA1_006170	ELR24483	Amino Acid Auxin Permease (AAAP) Family	1389	20	0	53.6	1	C:GO:0005575	C:cellular_component			IPR013057 (PFAM)	no GO terms	no GO terms
[INTERPRO, BLASTED, MAPPED, GO-SLIM]	ACA1_006180	ELR24484	copper oxidase	1662	20	0	56.25	2	F:GO:0016491; F:GO:0043167	F:oxidoreductase activity; F:ion binding			IPR008972 (G3DSA:2.60.40.GENE3D); IPR011706 (PFAM); IPR011707 (PFAM); IPR008972 (G3DSA:2.60.40.GENE3D); IPR008972 (G3DSA:2.60.40.GENE3D); cd13844 (CDD); cd13891 (CDD); cd13868 (CDD); IPR008972 (SUPERFAMILY); IPR008972 (SUPERFAMILY); IPR008972 (SUPERFAMILY)	F:GO:0005507; F:GO:0016491; P:GO:0055114	F:copper ion binding; F:oxidoreductase activity; P:oxidation-reduction process
[INTERPRO, BLASTED, MAPPED, GO-SLIM]	ACA1_006190	ELR24485	eukaryotic translation initiation factor 5a-	267	3	2.1e-56	77.67	2	F:GO:0008135; C:GO:0005840	F:translation factor activity, RNA binding; C:ribosome			G3DSA:2.40.50.140 (GENE3D); IPR020189 (PFAM); IPR012340 (SUPERFAMILY)	P:GO:0045905; F:GO:0003723; F:GO:0003746; F:GO:0043022; P:GO:0006452; P:GO:0045901	P:positive regulation of translational termination; F:RNA binding; F:translation elongation factor activity; F:ribosome binding; P:translational frameshifting; P:positive regulation of translational elongation
[INTERPRO, BLASTED, MAPPED, GO-SLIM]	ACA1_006200	ELR24486	hypothetical protein ACA1_006200	1197	4	0	64.5	1	C:GO:0005575	C:cellular_component			Coil (COILS); mobidb-lite (MOBIDB_LITE); mobidb-lite (MOBIDB_LITE)	no GO terms	no GO terms
[INTERPRO, BLASTED, MAPPED, GO-SLIM]	ACA1_006210	ELR24487	hypothetical protein ACA1_006210	561	4	1.76e-62	77.25	1	C:GO:0005575	C:cellular_component			mobidb-lite (MOBIDB_LITE)	no GO terms	no GO terms
[INTERPRO, BLASTED, MAPPED, GO-SLIM]	ACA1_006220	ELR24488	2-polyprenyl-6-methoxyphenol hydroxylase	1539	20	0	66.55	2	F:GO:0016491; F:GO:0043167	F:oxidoreductase activity; F:ion binding			PR00420 (PRINTS); IPR036188 (G3DSA:3.50.50.GENE3D); IPR002938 (PFAM); G3DSA:3.30.9.10 (GENE3D); IPR036188 (SUPERFAMILY)	F:GO:0071949	F:FAD binding
[INTERPRO, BLASTED, MAPPED, GO-SLIM]	ACA1_006230	ELR24489	NOL1 NOP2 sun family	1389	20	0	57.75	1	F:GO:0008168	F:methyltransferase activity			Coil (COILS); IPR023269 (PRINTS); IPR023267 (PRINTS); G3DSA:3.40.50.150 (GENE3D); IPR001678 (PFAM); mobidb-lite (MOBIDB_LITE); mobidb-lite (MOBIDB_LITE); IPR001678 (PROSITE_PROFILES); cd02440 (CDD); IPR029063 (SUPERFAMILY)	F:GO:0008168	F:methyltransferase activity
[INTERPRO, BLASTED, MAPPED, GO-SLIM]	ACA1_006240	ELR24490	RNA polymerase II subunit A C-terminal domain phosphatase SSU72	603	20	1.98e-150	70.9	4	C:GO:0005634; F:GO:0016791; P:GO:0006464; P:GO:0006397	C:nucleus; F:phosphatase activity; P:cellular protein modification process; P:mRNA processing	EC:3.1.3.16; EC:3.1.3.41	Protein-serine/threonine phosphatase; 4-nitrophenylphosphatase	G3DSA:3.40.50.2300 (GENE3D); IPR006811 (PFAM)	F:GO:0004721; C:GO:0005634; P:GO:0006397	F:phosphoprotein phosphatase activity; C:nucleus; P:mRNA processing
[INTERPRO, BLASTED, MAPPED, GO-SLIM]	ACA1_006250	ELR24491	kinase domain containing	1572	20	0	56.75	3	F:GO:0043167; P:GO:0006464; F:GO:0016301	F:ion binding; P:cellular protein modification process; F:kinase activity			IPR001245 (PRINTS); G3DSA:1.10.510.10 (GENE3D); PIRSF000654 (PIRSF); G3DSA:3.30.200.20 (GENE3D); IPR001245 (PFAM); mobidb-lite (MOBIDB_LITE); mobidb-lite (MOBIDB_LITE); mobidb-lite (MOBIDB_LITE); IPR008266 (PROSITE_PATTERNS); IPR000719 (PROSITE_PROFILES); IPR011009 (SUPERFAMILY)	F:GO:0005524; F:GO:0004672; P:GO:0006468	F:ATP binding; F:protein kinase activity; P:protein phosphorylation
[INTERPRO, BLASTED]	ACA1_006260	ELR24492	hypothetical protein ACA1_006260	438	1	1.08e-34	100						Coil (COILS); mobidb-lite (MOBIDB_LITE)	no GO terms	no GO terms
[INTERPRO, BLASTED]	ACA1_006270	ELR24493	hypothetical protein ACA1_006270	2322	1	0	100						IPR032675 (G3DSA:3.80.10.GENE3D); IPR032675 (G3DSA:3.80.10.GENE3D); SSF52047 (SUPERFAMILY); IPR032675 (SUPERFAMILY)	no GO terms	no GO terms
[INTERPRO, BLASTED]	ACA1_006570	ELR14256	F-box only 6-like	219	20	3.54e-45	65.7						IPR008979 (G3DSA:2.60.120.GENE3D); IPR007397 (PFAM); IPR007397 (PROSITE_PROFILES); IPR008979 (SUPERFAMILY)	no GO terms	no GO terms
[INTERPRO, BLASTED, MAPPED, GO-SLIM]	ACA1_006580	ELR14257	16S rRNA (adenine(1518)-N(6) adenine(1519)-N(6))-dimethyltransferase	813	20	0	67.15	3	P:GO:0042254; F:GO:0008168; P:GO:0034641	P:ribosome biogenesis; F:methyltransferase activity; P:cellular nitrogen compound metabolic process			IPR020598 (SMART); IPR001737 (PFAM); PIRSF027833 (PIRSF); IPR023165 (G3DSA:1.10.8.GENE3D); IPR011530 (TIGRFAM); G3DSA:3.40.50.150 (GENE3D); IPR020596 (PROSITE_PATTERNS); IPR001737 (PROSITE_PROFILES); cd02440 (CDD); IPR029063 (SUPERFAMILY)	P:GO:0000154; F:GO:0008649; P:GO:0006364; F:GO:0000179	P:rRNA modification; F:rRNA methyltransferase activity; P:rRNA processing; F:rRNA (adenine-N6,N6-)-dimethyltransferase activity
[INTERPRO, BLASTED, MAPPED]	ACA1_006680	ELR19895	arginine deiminase	468	20	2.46e-112	50.25	4	P:GO:0018101; F:GO:0016990; F:GO:0016740; F:GO:0016787	P:protein citrullination; F:arginine deiminase activity; F:transferase activity; F:hydrolase activity			G3DSA:3.75.10.10 (GENE3D); PF02274 (PFAM); SSF55909 (SUPERFAMILY)	no GO terms	no GO terms
[INTERPRO, BLASTED, GO-SLIM]	ACA1_006790	ELR19896	hypothetical protein ACA1_006790	552	2	3.3e-72	99	4	C:GO:0005634; P:GO:0051276; P:GO:0034641; P:GO:0009058	C:nucleus; P:chromosome organization; P:cellular nitrogen compound metabolic process; P:biosynthetic process			Coil (COILS); IPR008895 (PFAM); mobidb-lite (MOBIDB_LITE)	C:GO:0005634; P:GO:0006338; P:GO:0043486; P:GO:0006355	C:nucleus; P:chromatin remodeling; P:histone exchange; P:regulation of transcription, DNA-templated
[INTERPRO, BLASTED, MAPPED, GO-SLIM]	ACA1_007000	ELR19897	mitochondrial carrier	849	18	0	56.94	2	C:GO:0005575; P:GO:0006810	C:cellular_component; P:transport			IPR018108 (PFAM); IPR023395 (G3DSA:1.50.40.GENE3D); IPR018108 (PROSITE_PROFILES); IPR023395 (SUPERFAMILY)	no GO terms	no GO terms
[INTERPRO, BLASTED]	ACA1_007010	ELR19898	hypothetical protein ACA1_007010	1722	1	0	100						mobidb-lite (MOBIDB_LITE)	no GO terms	no GO terms
[INTERPRO, BLASTED, MAPPED, GO-SLIM]	ACA1_007310	ELR24431	peptide-N(4)-(N-acetyl-beta-glucosaminyl)asparagine amidase	474	20	7.7e-100	75.5	1	F:GO:0003674	F:molecular_function			IPR018325 (PFAM); SSF54001 (SUPERFAMILY)	no GO terms	no GO terms
[INTERPRO, BLASTED, MAPPED, GO-SLIM]	ACA1_007510	ELR19152	exonuclease II Exo2	246	20	2.75e-54	66.25	3	C:GO:0005737; F:GO:0004518; C:GO:0043226	C:cytoplasm; F:nuclease activity; C:organelle			IPR004859 (PFAM)	F:GO:0003676; F:GO:0004527	F:nucleic acid binding; F:exonuclease activity
[INTERPRO, BLASTED, MAPPED, GO-SLIM]	ACA1_007620	ELR19153	hypothetical protein ACA1_007620	780	2	3.12e-163	98	1	C:GO:0005575	C:cellular_component			no IPS match	no IPS match	no IPS match
[INTERPRO, BLASTED, MAPPED, GO-SLIM]	ACA1_007720	ELR21884	DOMON domain containing	225	3	1.06e-46	97.67	3	P:GO:0008150; C:GO:0005575; P:GO:0044699	P:biological_process; C:cellular_component; P:single-organism process			no IPS match	no IPS match	no IPS match
[INTERPRO, BLASTED, MAPPED, GO-SLIM]	ACA1_007730	ELR21885	DOMON domain containing	2013	20	0	49.1	3	P:GO:0008150; C:GO:0005575; P:GO:0044699	P:biological_process; C:cellular_component; P:single-organism process			IPR005018 (SMART); IPR006593 (SMART); G3DSA:2.60.40.1210 (GENE3D); IPR005018 (PFAM); IPR006593 (PFAM); IPR005018 (PROSITE_PROFILES); PS51257 (PROSITE_PROFILES); IPR006593 (PROSITE_PROFILES); cd08760 (CDD); cd09631 (CDD); cd09631 (CDD)	no GO terms	no GO terms
[INTERPRO, BLASTED, MAPPED, GO-SLIM]	ACA1_007740	ELR21886	domain containing	3309	20	0	56.15	3	P:GO:0007165; C:GO:0005622; F:GO:0003674	P:signal transduction; C:intracellular; F:molecular_function			Coil (COILS); IPR001895 (SMART); IPR000651 (PFAM); IPR001895 (PFAM); IPR036964 (G3DSA:1.10.840.GENE3D); G3DSA:1.20.5.170 (GENE3D); IPR036388 (G3DSA:1.10.10.GENE3D); IPR000591 (PFAM); mobidb-lite (MOBIDB_LITE); mobidb-lite (MOBIDB_LITE); mobidb-lite (MOBIDB_LITE); mobidb-lite (MOBIDB_LITE); mobidb-lite (MOBIDB_LITE); mobidb-lite (MOBIDB_LITE); IPR001895 (PROSITE_PROFILES); IPR000651 (PROSITE_PROFI…	P:GO:0007264; F:GO:0005085; P:GO:0035556	P:small GTPase mediated signal transduction; F:guanyl-nucleotide exchange factor activity; P:intracellular signal transduction
[INTERPRO, BLASTED, MAPPED, GO-SLIM]	ACA1_007750	ELR21887	kinase domain containing	6117	20	0	59.95	8	P:GO:0007165; P:GO:0042592; F:GO:0043167; P:GO:0048856; P:GO:0030154; P:GO:0006464; F:GO:0016301; C:GO:0005622	P:signal transduction; P:homeostatic process; F:ion binding; P:anatomical structure development; P:cell differentiation; P:cellular protein modification process; F:kinase activity; C:intracellular	EC:2.7.10; EC:1.97.1	Transferring phosphorus-containing groups; Other oxidoreductases	Coil (COILS); IPR001245 (PRINTS); SM00368 (SMART); IPR001660 (SMART); IPR020635 (SMART); IPR001611 (PFAM); G3DSA:3.30.200.20 (GENE3D); G3DSA:3.40.50.300 (GENE3D); IPR001611 (PFAM); IPR032675 (G3DSA:3.80.10.GENE3D); G3DSA:1.10.150.50 (GENE3D); G3DSA:1.10.510.10 (GENE3D); IPR001245 (PFAM); PF08477 (PFAM); IPR001660 (PFAM); G3DSA:3.40.50.2000 (GENE3D); mobidb-lite (MOBIDB_LITE); mobidb-lite (MOBIDB_…	F:GO:0005524; F:GO:0004713; F:GO:0005515; F:GO:0004672; P:GO:0006468	F:ATP binding; F:protein tyrosine kinase activity; F:protein binding; F:protein kinase activity; P:protein phosphorylation
[INTERPRO, BLASTED, MAPPED, GO-SLIM]	ACA1_007760	ELR21888	PH domain containing	3801	20	0	49.7	1	F:GO:0030234	F:enzyme regulator activity			Coil (COILS); Coil (COILS); Coil (COILS); IPR001164 (PRINTS); IPR001164 (SMART); IPR002110 (SMART); IPR001849 (SMART); IPR001164 (PFAM); IPR011993 (G3DSA:2.30.29.GENE3D); PF16746 (PFAM); IPR036770 (G3DSA:1.25.40.GENE3D); IPR020683 (PFAM); IPR027267 (G3DSA:1.20.1270.GENE3D); mobidb-lite (MOBIDB_LITE); mobidb-lite (MOBIDB_LITE); mobidb-lite (MOBIDB_LITE); mobidb-lite (MOBIDB_LITE); mobidb-lite (MOB…	F:GO:0005515; F:GO:0005096	F:protein binding; F:GTPase activator activity
[INTERPRO, BLASTED, MAPPED, GO-SLIM]	ACA1_007770	ELR21889	ras-related C3 botulinum toxin substrate 3	597	20	2.91e-148	84.3	4	P:GO:0007165; F:GO:0003924; F:GO:0043167; C:GO:0005622	P:signal transduction; F:GTPase activity; F:ion binding; C:intracellular	EC:3.6.1.15	Nucleoside-triphosphate phosphatase	PR00449 (PRINTS); SM00173 (SMART); SM00174 (SMART); SM00175 (SMART); SM00176 (SMART); G3DSA:3.40.50.300 (GENE3D); IPR005225 (TIGRFAM); G3DSA:3.30.70.1390 (GENE3D); IPR001806 (PFAM); IPR003578 (PROSITE_PROFILES); cd00157 (CDD); IPR027417 (SUPERFAMILY)	F:GO:0005525; P:GO:0007264; F:GO:0003924; C:GO:0005622	F:GTP binding; P:small GTPase mediated signal transduction; F:GTPase activity; C:intracellular
[INTERPRO, BLASTED, MAPPED, GO-SLIM]	ACA1_007780	ELR21890	Vtype G subunit	333	1	1.85e-46	100	3	F:GO:0022857; C:GO:0043234; C:GO:0005773	F:transmembrane transporter activity; C:protein complex; C:vacuole			Coil (COILS); Coil (COILS); IPR005124 (PFAM); IPR005124 (TIGRFAM)	P:GO:0015992; C:GO:0016471; F:GO:0016820	P:proton transport; C:vacuolar proton-transporting V-type ATPase complex; F:hydrolase activity, acting on acid anhydrides, catalyzing transmembrane movement of substances
[INTERPRO, BLASTED, MAPPED, GO-SLIM]	ACA1_007790	ELR21891	rhomboid 15	1029	20	0	60.35	2	F:GO:0008233; C:GO:0005575	F:peptidase activity; C:cellular_component	EC:3.4.21	Acting on peptide bonds (peptidases)	IPR022764 (PFAM); IPR035952 (G3DSA:1.20.1540.GENE3D); mobidb-lite (MOBIDB_LITE); IPR035952 (SUPERFAMILY)	F:GO:0004252; C:GO:0016021	F:serine-type endopeptidase activity; C:integral component of membrane
[INTERPRO, BLASTED, MAPPED]	ACA1_007800	ELR21892	kinase domain	1140	20	0	51.7	1	F:GO:0008289	F:lipid binding			Coil (COILS); IPR023393 (G3DSA:3.30.530.GENE3D); mobidb-lite (MOBIDB_LITE); SSF55961 (SUPERFAMILY)	no GO terms	no GO terms
[INTERPRO, BLASTED, MAPPED]	ACA1_007810	ELR21893	GNAT family N-acetyltransferase	330	20	5.16e-49	65.15	2	F:GO:0016740; F:GO:0008080	F:transferase activity; F:N-acetyltransferase activity			mobidb-lite (MOBIDB_LITE)	no GO terms	no GO terms
[INTERPRO, BLASTED, MAPPED]	ACA1_007910	ELR15837	Ankyrin repeat-containing domain	825	20	0	54.7	6	P:GO:0090502; F:GO:0003676; F:GO:0004523; F:GO:0005524; F:GO:0004672; P:GO:0006468	P:RNA phosphodiester bond hydrolysis, endonucleolytic; F:nucleic acid binding; F:RNA-DNA hybrid ribonuclease activity; F:ATP binding; F:protein kinase activity; P:protein phosphorylation			IPR036770 (G3DSA:1.25.40.GENE3D); IPR036770 (G3DSA:1.25.40.GENE3D); SSF140860 (SUPERFAMILY); SSF140860 (SUPERFAMILY)	no GO terms	no GO terms
[INTERPRO, BLASTED, MAPPED, GO-SLIM]	ACA1_008410	ELR10989	ubiquitin domain containing	327	2	2.19e-44	99	3	P:GO:0009056; P:GO:0006464; F:GO:0008233	P:catabolic process; P:cellular protein modification process; F:peptidase activity	EC:3.4.19.12	Ubiquitinyl hydrolase 1	mobidb-lite (MOBIDB_LITE); mobidb-lite (MOBIDB_LITE)	no GO terms	no GO terms
[INTERPRO, BLASTED]	ACA1_008610	ELR23106	hypothetical protein ACA1_008610	1131	2	0	96.5						mobidb-lite (MOBIDB_LITE); mobidb-lite (MOBIDB_LITE)	no GO terms	no GO terms
[INTERPRO, BLASTED, MAPPED, GO-SLIM]	ACA1_008620	ELR23107	interferon-inducible GTPase 5-like	504	20	3.7e-121	64.65	2	F:GO:0043167; C:GO:0005575	F:ion binding; C:cellular_component			IPR007743 (PFAM); G3DSA:3.40.50.300 (GENE3D); IPR030385 (PROSITE_PROFILES); IPR027417 (SUPERFAMILY)	F:GO:0005525; C:GO:0016020	F:GTP binding; C:membrane
[INTERPRO, BLASTED]	ACA1_008730	ELR23108	hypothetical protein ACA1_008730	420	2	1.78e-52	88.5						Coil (COILS); mobidb-lite (MOBIDB_LITE)	no GO terms	no GO terms
[INTERPRO, BLASTED, MAPPED, GO-SLIM]	ACA1_008740	ELR23109	hypothetical protein ACA1_008740	321	2	1.81e-47	94	1	F:GO:0008168	F:methyltransferase activity			mobidb-lite (MOBIDB_LITE)	no GO terms	no GO terms
[INTERPRO, BLASTED, MAPPED, GO-SLIM]	ACA1_008840	ELR13728	copper oxidase	828	20	0	64.75	2	F:GO:0016491; F:GO:0043167	F:oxidoreductase activity; F:ion binding			IPR008972 (G3DSA:2.60.40.GENE3D); IPR011706 (PFAM); IPR008972 (G3DSA:2.60.40.GENE3D); cd13891 (CDD); IPR008972 (SUPERFAMILY)	F:GO:0005507; F:GO:0016491; P:GO:0055114	F:copper ion binding; F:oxidoreductase activity; P:oxidation-reduction process
[INTERPRO, BLASTED, MAPPED, GO-SLIM]	ACA1_008950	ELR13729	GDP-fucose transporter 1-like	702	20	6.26e-162	67.95	1	C:GO:0005575	C:cellular_component			IPR004853 (PFAM); mobidb-lite (MOBIDB_LITE)	no GO terms	no GO terms
[INTERPRO, BLASTED, MAPPED, GO-SLIM]	ACA1_009060	ELR13730	MGT subfamily	560	3	3.13e-96	89	2	P:GO:0008150; F:GO:0016757	P:biological_process; F:transferase activity, transferring glycosyl groups			G3DSA:3.40.50.2000 (GENE3D); mobidb-lite (MOBIDB_LITE)	no GO terms	no GO terms
[INTERPRO, BLASTED, MAPPED]	ACA1_009160	ELR19855	ribonucleases P MRP subunit POP1-like	651	20	1.51e-137	48.6	12	P:GO:0090502; C:GO:0005615; F:GO:0004526; P:GO:0090501; C:GO:0000172; P:GO:0008033; F:GO:0000171; P:GO:0006396; P:GO:0016078; P:GO:0001682; C:GO:0005655; F:GO:0003723	P:RNA phosphodiester bond hydrolysis, endonucleolytic; C:extracellular space; F:ribonuclease P activity; P:RNA phosphodiester bond hydrolysis; C:ribonuclease MRP complex; P:tRNA processing; F:ribonuclease MRP activity; P:RNA processing; P:tRNA catabolic process; P:tRNA 5'-leader removal; C:nucleolar ribonuclease P complex; F:RNA binding			mobidb-lite (MOBIDB_LITE); mobidb-lite (MOBIDB_LITE)	no GO terms	no GO terms
[INTERPRO, BLASTED, MAPPED, GO-SLIM]	ACA1_009170	ELR19856	serine threonine kinase	1914	20	0	58.2	3	P:GO:0006464; P:GO:0006520; F:GO:0016301	P:cellular protein modification process; P:cellular amino acid metabolic process; F:kinase activity	EC:2.7.11	Transferring phosphorus-containing groups	G3DSA:3.40.190.10 (GENE3D); G3DSA:3.40.190.10 (GENE3D); IPR024370 (PFAM); G3DSA:3.40.190.10 (GENE3D); mobidb-lite (MOBIDB_LITE); SSF53850 (SUPERFAMILY); SSF53850 (SUPERFAMILY)	no GO terms	no GO terms
[INTERPRO, BLASTED, MAPPED, GO-SLIM]	ACA1_009280	ELR19857	Serine threonine kinase	270	20	1.5e-57	81.95	10	P:GO:0007165; F:GO:0043167; F:GO:0016829; P:GO:0006464; P:GO:0006520; P:GO:0034641; P:GO:0009058; P:GO:0044711; F:GO:0016301; C:GO:0005622	P:signal transduction; F:ion binding; F:lyase activity; P:cellular protein modification process; P:cellular amino acid metabolic process; P:cellular nitrogen compound metabolic process; P:biosynthetic process; P:single-organism biosynthetic process; F:kinase activity; C:intracellular	EC:2.7.11	Transferring phosphorus-containing groups	IPR001245 (PFAM); G3DSA:3.30.200.20 (GENE3D); G3DSA:1.10.510.10 (GENE3D); IPR008271 (PROSITE_PATTERNS); IPR000719 (PROSITE_PROFILES); IPR011009 (SUPERFAMILY)	F:GO:0005524; F:GO:0004672; P:GO:0006468	F:ATP binding; F:protein kinase activity; P:protein phosphorylation
[INTERPRO, BLASTED, MAPPED, GO-SLIM]	ACA1_009480	ELR16421	domain containing	1152	20	0	57.4	2	P:GO:0007165; F:GO:0003674	P:signal transduction; F:molecular_function			IPR001715 (SMART); IPR000219 (SMART); IPR001715 (PFAM); IPR035899 (G3DSA:1.20.900.GENE3D); IPR000219 (PFAM); IPR036872 (G3DSA:1.10.418.GENE3D); mobidb-lite (MOBIDB_LITE); mobidb-lite (MOBIDB_LITE); IPR001715 (PROSITE_PROFILES); IPR000219 (PROSITE_PROFILES); IPR000219 (CDD); IPR036872 (SUPERFAMILY); IPR035899 (SUPERFAMILY)	P:GO:0035023; F:GO:0005515; F:GO:0005089	P:regulation of Rho protein signal transduction; F:protein binding; F:Rho guanyl-nucleotide exchange factor activity
[INTERPRO, BLASTED]	ACA1_009790	ELR16422	hypothetical protein ACA1_009790, partial	405	2	1.97e-94	100						no IPS match	no IPS match	no IPS match
[INTERPRO, BLASTED, MAPPED, GO-SLIM]	ACA1_009890	ELR11067	glucose repression mediator	1278	20	0	84.25	13	P:GO:0022607; F:GO:0000988; P:GO:0009058; C:GO:0043234; P:GO:0044711; P:GO:0006810; P:GO:0006950; C:GO:0005654; P:GO:0044281; P:GO:0051276; P:GO:0006629; P:GO:0034641; F:GO:0019899	P:cellular component assembly; F:transcription factor activity, protein binding; P:biosynthetic process; C:protein complex; P:single-organism biosynthetic process; P:transport; P:response to stress; C:nucleoplasm; P:small molecule metabolic process; P:chromosome organization; P:lipid metabolic process; P:cellular nitrogen compound metabolic process; F:enzyme binding			IPR019734 (SMART); IPR001440 (PFAM); IPR011990 (G3DSA:1.25.40.GENE3D); IPR011990 (G3DSA:1.25.40.GENE3D); IPR011990 (G3DSA:1.25.40.GENE3D); IPR011990 (G3DSA:1.25.40.GENE3D); G3DSA:1.10.150.200 (GENE3D); IPR019734 (PFAM); IPR019734 (PFAM); IPR011990 (G3DSA:1.25.40.GENE3D); IPR011990 (G3DSA:1.25.40.GENE3D); PF13432 (PFAM); IPR013105 (PFAM); IPR011990 (G3DSA:1.25.40.GENE3D); mobidb-lite (MOBIDB_LITE)…	F:GO:0005515	F:protein binding
[INTERPRO, BLASTED, MAPPED, GO-SLIM]	ACA1_009900	ELR11068	hypothetical protein ACA1_009900	1065	5	2.16e-126	64	2	P:GO:0034641; P:GO:0009058	P:cellular nitrogen compound metabolic process; P:biosynthetic process			Coil (COILS); IPR007759 (PFAM); mobidb-lite (MOBIDB_LITE); mobidb-lite (MOBIDB_LITE)	P:GO:0006351; P:GO:0006355	P:transcription, DNA-templated; P:regulation of transcription, DNA-templated
[INTERPRO, BLASTED, MAPPED, GO-SLIM]	ACA1_009910	ELR11069	glutamate--tRNA ligase	1557	20	0	65.3	8	F:GO:0003723; C:GO:0005737; P:GO:0051186; F:GO:0043167; P:GO:0006399; P:GO:0006520; F:GO:0016874; P:GO:0006412	F:RNA binding; C:cytoplasm; P:cofactor metabolic process; F:ion binding; P:tRNA metabolic process; P:cellular amino acid metabolic process; F:ligase activity; P:translation	EC:6.1.1.17	Glutamate--tRNA ligase	IPR000924 (PRINTS); IPR004527 (TIGRFAM); IPR014729 (G3DSA:3.40.50.GENE3D); IPR020061 (G3DSA:1.10.1160.GENE3D); IPR014729 (G3DSA:3.40.50.GENE3D); IPR020058 (PFAM); IPR020751 (G3DSA:1.10.10.GENE3D); mobidb-lite (MOBIDB_LITE); IPR001412 (PROSITE_PATTERNS); IPR004527 (HAMAP); IPR033910 (CDD); SSF52374 (SUPERFAMILY); IPR008925 (SUPERFAMILY)	F:GO:0000166; F:GO:0005524; P:GO:0006418; F:GO:0004812; F:GO:0008270; C:GO:0005737; F:GO:0004818; P:GO:0043039; P:GO:0006424; F:GO:0000049	F:nucleotide binding; F:ATP binding; P:tRNA aminoacylation for protein translation; F:aminoacyl-tRNA ligase activity; F:zinc ion binding; C:cytoplasm; F:glutamate-tRNA ligase activity; P:tRNA aminoacylation; P:glutamyl-tRNA aminoacylation; F:tRNA binding
[INTERPRO, BLASTED, MAPPED, GO-SLIM]	ACA1_009920	ELR11070	O-phosphoseryl-tRNA(Sec) selenium transferase	1359	20	0	73	4	F:GO:0003723; C:GO:0005737; P:GO:0006399; P:GO:0006412	F:RNA binding; C:cytoplasm; P:tRNA metabolic process; P:translation			IPR008829 (PFAM); IPR019872 (PIRSF); IPR015421 (G3DSA:3.40.640.GENE3D); IPR019872 (TIGRFAM); mobidb-lite (MOBIDB_LITE); IPR015424 (SUPERFAMILY)	P:GO:0097056; F:GO:0003824; F:GO:0016740; F:GO:0016785	P:selenocysteinyl-tRNA(Sec) biosynthetic process; F:catalytic activity; F:transferase activity; F:transferase activity, transferring selenium-containing groups
[INTERPRO, BLASTED, MAPPED, GO-SLIM]	ACA1_009930	ELR11071	acyl- oxidase	1575	20	0	68.95	8	P:GO:0044281; C:GO:0005777; F:GO:0016491; P:GO:0009056; P:GO:0042592; P:GO:0006629; F:GO:0043167; P:GO:0044712	P:small molecule metabolic process; C:peroxisome; F:oxidoreductase activity; P:catabolic process; P:homeostatic process; P:lipid metabolic process; F:ion binding; P:single-organism catabolic process	EC:1.3.99.3	Acting on the CH-CH group of donors	G3DSA:1.20.140.10 (GENE3D); IPR037069 (G3DSA:1.10.540.GENE3D); IPR009075 (PFAM); G3DSA:2.40.110.10 (GENE3D); mobidb-lite (MOBIDB_LITE); IPR009100 (SUPERFAMILY); IPR036250 (SUPERFAMILY)	F:GO:0016627; F:GO:0050660; P:GO:0008152; P:GO:0055114	F:oxidoreductase activity, acting on the CH-CH group of donors; F:flavin adenine dinucleotide binding; P:metabolic process; P:oxidation-reduction process
[INTERPRO, BLASTED, MAPPED, GO-SLIM]	ACA1_009940	ELR11072	acyl- oxidase	585	20	1.1e-104	71.3	9	P:GO:0044281; C:GO:0005777; P:GO:0006790; F:GO:0016491; P:GO:0009056; P:GO:0006629; P:GO:0051186; F:GO:0043167; P:GO:0044712	P:small molecule metabolic process; C:peroxisome; P:sulfur compound metabolic process; F:oxidoreductase activity; P:catabolic process; P:lipid metabolic process; P:cofactor metabolic process; F:ion binding; P:single-organism catabolic process	EC:1.3.3.6	Acyl-CoA oxidase	IPR002655 (PFAM); G3DSA:1.20.140.10 (GENE3D); mobidb-lite (MOBIDB_LITE); IPR036250 (SUPERFAMILY)	C:GO:0005777; P:GO:0006635; F:GO:0003997; F:GO:0016627; P:GO:0055114	C:peroxisome; P:fatty acid beta-oxidation; F:acyl-CoA oxidase activity; F:oxidoreductase activity, acting on the CH-CH group of donors; P:oxidation-reduction process
[INTERPRO, BLASTED]	ACA1_010050	ELR11073	hypothetical protein ACA1_010050, partial	608	1	8.74e-55	100						Coil (COILS)	no GO terms	no GO terms
[INTERPRO, BLASTED, MAPPED, GO-SLIM]	ACA1_010150	ELR22625	family polyketide cyclase	756	20	1.18e-138	56.35	6	P:GO:0019748; F:GO:0000988; C:GO:0043234; P:GO:0034641; P:GO:0009058; C:GO:0005622	P:secondary metabolic process; F:transcription factor activity, protein binding; C:protein complex; P:cellular nitrogen compound metabolic process; P:biosynthetic process; C:intracellular			G3DSA:3.10.450.50 (GENE3D); IPR009959 (PFAM); mobidb-lite (MOBIDB_LITE); IPR032710 (SUPERFAMILY)	P:GO:0030638	P:polyketide metabolic process
[INTERPRO, BLASTED, MAPPED]	ACA1_010160	ELR22626	hypothetical protein ACA1_010160	1911	9	0	52.56	2	C:GO:0016020; C:GO:0016021	C:membrane; C:integral component of membrane			IPR011989 (G3DSA:1.25.10.GENE3D)	no GO terms	no GO terms
[INTERPRO, BLASTED, MAPPED, GO-SLIM]	ACA1_010170	ELR22627	hypothetical protein ACA1_010170	843	2	4.1e-165	74.5	1	C:GO:0005575	C:cellular_component			no IPS match	no IPS match	no IPS match
[INTERPRO, BLASTED, MAPPED, GO-SLIM]	ACA1_010180	ELR22628	DUF410 family	816	20	0	55.2	1	F:GO:0003674	F:molecular_function			IPR007317 (PFAM); IPR011990 (G3DSA:1.25.40.GENE3D); IPR011990 (G3DSA:1.25.40.GENE3D); IPR011990 (SUPERFAMILY)	F:GO:0005515	F:protein binding
[INTERPRO, BLASTED, MAPPED]	ACA1_010190	ELR22629	Histidine kinase A	3201	20	0	63.45	6	F:GO:0008270; F:GO:0046872; C:GO:0016020; C:GO:0016021; P:GO:0016310; F:GO:0016301	F:zinc ion binding; F:metal ion binding; C:membrane; C:integral component of membrane; P:phosphorylation; F:kinase activity			Coil (COILS); IPR033646 (PFAM); IPR025697 (PFAM); mobidb-lite (MOBIDB_LITE); mobidb-lite (MOBIDB_LITE); mobidb-lite (MOBIDB_LITE); mobidb-lite (MOBIDB_LITE); mobidb-lite (MOBIDB_LITE); mobidb-lite (MOBIDB_LITE); mobidb-lite (MOBIDB_LITE); IPR025697 (PROSITE_PROFILES)	no GO terms	no GO terms
[INTERPRO, BLASTED]	ACA1_010390	ELR16220	hypothetical protein ACA1_010390, partial	276	2	9.37e-53	99						no IPS match	no IPS match	no IPS match
[INTERPRO, BLASTED]	ACA1_010500	ELR16221	hypothetical protein ACA1_010500	1017	3	0	90.67						mobidb-lite (MOBIDB_LITE); mobidb-lite (MOBIDB_LITE)	no GO terms	no GO terms
[INTERPRO, BLASTED, MAPPED, GO-SLIM]	ACA1_010610	ELR16222	Ras subfamily	1560	20	0	64.45	4	C:GO:0005737; P:GO:0007165; F:GO:0003924; F:GO:0043167	C:cytoplasm; P:signal transduction; F:GTPase activity; F:ion binding	EC:3.6.1.15	Nucleoside-triphosphate phosphatase	PR00449 (PRINTS); IPR001810 (SMART); SM00173 (SMART); SM00176 (SMART); IPR002110 (SMART); SM00175 (SMART); SM00174 (SMART); G3DSA:3.40.50.300 (GENE3D); IPR001806 (PFAM); IPR001810 (PFAM); IPR020683 (PFAM); G3DSA:3.30.70.1390 (GENE3D); IPR036770 (G3DSA:1.25.40.GENE3D); G3DSA:2.40.10.190 (GENE3D); G3DSA:1.20.1280.50 (GENE3D); IPR005225 (TIGRFAM); IPR036770 (G3DSA:1.25.40.GENE3D); IPR020683 (PROSITE…	F:GO:0005525; F:GO:0005515; F:GO:0003924	F:GTP binding; F:protein binding; F:GTPase activity
[INTERPRO, BLASTED]	ACA1_010620	ELR16223	hypothetical protein ACA1_010620	216	1	1.09e-45	100						no IPS match	no IPS match	no IPS match
[INTERPRO, BLASTED, MAPPED, GO-SLIM]	ACA1_010730	ELR16224	endonuclease exonuclease phosphatase family	507	2	3e-101	99.5	1	F:GO:0004518	F:nuclease activity			IPR036691 (G3DSA:3.60.10.GENE3D); IPR036691 (SUPERFAMILY)	no GO terms	no GO terms
[INTERPRO, BLASTED]	ACA1_010930	ELR23110	hypothetical protein ACA1_010930	1116	2	0	100						Coil (COILS); G3DSA:3.40.50.300 (GENE3D); mobidb-lite (MOBIDB_LITE)	no GO terms	no GO terms
[INTERPRO, BLASTED, GO-SLIM]	ACA1_010940	ELR23111	Fbox domain containing	1536	4	0	72.25	1	F:GO:0003674	F:molecular_function			IPR011990 (G3DSA:1.25.40.GENE3D); G3DSA:1.20.58.280 (GENE3D); G3DSA:1.20.58.280 (GENE3D); mobidb-lite (MOBIDB_LITE)	F:GO:0005515	F:protein binding
[INTERPRO, BLASTED, MAPPED, GO-SLIM]	ACA1_011040	ELR12006	RNA-binding domain-containing	357	20	3.06e-36	76.75	3	F:GO:0003723; P:GO:0006461; P:GO:0006412	F:RNA binding; P:protein complex assembly; P:translation			IPR000504 (PFAM); G3DSA:3.30.70.330 (GENE3D); mobidb-lite (MOBIDB_LITE); IPR000504 (PROSITE_PROFILES); IPR035979 (SUPERFAMILY)	F:GO:0003676	F:nucleic acid binding
[INTERPRO, BLASTED, MAPPED, GO-SLIM]	ACA1_011150	ELR12007	translation initiation factor eIF-2B subunit epsilon	1140	20	0	65.9	2	F:GO:0016779; P:GO:0009058	F:nucleotidyltransferase activity; P:biosynthetic process			IPR029044 (G3DSA:3.90.550.GENE3D); IPR001451 (PFAM); IPR005835 (PFAM); G3DSA:2.160.10.10 (GENE3D); IPR035543 (CDD); IPR029044 (SUPERFAMILY)	F:GO:0016779; P:GO:0009058	F:nucleotidyltransferase activity; P:biosynthetic process
[INTERPRO, BLASTED, MAPPED, GO-SLIM]	ACA1_011160	ELR12008	related to RFA2-DNA replication factor 36 kDa subunit	897	20	1.95e-154	60.6	7	C:GO:0005634; F:GO:0003677; P:GO:0051276; C:GO:0005694; P:GO:0009058; P:GO:0006259; P:GO:0006950	C:nucleus; F:DNA binding; P:chromosome organization; C:chromosome; P:biosynthetic process; P:DNA metabolic process; P:response to stress			G3DSA:2.40.50.140 (GENE3D); IPR014646 (PIRSF); IPR004365 (PFAM); IPR014892 (PFAM); IPR036388 (G3DSA:1.10.10.GENE3D); mobidb-lite (MOBIDB_LITE); mobidb-lite (MOBIDB_LITE); cd04478 (CDD); IPR012340 (SUPERFAMILY)	F:GO:0003676; C:GO:0005634; F:GO:0003677; P:GO:0006281; P:GO:0006260; P:GO:0006310	F:nucleic acid binding; C:nucleus; F:DNA binding; P:DNA repair; P:DNA replication; P:DNA recombination
[INTERPRO, BLASTED, MAPPED, GO-SLIM]	ACA1_011260	ELR14967	serine threonine- kinase PAK	1812	20	0	71.9	7	C:GO:0005737; F:GO:0043167; P:GO:0006464; P:GO:0006520; F:GO:0004871; F:GO:0016301; P:GO:0000278	C:cytoplasm; F:ion binding; P:cellular protein modification process; P:cellular amino acid metabolic process; F:signal transducer activity; F:kinase activity; P:mitotic cell cycle	EC:2.7.11	Transferring phosphorus-containing groups	IPR000719 (SMART); IPR036936 (G3DSA:3.90.810.GENE3D); IPR000095 (PFAM); G3DSA:1.10.510.10 (GENE3D); IPR000719 (PFAM); G3DSA:3.30.200.20 (GENE3D); mobidb-lite (MOBIDB_LITE); IPR008271 (PROSITE_PATTERNS); IPR017441 (PROSITE_PATTERNS); IPR000095 (PROSITE_PROFILES); IPR000719 (PROSITE_PROFILES); cd06614 (CDD); IPR011009 (SUPERFAMILY)	F:GO:0005524; F:GO:0004672; P:GO:0006468	F:ATP binding; F:protein kinase activity; P:protein phosphorylation
[INTERPRO, BLASTED, MAPPED, GO-SLIM]	ACA1_011270	ELR14968	glycosyltransferase	1662	20	0	55.9	4	P:GO:0005975; F:GO:0016757; P:GO:0006629; F:GO:0043167	P:carbohydrate metabolic process; F:transferase activity, transferring glycosyl groups; P:lipid metabolic process; F:ion binding			IPR000306 (SMART); IPR013083 (G3DSA:3.30.40.GENE3D); G3DSA:3.40.50.2000 (GENE3D); IPR002213 (PFAM); G3DSA:3.40.50.2000 (GENE3D); IPR000306 (PFAM); IPR004276 (PFAM); mobidb-lite (MOBIDB_LITE); IPR017455 (PROSITE_PROFILES); cd15760 (CDD); cd03784 (CDD); SSF53756 (SUPERFAMILY); IPR011011 (SUPERFAMILY)	P:GO:0005975; F:GO:0016758; F:GO:0046872; P:GO:0008152; P:GO:0030259	P:carbohydrate metabolic process; F:transferase activity, transferring hexosyl groups; F:metal ion binding; P:metabolic process; P:lipid glycosylation
[INTERPRO, BLASTED, MAPPED, GO-SLIM]	ACA1_011280	ELR14969	P-loop containing nucleoside triphosphate hydrolase	1845	20	0	64.35	1	F:GO:0043167	F:ion binding			Coil (COILS); IPR003593 (SMART); G3DSA:3.40.50.300 (GENE3D); IPR003959 (PFAM); cd00009 (CDD); IPR027417 (SUPERFAMILY)	F:GO:0005524	F:ATP binding
[INTERPRO, BLASTED, MAPPED, GO-SLIM]	ACA1_011380	ELR18434	EF hand domain containing	480	2	6.85e-114	97	1	F:GO:0043167	F:ion binding			IPR018247 (PROSITE_PATTERNS)	no GO terms	no GO terms
[INTERPRO, BLASTED, MAPPED, GO-SLIM]	ACA1_011490	ELR18435	domain containing	1170	20	0	58.15	3	P:GO:0007165; C:GO:0005622; F:GO:0003674	P:signal transduction; C:intracellular; F:molecular_function			IPR000219 (SMART); IPR011993 (G3DSA:2.30.29.GENE3D); IPR035899 (G3DSA:1.20.900.GENE3D); IPR000219 (PFAM); mobidb-lite (MOBIDB_LITE); IPR001331 (PROSITE_PATTERNS); IPR000219 (PROSITE_PROFILES); IPR000219 (CDD); IPR035899 (SUPERFAMILY); IPR011993 (SUPERFAMILY)	P:GO:0035023; F:GO:0005085; F:GO:0005089; P:GO:0035556	P:regulation of Rho protein signal transduction; F:guanyl-nucleotide exchange factor activity; F:Rho guanyl-nucleotide exchange factor activity; P:intracellular signal transduction
[INTERPRO, BLASTED]	ACA1_011600	ELR18436	hypothetical protein ACA1_011600	267	1	3.38e-43	100						mobidb-lite (MOBIDB_LITE); mobidb-lite (MOBIDB_LITE)	no GO terms	no GO terms
[INTERPRO, BLASTED, MAPPED]	ACA1_011810	ELR18437	fungal Zn(2)-Cys(6) binuclear cluster domain containing	624	7	1.51e-120	75.71	5	C:GO:0005634; F:GO:0008270; P:GO:0006355; F:GO:0000981; P:GO:0006357	C:nucleus; F:zinc ion binding; P:regulation of transcription, DNA-templated; F:RNA polymerase II transcription factor activity, sequence-specific DNA binding; P:regulation of transcription from RNA polymerase II promoter			Coil (COILS); mobidb-lite (MOBIDB_LITE)	no GO terms	no GO terms
[INTERPRO, BLASTED]	ACA1_011910	ELR12420	hypothetical protein ACA1_011910	495	2	4.47e-91	96.5						mobidb-lite (MOBIDB_LITE)	no GO terms	no GO terms
[INTERPRO, BLASTED]	ACA1_012020	ELR12421	hypothetical protein ACA1_012020	2286	2	0	96.5						IPR011989 (G3DSA:1.25.10.GENE3D); mobidb-lite (MOBIDB_LITE); mobidb-lite (MOBIDB_LITE); mobidb-lite (MOBIDB_LITE); mobidb-lite (MOBIDB_LITE); mobidb-lite (MOBIDB_LITE)	no GO terms	no GO terms
[INTERPRO, BLASTED]	ACA1_012030	ELR12422	hypothetical protein ACA1_012030	1281	1	0	100						G3DSA:1.10.110.10 (GENE3D); mobidb-lite (MOBIDB_LITE)	no GO terms	no GO terms
[INTERPRO, BLASTED, MAPPED, GO-SLIM]	ACA1_012040	ELR12423	LIM domain containing	1101	20	0	61.7	1	F:GO:0043167	F:ion binding			IPR001781 (SMART); IPR001781 (PFAM); G3DSA:3.10.20.90 (GENE3D); G3DSA:2.10.110.10 (GENE3D); G3DSA:2.10.110.10 (GENE3D); G3DSA:2.10.110.10 (GENE3D); mobidb-lite (MOBIDB_LITE); IPR001781 (PROSITE_PATTERNS); IPR001781 (PROSITE_PROFILES); cd08368 (CDD); IPR029071 (SUPERFAMILY); SSF57716 (SUPERFAMILY); SSF57716 (SUPERFAMILY)	no GO terms	no GO terms
[INTERPRO, BLASTED, MAPPED, GO-SLIM]	ACA1_012050	ELR12424	restriction endonuclease family	1395	20	0	51.9	1	F:GO:0004386	F:helicase activity	EC:3.6.1.15	Nucleoside-triphosphate phosphatase	IPR005114 (PFAM); mobidb-lite (MOBIDB_LITE); mobidb-lite (MOBIDB_LITE); mobidb-lite (MOBIDB_LITE)	no GO terms	no GO terms
[INTERPRO, BLASTED, MAPPED, GO-SLIM]	ACA1_012250	ELR23177	serine threonine- kinase SIK2-like	1032	20	0	63.05	4	F:GO:0043167; P:GO:0006464; P:GO:0006520; F:GO:0016301	F:ion binding; P:cellular protein modification process; P:cellular amino acid metabolic process; F:kinase activity	EC:2.7.11	Transferring phosphorus-containing groups	IPR000719 (SMART); PIRSF000654 (PIRSF); IPR000719 (PFAM); G3DSA:1.10.510.10 (GENE3D); G3DSA:3.30.200.20 (GENE3D); mobidb-lite (MOBIDB_LITE); IPR008271 (PROSITE_PATTERNS); IPR017441 (PROSITE_PATTERNS); IPR000719 (PROSITE_PROFILES); IPR011009 (SUPERFAMILY)	F:GO:0005524; F:GO:0004672; P:GO:0006468	F:ATP binding; F:protein kinase activity; P:protein phosphorylation
[INTERPRO, BLASTED]	ACA1_012260	ELR23178	hypothetical protein ACA1_012260	342	1	3.79e-76	100						IPR032143 (PFAM)	no GO terms	no GO terms
[INTERPRO, BLASTED, MAPPED, GO-SLIM]	ACA1_012270	ELR23179	aldehyde dehydrogenase family	1362	20	0	75.25	1	F:GO:0016491	F:oxidoreductase activity			IPR016162 (G3DSA:3.40.605.GENE3D); G3DSA:3.40.309.10 (GENE3D); IPR015590 (PFAM); IPR029510 (PROSITE_PATTERNS); IPR016160 (PROSITE_PATTERNS); IPR016161 (SUPERFAMILY)	F:GO:0016491; P:GO:0008152; P:GO:0055114	F:oxidoreductase activity; P:metabolic process; P:oxidation-reduction process
[INTERPRO, BLASTED]	ACA1_012280	ELR23180	GTP-binding	1443	20	0	75.25						IPR011629 (SMART); G3DSA:3.40.50.300 (GENE3D); IPR011629 (PFAM); IPR036627 (G3DSA:3.30.1220.GENE3D); IPR003495 (PFAM); cd03112 (CDD); IPR027417 (SUPERFAMILY); IPR036627 (SUPERFAMILY)	no GO terms	no GO terms
[INTERPRO, BLASTED, MAPPED, GO-SLIM]	ACA1_012290	ELR23181	hypothetical protein ACA1_012290	342	1	3.59e-53	100	1	C:GO:0005575	C:cellular_component			no IPS match	no IPS match	no IPS match
[INTERPRO, BLASTED]	ACA1_012300	ELR23182	hypothetical protein ACA1_012300	747	1	2.41e-153	100						Coil (COILS); mobidb-lite (MOBIDB_LITE)	no GO terms	no GO terms
[INTERPRO, BLASTED]	ACA1_012310	ELR23183	biogenesis of lysosome-related organelles complex-1	528	20	2.93e-125	66.45						IPR019269 (PFAM); mobidb-lite (MOBIDB_LITE); mobidb-lite (MOBIDB_LITE)	no GO terms	no GO terms
[INTERPRO, BLASTED, GO-SLIM]	ACA1_012330	ELR23184	enhancer of mRNA-decapping 4-like	3558	20	0	52.75	1	F:GO:0003674	F:molecular_function			Coil (COILS); Coil (COILS); IPR001680 (SMART); IPR015943 (G3DSA:2.130.10.GENE3D); IPR032401 (PFAM); IPR015943 (G3DSA:2.130.10.GENE3D); mobidb-lite (MOBIDB_LITE); mobidb-lite (MOBIDB_LITE); mobidb-lite (MOBIDB_LITE); mobidb-lite (MOBIDB_LITE); IPR019775 (PROSITE_PATTERNS); IPR017986 (PROSITE_PROFILES); IPR001680 (PROSITE_PROFILES); IPR036322 (SUPERFAMILY)	F:GO:0005515	F:protein binding
[INTERPRO, BLASTED]	ACA1_012630	ELR20262	hypothetical protein ACA1_012630, partial	267	1	8.63e-59	100						no IPS match	no IPS match	no IPS match
[INTERPRO, BLASTED, MAPPED, GO-SLIM]	ACA1_012740	ELR20263	G- -coupled receptor family	657	19	1.65e-116	61.84	2	C:GO:0005575; F:GO:0004871	C:cellular_component; F:signal transducer activity			IPR000832 (PFAM); G3DSA:1.20.1070.10 (GENE3D); mobidb-lite (MOBIDB_LITE); IPR017981 (PROSITE_PROFILES); SSF81321 (SUPERFAMILY)	F:GO:0004930; F:GO:0004888; P:GO:0007186; C:GO:0016021; P:GO:0007166	F:G-protein coupled receptor activity; F:transmembrane signaling receptor activity; P:G-protein coupled receptor signaling pathway; C:integral component of membrane; P:cell surface receptor signaling pathway
[INTERPRO, BLASTED, MAPPED, GO-SLIM]	ACA1_012850	ELR20264	FAD-dependent oxidoreductase	384	20	8.91e-88	67.55	1	F:GO:0016491	F:oxidoreductase activity			IPR006076 (PFAM); IPR036188 (G3DSA:3.50.50.GENE3D); IPR036188 (SUPERFAMILY)	F:GO:0016491; P:GO:0055114	F:oxidoreductase activity; P:oxidation-reduction process
[INTERPRO, BLASTED]	ACA1_012960	ELR20265	hypothetical protein ACA1_012960, partial	330	1	2.45e-72	100						no IPS match	no IPS match	no IPS match
[INTERPRO, BLASTED, MAPPED, GO-SLIM]	ACA1_012970	ELR20266	CBS domain containing	996	20	0	53.55	1	F:GO:0003674	F:molecular_function			IPR000644 (SMART); G3DSA:3.10.580.10 (GENE3D); G3DSA:3.10.580.10 (GENE3D); IPR000644 (PFAM); IPR000644 (PROSITE_PROFILES); cd04642 (CDD); cd02205 (CDD); SSF54631 (SUPERFAMILY); SSF54631 (SUPERFAMILY)	no GO terms	no GO terms
[INTERPRO, BLASTED, MAPPED, GO-SLIM]	ACA1_012980	ELR20267	Endonuclease exonuclease phosphatase	1398	20	0	50.9	2	F:GO:0004518; C:GO:0005575	F:nuclease activity; C:cellular_component			IPR036691 (G3DSA:3.60.10.GENE3D); IPR005135 (PFAM); cd09078 (CDD); IPR036691 (SUPERFAMILY)	no GO terms	no GO terms
[INTERPRO, BLASTED, MAPPED, GO-SLIM]	ACA1_012990	ELR20268	ATP-dependent DNA helicase Q-like 3 isoform X1	1827	20	0	62.4	4	F:GO:0016887; F:GO:0043167; F:GO:0004386; P:GO:0006259	F:ATPase activity; F:ion binding; F:helicase activity; P:DNA metabolic process	EC:3.6.1.3; EC:3.6.1.15	Adenosinetriphosphatase; Nucleoside-triphosphate phosphatase	IPR001650 (SMART); IPR014001 (SMART); G3DSA:3.40.50.300 (GENE3D); IPR036388 (G3DSA:1.10.10.GENE3D); IPR004589 (TIGRFAM); G3DSA:3.40.50.300 (GENE3D); IPR001650 (PFAM); IPR032284 (PFAM); IPR011545 (PFAM); mobidb-lite (MOBIDB_LITE); mobidb-lite (MOBIDB_LITE); IPR001650 (PROSITE_PROFILES); IPR014001 (PROSITE_PROFILES); IPR001650 (CDD); cd00046 (CDD); IPR027417 (SUPERFAMILY)	F:GO:0003676; F:GO:0005524; P:GO:0006310; F:GO:0008026	F:nucleic acid binding; F:ATP binding; P:DNA recombination; F:ATP-dependent helicase activity
[INTERPRO, BLASTED]	ACA1_013000	ELR20269	hypothetical protein ACA1_013000	435	1	4.08e-54	100						mobidb-lite (MOBIDB_LITE)	no GO terms	no GO terms
[INTERPRO, BLASTED]	ACA1_013010	ELR20270	hypothetical protein ACA1_013010, partial	345	1	5.49e-30	100						mobidb-lite (MOBIDB_LITE)	no GO terms	no GO terms
[INTERPRO, BLASTED, MAPPED, GO-SLIM]	ACA1_013120	ELR20271	Ras guanine nucleotide exchange factor	321	20	4.48e-71	70.5	2	P:GO:0006520; F:GO:0003674	P:cellular amino acid metabolic process; F:molecular_function			G3DSA:1.20.870.10 (GENE3D); IPR000651 (PFAM); IPR000651 (PROSITE_PROFILES); IPR000651 (CDD); IPR023578 (SUPERFAMILY)	no GO terms	no GO terms
[INTERPRO, BLASTED]	ACA1_013230	ELR20272	hypothetical protein ACA1_013230	258	1	9.82e-55	100						mobidb-lite (MOBIDB_LITE)	no GO terms	no GO terms
[INTERPRO, BLASTED, MAPPED, GO-SLIM]	ACA1_013240	ELR20273	alpha beta hydrolase	864	20	0	50.2	2	C:GO:0005576; F:GO:0003674	C:extracellular region; F:molecular_function			IPR029058 (G3DSA:3.40.50.GENE3D); IPR010126 (PFAM); mobidb-lite (MOBIDB_LITE); IPR029058 (SUPERFAMILY)	C:GO:0005576; F:GO:0016787	C:extracellular region; F:hydrolase activity
[INTERPRO, BLASTED, MAPPED]	ACA1_013340	ELR24372	pleckstrin homology domain-containing family A member 1 isoform X3	1830	20	0	55.1	5	F:GO:0005547; C:GO:0005737; C:GO:0016020; F:GO:0043325; C:GO:0005886	F:phosphatidylinositol-3,4,5-trisphosphate binding; C:cytoplasm; C:membrane; F:phosphatidylinositol-3,4-bisphosphate binding; C:plasma membrane			Coil (COILS); IPR001849 (SMART); IPR001849 (PFAM); IPR013783 (G3DSA:2.60.40.GENE3D); IPR011993 (G3DSA:2.30.29.GENE3D); mobidb-lite (MOBIDB_LITE); IPR001849 (PROSITE_PROFILES); IPR011993 (SUPERFAMILY)	no GO terms	no GO terms
[INTERPRO, BLASTED, GO-SLIM]	ACA1_013350	ELR24373	hypothetical protein ACA1_013350	1905	3	0	72.67	1	F:GO:0003674	F:molecular_function			IPR000270 (PFAM); G3DSA:3.10.20.90 (GENE3D); G3DSA:1.10.150.50 (GENE3D); mobidb-lite (MOBIDB_LITE); mobidb-lite (MOBIDB_LITE); mobidb-lite (MOBIDB_LITE); mobidb-lite (MOBIDB_LITE); mobidb-lite (MOBIDB_LITE); mobidb-lite (MOBIDB_LITE); IPR000270 (PROSITE_PROFILES); cd05992 (CDD); SSF54277 (SUPERFAMILY)	F:GO:0005515	F:protein binding
[INTERPRO, BLASTED]	ACA1_013360	ELR24374	hypothetical protein ACA1_013360	1272	1	1.14e-133	100						mobidb-lite (MOBIDB_LITE); mobidb-lite (MOBIDB_LITE)	no GO terms	no GO terms
[INTERPRO, BLASTED]	ACA1_013370	ELR24375	hypothetical protein ACA1_013370	339	1	2.99e-35	100						mobidb-lite (MOBIDB_LITE)	no GO terms	no GO terms
[INTERPRO, BLASTED, MAPPED, GO-SLIM]	ACA1_013380	ELR24376	ribosome biogenesis GTPase	1737	20	0	60.7	1	F:GO:0043167	F:ion binding			IPR006073 (PFAM); IPR019988 (TIGRFAM); G3DSA:3.40.50.300 (GENE3D); mobidb-lite (MOBIDB_LITE); mobidb-lite (MOBIDB_LITE); cd01855 (CDD); IPR027417 (SUPERFAMILY)	F:GO:0005525	F:GTP binding
[INTERPRO, BLASTED, MAPPED, GO-SLIM]	ACA1_013390	ELR24377	1,4-alpha-glucan branching enzyme	2079	20	0	70.2	8	P:GO:0005975; F:GO:0016757; P:GO:0006091; F:GO:0043167; P:GO:0009058; P:GO:0044711; F:GO:0016798; P:GO:0044723	P:carbohydrate metabolic process; F:transferase activity, transferring glycosyl groups; P:generation of precursor metabolites and energy; F:ion binding; P:biosynthetic process; P:single-organism biosynthetic process; F:hydrolase activity, acting on glycosyl bonds; P:single-organism carbohydrate metabolic process	EC:2.4.1.18	1,4-alpha-glucan branching enzyme	Coil (COILS); IPR006047 (SMART); IPR006047 (PFAM); IPR004193 (PFAM); IPR006048 (PFAM); IPR013783 (G3DSA:2.60.40.GENE3D); G3DSA:2.60.40.1180 (GENE3D); G3DSA:3.20.20.80 (GENE3D); IPR037439 (PIRSF); mobidb-lite (MOBIDB_LITE); cd11321 (CDD); cd02854 (CDD); IPR017853 (SUPERFAMILY); IPR014756 (SUPERFAMILY); SSF51011 (SUPERFAMILY)	P:GO:0005975; P:GO:0005978; F:GO:0003844; F:GO:0003824; F:GO:0043169; F:GO:0004553	P:carbohydrate metabolic process; P:glycogen biosynthetic process; F:1,4-alpha-glucan branching enzyme activity; F:catalytic activity; F:cation binding; F:hydrolase activity, hydrolyzing O-glycosyl compounds
[INTERPRO, BLASTED, MAPPED, GO-SLIM]	ACA1_013490	ELR24055	amidohydrolase family	1023	20	0	66.3	2	F:GO:0016810; P:GO:0008150	F:hydrolase activity, acting on carbon-nitrogen (but not peptide) bonds; P:biological_process			IPR006680 (PFAM); IPR011059 (G3DSA:2.30.40.GENE3D); G3DSA:3.20.20.140 (GENE3D); cd01299 (CDD); IPR032466 (SUPERFAMILY)	F:GO:0016810; F:GO:0016787	F:hydrolase activity, acting on carbon-nitrogen (but not peptide) bonds; F:hydrolase activity
[INTERPRO, BLASTED, MAPPED, GO-SLIM]	ACA1_013500	ELR24056	amidohydrolase	324	20	7.46e-72	75.75	3	F:GO:0016810; P:GO:0008150; C:GO:0005575	F:hydrolase activity, acting on carbon-nitrogen (but not peptide) bonds; P:biological_process; C:cellular_component			G3DSA:3.20.20.140 (GENE3D); IPR011059 (G3DSA:2.30.40.GENE3D); IPR006680 (PFAM); IPR011059 (SUPERFAMILY)	F:GO:0016810; F:GO:0016787	F:hydrolase activity, acting on carbon-nitrogen (but not peptide) bonds; F:hydrolase activity
[INTERPRO, BLASTED, MAPPED, GO-SLIM]	ACA1_013610	ELR24057	nucleotidyltransferase domain containing	4659	20	0	49.75	1	F:GO:0016779	F:nucleotidyltransferase activity			Coil (COILS); IPR002058 (PFAM); G3DSA:1.10.1410.10 (GENE3D); IPR002934 (PFAM); G3DSA:3.30.460.10 (GENE3D); mobidb-lite (MOBIDB_LITE); mobidb-lite (MOBIDB_LITE); mobidb-lite (MOBIDB_LITE); mobidb-lite (MOBIDB_LITE); mobidb-lite (MOBIDB_LITE); mobidb-lite (MOBIDB_LITE); mobidb-lite (MOBIDB_LITE); cd05402 (CDD); SSF81631 (SUPERFAMILY); SSF81301 (SUPERFAMILY)	F:GO:0016779	F:nucleotidyltransferase activity
[INTERPRO, BLASTED, MAPPED, GO-SLIM]	ACA1_013620	ELR24058	calcineurin A	621	20	1.32e-134	68.7	1	F:GO:0003674	F:molecular_function			IPR029052 (G3DSA:3.60.21.GENE3D); IPR029052 (SUPERFAMILY)	no GO terms	no GO terms
[INTERPRO, BLASTED, MAPPED, GO-SLIM]	ACA1_013630	ELR24059	phosphatase catalytic subunit	669	20	2.6e-164	77.3	8	P:GO:0008219; P:GO:0042592; F:GO:0016791; P:GO:0006464; P:GO:0071554; C:GO:0005622; P:GO:0006950; P:GO:0040007	P:cell death; P:homeostatic process; F:phosphatase activity; P:cellular protein modification process; P:cell wall organization or biogenesis; C:intracellular; P:response to stress; P:growth	EC:3.1.3.16; EC:3.1.3.41	Protein-serine/threonine phosphatase; 4-nitrophenylphosphatase	IPR006186 (PRINTS); IPR006186 (SMART); IPR029052 (G3DSA:3.60.21.GENE3D); IPR004843 (PFAM); IPR006186 (PROSITE_PATTERNS); IPR029052 (SUPERFAMILY)	F:GO:0016787	F:hydrolase activity
[INTERPRO, BLASTED, MAPPED, GO-SLIM]	ACA1_013640	ELR24060	NAD(+) diphosphatase	1272	20	0	55.25	1	F:GO:0043167	F:ion binding			IPR015376 (PFAM); IPR015375 (PFAM); G3DSA:3.90.79.10 (GENE3D); IPR000086 (PFAM); mobidb-lite (MOBIDB_LITE); IPR020084 (PROSITE_PATTERNS); IPR000086 (PROSITE_PROFILES); cd03429 (CDD); IPR015797 (SUPERFAMILY)	F:GO:0046872; F:GO:0016787	F:metal ion binding; F:hydrolase activity
[INTERPRO, BLASTED, MAPPED, GO-SLIM]	ACA1_013650	ELR24061	hypothetical protein ACA1_013650	231	1	5.01e-48	100	2	P:GO:0016192; C:GO:0005575	P:vesicle-mediated transport; C:cellular_component			Coil (COILS); G3DSA:1.20.58.400 (GENE3D); IPR010989 (SUPERFAMILY)	P:GO:0016192; C:GO:0016020	P:vesicle-mediated transport; C:membrane
[INTERPRO, BLASTED, MAPPED, GO-SLIM]	ACA1_013660	ELR24062	hypothetical protein ACA1_013660	744	1	4.5e-51	100	1	C:GO:0005575	C:cellular_component			Coil (COILS); Coil (COILS); G3DSA:2.170.15.10 (GENE3D); G3DSA:1.20.5.110 (GENE3D); PF12352 (PFAM)	no GO terms	no GO terms
[INTERPRO, BLASTED, MAPPED, GO-SLIM]	ACA1_013670	ELR24063	copper transport ATOX1	213	20	1.53e-41	70.75	2	F:GO:0043167; P:GO:0006810	F:ion binding; P:transport			IPR006121 (PFAM); G3DSA:3.30.70.100 (GENE3D); IPR006121 (PROSITE_PROFILES); IPR006121 (CDD); IPR036163 (SUPERFAMILY)	F:GO:0046872; P:GO:0030001	F:metal ion binding; P:metal ion transport
[INTERPRO, BLASTED]	ACA1_013680	ELR24064	hypothetical protein ACA1_013680, partial	1053	2	0	100						Coil (COILS); mobidb-lite (MOBIDB_LITE); mobidb-lite (MOBIDB_LITE)	no GO terms	no GO terms
[INTERPRO, BLASTED]	ACA1_013980	ELR12110	Sel1 domain containing	381	2	2.05e-68	99						no IPS match	no IPS match	no IPS match
[INTERPRO, BLASTED, MAPPED, GO-SLIM]	ACA1_014100	ELR12111	succinate- ligase	558	20	3.02e-116	75.6	3	P:GO:0008150; F:GO:0043167; F:GO:0016874	P:biological_process; F:ion binding; F:ligase activity			IPR013650 (PFAM); G3DSA:3.30.470.20 (GENE3D); IPR013815 (G3DSA:3.30.1490.GENE3D); SSF56059 (SUPERFAMILY)	F:GO:0005524; F:GO:0003824	F:ATP binding; F:catalytic activity
[INTERPRO, BLASTED]	ACA1_014210	ELR12112	hypothetical protein ACA1_014210	933	1	1.21e-117	100						mobidb-lite (MOBIDB_LITE); mobidb-lite (MOBIDB_LITE)	no GO terms	no GO terms
[INTERPRO, BLASTED, MAPPED, GO-SLIM]	ACA1_014220	ELR12113	5 -AMP-activated kinase catalytic subunit alpha-2	1152	20	0	65.45	7	C:GO:0005737; F:GO:0043167; P:GO:0048856; P:GO:0006464; P:GO:0006520; P:GO:0007568; F:GO:0016301	C:cytoplasm; F:ion binding; P:anatomical structure development; P:cellular protein modification process; P:cellular amino acid metabolic process; P:aging; F:kinase activity	EC:2.7.11	Transferring phosphorus-containing groups	Coil (COILS); IPR000719 (SMART); PIRSF000654 (PIRSF); IPR000719 (PFAM); G3DSA:1.10.510.10 (GENE3D); G3DSA:3.30.200.20 (GENE3D); mobidb-lite (MOBIDB_LITE); IPR017441 (PROSITE_PATTERNS); IPR008271 (PROSITE_PATTERNS); IPR000719 (PROSITE_PROFILES); IPR011009 (SUPERFAMILY)	F:GO:0005524; F:GO:0004672; P:GO:0006468	F:ATP binding; F:protein kinase activity; P:protein phosphorylation
[INTERPRO, BLASTED]	ACA1_014230	ELR12114	hypothetical protein ACA1_014230	372	1	2.19e-82	100						Coil (COILS); G3DSA:1.20.58.130 (GENE3D); mobidb-lite (MOBIDB_LITE); SSF58113 (SUPERFAMILY)	no GO terms	no GO terms
[INTERPRO, BLASTED, MAPPED, GO-SLIM]	ACA1_014240	ELR12115	catalytic domain-containing	2163	20	0	58.9	4	F:GO:0043167; P:GO:0006464; P:GO:0006520; F:GO:0016301	F:ion binding; P:cellular protein modification process; P:cellular amino acid metabolic process; F:kinase activity	EC:2.7.11	Transferring phosphorus-containing groups	IPR000719 (SMART); IPR000719 (PFAM); G3DSA:3.30.200.20 (GENE3D); G3DSA:1.10.510.10 (GENE3D); mobidb-lite (MOBIDB_LITE); mobidb-lite (MOBIDB_LITE); mobidb-lite (MOBIDB_LITE); mobidb-lite (MOBIDB_LITE); IPR017441 (PROSITE_PATTERNS); IPR008271 (PROSITE_PATTERNS); IPR000719 (PROSITE_PROFILES); IPR011009 (SUPERFAMILY)	F:GO:0005524; F:GO:0004672; P:GO:0006468	F:ATP binding; F:protein kinase activity; P:protein phosphorylation
[INTERPRO, BLASTED, MAPPED, GO-SLIM]	ACA1_014250	ELR12116	Cytochrome b5	237	20	1.74e-49	78.9	3	C:GO:0005739; F:GO:0043167; C:GO:0009536	C:mitochondrion; F:ion binding; C:plastid			IPR001199 (PRINTS); IPR001199 (SMART); IPR036400 (G3DSA:3.10.120.GENE3D); IPR001199 (PFAM); IPR018506 (PROSITE_PATTERNS); IPR001199 (PROSITE_PROFILES); IPR036400 (SUPERFAMILY)	F:GO:0020037	F:heme binding
[INTERPRO, BLASTED]	ACA1_014350	ELR13754	hypothetical protein ACA1_014350, partial	1572	1	8.65e-84	100						mobidb-lite (MOBIDB_LITE); mobidb-lite (MOBIDB_LITE); mobidb-lite (MOBIDB_LITE); mobidb-lite (MOBIDB_LITE); mobidb-lite (MOBIDB_LITE); mobidb-lite (MOBIDB_LITE)	no GO terms	no GO terms
[INTERPRO, BLASTED, MAPPED, GO-SLIM]	ACA1_014360	ELR13755	calcium calmodulin-dependent kinase type 1D-like	1203	20	0	67.05	6	F:GO:0043167; P:GO:0006464; P:GO:0048856; P:GO:0030154; P:GO:0006520; F:GO:0016301	F:ion binding; P:cellular protein modification process; P:anatomical structure development; P:cell differentiation; P:cellular amino acid metabolic process; F:kinase activity	EC:2.7.11	Transferring phosphorus-containing groups	Coil (COILS); IPR000719 (SMART); IPR000719 (PFAM); G3DSA:1.10.510.10 (GENE3D); G3DSA:3.30.200.20 (GENE3D); PIRSF000654 (PIRSF); mobidb-lite (MOBIDB_LITE); IPR017441 (PROSITE_PATTERNS); IPR008271 (PROSITE_PATTERNS); IPR000719 (PROSITE_PROFILES); cd05117 (CDD); IPR011009 (SUPERFAMILY)	F:GO:0005524; F:GO:0004672; P:GO:0006468	F:ATP binding; F:protein kinase activity; P:protein phosphorylation
[INTERPRO, BLASTED, MAPPED, GO-SLIM]	ACA1_014370	ELR13756	catalase	2181	20	0	74	5	F:GO:0016491; F:GO:0043167; P:GO:0006520; P:GO:0034641; P:GO:0006950	F:oxidoreductase activity; F:ion binding; P:cellular amino acid metabolic process; P:cellular nitrogen compound metabolic process; P:response to stress	EC:1.11.1.7; EC:1.11.1.6	Peroxidase; Catalase	IPR018028 (PRINTS); IPR011614 (SMART); IPR024712 (PIRSF); IPR011614 (PFAM); IPR010582 (PFAM); IPR029062 (G3DSA:3.40.50.GENE3D); IPR002818 (PFAM); IPR037060 (G3DSA:2.40.180.GENE3D); IPR024708 (PROSITE_PATTERNS); IPR018028 (PROSITE_PROFILES); cd03132 (CDD); IPR020835 (SUPERFAMILY); IPR029062 (SUPERFAMILY)	P:GO:0006979; F:GO:0004096; P:GO:0055114; F:GO:0020037	P:response to oxidative stress; F:catalase activity; P:oxidation-reduction process; F:heme binding
[INTERPRO, BLASTED]	ACA1_014380	ELR13757	BOBBER 1	507	20	6.68e-122	76.1						IPR007052 (PFAM); IPR008978 (G3DSA:2.60.40.GENE3D); IPR007052 (PROSITE_PROFILES); cd06467 (CDD); IPR008978 (SUPERFAMILY)	no GO terms	no GO terms
[INTERPRO, BLASTED]	ACA1_014390	ELR13758	hypothetical protein ACA1_014390	372	1	2.83e-29	100						mobidb-lite (MOBIDB_LITE)	no GO terms	no GO terms
[INTERPRO, BLASTED, MAPPED, GO-SLIM]	ACA1_014490	ELR17890	kinase domain containing	2244	20	0	51.25	4	F:GO:0043167; P:GO:0006464; P:GO:0006520; F:GO:0016301	F:ion binding; P:cellular protein modification process; P:cellular amino acid metabolic process; F:kinase activity	EC:2.7.11	Transferring phosphorus-containing groups	IPR000719 (SMART); G3DSA:3.30.200.20 (GENE3D); G3DSA:1.10.510.10 (GENE3D); IPR000719 (PFAM); PF14381 (PFAM); mobidb-lite (MOBIDB_LITE); IPR017441 (PROSITE_PATTERNS); IPR008271 (PROSITE_PATTERNS); IPR000719 (PROSITE_PROFILES); IPR011009 (SUPERFAMILY)	F:GO:0005524; F:GO:0004672; P:GO:0006468	F:ATP binding; F:protein kinase activity; P:protein phosphorylation
[INTERPRO, BLASTED]	ACA1_014500	ELR17891	hypothetical protein ACA1_014500	1068	1	0	100						G3DSA:2.140.10.30 (GENE3D)	no GO terms	no GO terms
[INTERPRO, BLASTED, MAPPED, GO-SLIM]	ACA1_014510	ELR17892	anaphase-promoting complex subunit 8	1890	20	0	69.3	6	C:GO:0005634; P:GO:0051276; P:GO:0007059; P:GO:0007067; F:GO:0003674; P:GO:0000278	C:nucleus; P:chromosome organization; P:chromosome segregation; P:mitotic nuclear division; F:molecular_function; P:mitotic cell cycle			Coil (COILS); Coil (COILS); IPR019734 (SMART); IPR019734 (PFAM); PF13428 (PFAM); IPR007192 (PFAM); IPR011990 (G3DSA:1.25.40.GENE3D); PF13414 (PFAM); IPR011990 (G3DSA:1.25.40.GENE3D); IPR011990 (G3DSA:1.25.40.GENE3D); IPR011990 (G3DSA:1.25.40.GENE3D); IPR011990 (G3DSA:1.25.40.GENE3D); IPR011990 (G3DSA:1.25.40.GENE3D); PF13424 (PFAM); IPR013026 (PROSITE_PROFILES); IPR019734 (PROSITE_PROFILES); IPR0…	P:GO:0030071; F:GO:0005515; C:GO:0005680	P:regulation of mitotic metaphase/anaphase transition; F:protein binding; C:anaphase-promoting complex
[INTERPRO, BLASTED, MAPPED, GO-SLIM]	ACA1_014520	ELR17893	hypothetical protein ACA1_014520, partial	2349	1	0	100	3	P:GO:0007165; C:GO:0005622; F:GO:0003674	P:signal transduction; C:intracellular; F:molecular_function			IPR036964 (G3DSA:1.10.840.GENE3D); mobidb-lite (MOBIDB_LITE); mobidb-lite (MOBIDB_LITE); mobidb-lite (MOBIDB_LITE); IPR023578 (SUPERFAMILY)	P:GO:0007264; F:GO:0005085	P:small GTPase mediated signal transduction; F:guanyl-nucleotide exchange factor activity
[INTERPRO, BLASTED]	ACA1_014620	ELR24378	hypothetical protein ACA1_014620, partial	1203	1	1.13e-179	100						G3DSA:1.10.238.10 (GENE3D); mobidb-lite (MOBIDB_LITE); IPR011992 (SUPERFAMILY)	no GO terms	no GO terms
[INTERPRO, BLASTED, GO-SLIM]	ACA1_014630	ELR24379	Doublestranded RNA binding motif domain containing	978	2	0	76	1	F:GO:0003674	F:molecular_function			IPR014720 (PFAM); G3DSA:3.30.160.20 (GENE3D); G3DSA:2.20.70.10 (GENE3D); mobidb-lite (MOBIDB_LITE); IPR001202 (PROSITE_PROFILES); IPR014720 (PROSITE_PROFILES); cd00048 (CDD); SSF54768 (SUPERFAMILY)	F:GO:0005515	F:protein binding
[INTERPRO, BLASTED, MAPPED, GO-SLIM]	ACA1_014740	ELR24380	Nterminal domain containing	1098	20	0	53	1	C:GO:0005634	C:nucleus			IPR013763 (SMART); IPR004367 (SMART); IPR036915 (G3DSA:1.10.472.GENE3D); IPR004367 (PFAM); IPR006671 (PFAM); IPR036915 (G3DSA:1.10.472.GENE3D); mobidb-lite (MOBIDB_LITE); IPR013763 (CDD); IPR036915 (SUPERFAMILY); IPR036915 (SUPERFAMILY)	C:GO:0005634	C:nucleus
[INTERPRO, BLASTED]	ACA1_014750	ELR24381	leucine rich repeat domain containing	966	3	0	75.33						no IPS match	no IPS match	no IPS match
[INTERPRO, BLASTED, MAPPED, GO-SLIM]	ACA1_014760	ELR24382	domain containing	477	2	5.61e-67	100	2	P:GO:0007165; F:GO:0003674	P:signal transduction; F:molecular_function			mobidb-lite (MOBIDB_LITE); mobidb-lite (MOBIDB_LITE)	no GO terms	no GO terms
[INTERPRO, BLASTED, MAPPED, GO-SLIM]	ACA1_014870	ELR24383	tRNA 2 -phosphotransferase	651	20	2.46e-150	71.85	2	P:GO:0006399; F:GO:0003674	P:tRNA metabolic process; F:molecular_function			IPR002745 (PFAM); SSF56399 (SUPERFAMILY)	P:GO:0006388; F:GO:0016772	P:tRNA splicing, via endonucleolytic cleavage and ligation; F:transferase activity, transferring phosphorus-containing groups
[INTERPRO, BLASTED, MAPPED, GO-SLIM]	ACA1_014880	ELR24384	alkylated DNA repair	459	20	7.3e-90	68.35	2	P:GO:0006259; P:GO:0006950	P:DNA metabolic process; P:response to stress			IPR027450 (PFAM); IPR037151 (G3DSA:2.60.120.GENE3D); SSF51197 (SUPERFAMILY)	no GO terms	no GO terms
[INTERPRO, BLASTED]	ACA1_014980	ELR12019	hypothetical protein ACA1_014980	873	1	1.03e-142	100						Coil (COILS); mobidb-lite (MOBIDB_LITE)	no GO terms	no GO terms
[INTERPRO, BLASTED]	ACA1_014990	ELR12020	hypothetical protein ACA1_014990, partial	1524	2	0	100						G3DSA:2.80.10.50 (GENE3D); IPR011993 (G3DSA:2.30.29.GENE3D); G3DSA:2.80.10.50 (GENE3D); mobidb-lite (MOBIDB_LITE); mobidb-lite (MOBIDB_LITE); IPR008999 (SUPERFAMILY); IPR011993 (SUPERFAMILY); IPR008999 (SUPERFAMILY); IPR008999 (SUPERFAMILY)	no GO terms	no GO terms
[INTERPRO, BLASTED, MAPPED, GO-SLIM]	ACA1_015100	ELR12021	myotubularin-related 2	504	20	5.41e-113	77.6	16	P:GO:0007165; P:GO:0009056; P:GO:0022607; P:GO:0006464; P:GO:0048856; P:GO:0007267; P:GO:0009058; C:GO:0005576; P:GO:0044711; C:GO:0005886; C:GO:0005634; C:GO:0005768; P:GO:0016192; P:GO:0006629; F:GO:0016791; C:GO:0005829	P:signal transduction; P:catabolic process; P:cellular component assembly; P:cellular protein modification process; P:anatomical structure development; P:cell-cell signaling; P:biosynthetic process; C:extracellular region; P:single-organism biosynthetic process; C:plasma membrane; C:nucleus; C:endosome; P:vesicle-mediated transport; P:lipid metabolic process; F:phosphatase activity; C:cytosol	EC:3.1.3.16; EC:3.1.3.41; EC:3.1.3.64	Protein-serine/threonine phosphatase; 4-nitrophenylphosphatase; Phosphatidylinositol-3-phosphatase	IPR010569 (PFAM); IPR010569 (PROSITE_PROFILES); IPR029021 (SUPERFAMILY)	no GO terms	no GO terms
[INTERPRO, BLASTED, MAPPED]	ACA1_015210	ELR12022	F-box At5g50450-like	1065	20	0	52.2	1	F:GO:0046872	F:metal ion binding			Coil (COILS); Coil (COILS); IPR002893 (PFAM); mobidb-lite (MOBIDB_LITE); SSF144232 (SUPERFAMILY)	no GO terms	no GO terms
[INTERPRO, BLASTED, MAPPED, GO-SLIM]	ACA1_015310	ELR12103	domain containing	2352	20	0	59.95	3	P:GO:0007165; F:GO:0043167; F:GO:0008289	P:signal transduction; F:ion binding; F:lipid binding			IPR001683 (SMART); IPR000219 (SMART); IPR001452 (SMART); IPR001683 (PFAM); IPR001452 (PFAM); IPR035899 (G3DSA:1.20.900.GENE3D); IPR000219 (PFAM); G3DSA:2.30.30.40 (GENE3D); IPR036871 (G3DSA:3.30.1520.GENE3D); mobidb-lite (MOBIDB_LITE); mobidb-lite (MOBIDB_LITE); IPR001683 (PROSITE_PROFILES); IPR000219 (PROSITE_PROFILES); IPR001452 (PROSITE_PROFILES); IPR000219 (CDD); cd00174 (CDD); cd06093 (CDD);…	P:GO:0035023; F:GO:0005515; F:GO:0035091; F:GO:0005089	P:regulation of Rho protein signal transduction; F:protein binding; F:phosphatidylinositol binding; F:Rho guanyl-nucleotide exchange factor activity
[INTERPRO, BLASTED]	ACA1_015320	ELR12104	hypothetical protein ACA1_015320	231	4	4.06e-46	74						mobidb-lite (MOBIDB_LITE)	no GO terms	no GO terms
[INTERPRO, BLASTED]	ACA1_015330	ELR12105	CBS domain containing	924	20	0	54						IPR000644 (SMART); IPR000644 (PFAM); G3DSA:3.10.580.10 (GENE3D); G3DSA:3.10.580.10 (GENE3D); IPR000644 (PROSITE_PROFILES); cd02205 (CDD); SSF54631 (SUPERFAMILY); SSF54631 (SUPERFAMILY)	no GO terms	no GO terms
[INTERPRO, BLASTED, MAPPED]	ACA1_015340	ELR12106	Polynucleotide kinase ligase	1620	5	0	55.4	5	F:GO:0003723; P:GO:0006396; P:GO:0016310; F:GO:0016301; F:GO:0016874	F:RNA binding; P:RNA processing; P:phosphorylation; F:kinase activity; F:ligase activity			Coil (COILS); Coil (COILS); IPR019039 (PFAM); mobidb-lite (MOBIDB_LITE)	no GO terms	no GO terms
[INTERPRO, BLASTED, MAPPED, GO-SLIM]	ACA1_015350	ELR12107	dihydrodipicolinate synthase family	1020	20	0	60.05	7	P:GO:0009056; C:GO:0005739; F:GO:0016829; P:GO:0006520; P:GO:0009058; P:GO:0044711; P:GO:0044712	P:catabolic process; C:mitochondrion; F:lyase activity; P:cellular amino acid metabolic process; P:biosynthetic process; P:single-organism biosynthetic process; P:single-organism catabolic process	EC:4.1.3.16	4-hydroxy-2-oxoglutarate aldolase	IPR002220 (PRINTS); IPR002220 (SMART); IPR002220 (PIRSF); IPR013785 (G3DSA:3.20.20.GENE3D); IPR002220 (PFAM); cd00408 (CDD); SSF51569 (SUPERFAMILY)	F:GO:0003824; P:GO:0008152; F:GO:0016829	F:catalytic activity; P:metabolic process; F:lyase activity
[INTERPRO, BLASTED]	ACA1_015360	ELR12108	ubiquitin domain containing	1287	3	0	64.67						IPR016135 (G3DSA:3.10.110.GENE3D); IPR000608 (PFAM); IPR029071 (SUPERFAMILY); IPR016135 (SUPERFAMILY)	no GO terms	no GO terms
[INTERPRO, BLASTED]	ACA1_015370	ELR12109	hypothetical protein ACA1_015370	582	1	1.86e-20	100						Coil (COILS); Coil (COILS); mobidb-lite (MOBIDB_LITE)	no GO terms	no GO terms
[INTERPRO, BLASTED]	ACA1_015470	ELR18725	hypothetical protein ACA1_015470, partial	1095	1	2.33e-48	100						mobidb-lite (MOBIDB_LITE)	no GO terms	no GO terms
[INTERPRO, BLASTED, GO-SLIM]	ACA1_015480	ELR18726	hypothetical protein ACA1_015480	846	1	0	100	1	F:GO:0003674	F:molecular_function			IPR011989 (G3DSA:1.25.10.GENE3D); IPR016024 (SUPERFAMILY)	F:GO:0005488	F:binding
[INTERPRO, BLASTED, GO-SLIM]	ACA1_015490	ELR18727	hypothetical protein ACA1_015490	1002	1	0	100	1	F:GO:0003674	F:molecular_function			PF05804 (PFAM); IPR011989 (G3DSA:1.25.10.GENE3D); IPR011989 (G3DSA:1.25.10.GENE3D); IPR016024 (SUPERFAMILY)	F:GO:0005488	F:binding
[INTERPRO, BLASTED, MAPPED, GO-SLIM]	ACA1_015500	ELR18728	aldehyde dehydrogenase	1467	20	0	74.2	2	P:GO:0044281; F:GO:0016491	P:small molecule metabolic process; F:oxidoreductase activity	EC:1.2.1.22; EC:1.2.1.3	Lactaldehyde dehydrogenase; Aldehyde dehydrogenase (NAD(+))	IPR015590 (PFAM); G3DSA:3.40.309.10 (GENE3D); IPR016162 (G3DSA:3.40.605.GENE3D); cd07147 (CDD); IPR016161 (SUPERFAMILY)	F:GO:0016491; P:GO:0008152; P:GO:0055114	F:oxidoreductase activity; P:metabolic process; P:oxidation-reduction process
[INTERPRO, BLASTED, MAPPED, GO-SLIM]	ACA1_015510	ELR18729	replication A 70 kDa DNA-binding subunit A	1941	20	0	50.6	4	C:GO:0005634; F:GO:0003677; P:GO:0009058; P:GO:0006259	C:nucleus; F:DNA binding; P:biosynthetic process; P:DNA metabolic process			IPR031657 (PFAM); G3DSA:2.40.50.140 (GENE3D); IPR007199 (PFAM); G3DSA:2.40.50.140 (GENE3D); IPR004365 (PFAM); G3DSA:2.40.50.140 (GENE3D); IPR013955 (PFAM); G3DSA:2.40.50.140 (GENE3D); mobidb-lite (MOBIDB_LITE); mobidb-lite (MOBIDB_LITE); IPR007199 (CDD); cd04474 (CDD); IPR013955 (CDD); IPR012340 (SUPERFAMILY); IPR012340 (SUPERFAMILY); IPR012340 (SUPERFAMILY)	F:GO:0003676; F:GO:0003677; C:GO:0005634; P:GO:0006260	F:nucleic acid binding; F:DNA binding; C:nucleus; P:DNA replication
[INTERPRO, BLASTED]	ACA1_015520	ELR18730	PB1 domain containing	1095	3	0	74						G3DSA:3.10.20.90 (GENE3D); mobidb-lite (MOBIDB_LITE); mobidb-lite (MOBIDB_LITE)	no GO terms	no GO terms
[INTERPRO, BLASTED]	ACA1_015530	ELR18731	hypothetical protein ACA1_015530	849	7	0	74.71						mobidb-lite (MOBIDB_LITE); mobidb-lite (MOBIDB_LITE)	no GO terms	no GO terms
[INTERPRO, BLASTED, MAPPED, GO-SLIM]	ACA1_015540	ELR18732	transposon Ty3-G Gag-Pol poly -like family	1221	20	0	53.85	3	F:GO:0016779; P:GO:0009058; P:GO:0006259	F:nucleotidyltransferase activity; P:biosynthetic process; P:DNA metabolic process	EC:2.7.7.49	RNA-directed DNA polymerase	mobidb-lite (MOBIDB_LITE); cd09275 (CDD)	no GO terms	no GO terms
[INTERPRO, BLASTED]	ACA1_015550	ELR18733	hypothetical protein ACA1_015550	2220	1	0	100						Coil (COILS); Coil (COILS); mobidb-lite (MOBIDB_LITE); mobidb-lite (MOBIDB_LITE); mobidb-lite (MOBIDB_LITE); mobidb-lite (MOBIDB_LITE)	no GO terms	no GO terms
[INTERPRO, BLASTED, MAPPED, GO-SLIM]	ACA1_015560	ELR18734	hypothetical protein ACA1_015560	654	2	1.98e-139	72	1	C:GO:0005575	C:cellular_component			no IPS match	no IPS match	no IPS match
[INTERPRO, BLASTED, GO-SLIM]	ACA1_015580	ELR18735	kelch motif family	366	20	4.58e-83	62	1	F:GO:0003674	F:molecular_function			IPR015915 (G3DSA:2.120.10.GENE3D); PF13854 (PFAM); IPR011043 (SUPERFAMILY)	F:GO:0005515	F:protein binding
[INTERPRO, BLASTED]	ACA1_015590	ELR18736	hypothetical protein ACA1_015590	774	3	8.45e-165	65						mobidb-lite (MOBIDB_LITE)	no GO terms	no GO terms
[INTERPRO, BLASTED]	ACA1_015690	ELR15942	hypothetical protein ACA1_015690, partial	453	2	3.98e-42	100						Coil (COILS); mobidb-lite (MOBIDB_LITE); mobidb-lite (MOBIDB_LITE)	no GO terms	no GO terms
[INTERPRO, BLASTED, GO-SLIM]	ACA1_015800	ELR15943	SPRY domain containing	1614	20	0	70.65	1	F:GO:0003674	F:molecular_function			Coil (COILS); Coil (COILS); IPR003877 (SMART); IPR015943 (G3DSA:2.130.10.GENE3D); IPR003877 (PFAM); mobidb-lite (MOBIDB_LITE); mobidb-lite (MOBIDB_LITE); IPR001870 (PROSITE_PROFILES); IPR013320 (SUPERFAMILY)	F:GO:0005515	F:protein binding
[INTERPRO, BLASTED, MAPPED, GO-SLIM]	ACA1_016010	ELR15944	hypothetical protein ACA1_016010	597	2	8.47e-133	99.5	1	C:GO:0005575	C:cellular_component			no IPS match	no IPS match	no IPS match
[INTERPRO, BLASTED]	ACA1_016020	ELR15945	hypothetical protein ACA1_016020	645	3	3.97e-120	87						mobidb-lite (MOBIDB_LITE); PS51257 (PROSITE_PROFILES)	no GO terms	no GO terms
[INTERPRO, BLASTED]	ACA1_016130	ELR14235	hypothetical protein ACA1_016130	627	1	1.88e-92	100						no IPS match	no IPS match	no IPS match
[INTERPRO, BLASTED]	ACA1_016360	ELR14236	UPF0317 C14orf159 mitochondrial isoform X1	236	20	2.27e-46	61.95						IPR025504 (PFAM)	no GO terms	no GO terms
[INTERPRO, BLASTED]	ACA1_016470	ELR14237	hypothetical protein ACA1_016470, partial	247	1	2.61e-43	100						G3DSA:1.10.238.10 (GENE3D); IPR011992 (SUPERFAMILY)	no GO terms	no GO terms
[INTERPRO, BLASTED]	ACA1_016480	ELR14238	hypothetical protein ACA1_016480	1851	1	0	100						mobidb-lite (MOBIDB_LITE); mobidb-lite (MOBIDB_LITE); mobidb-lite (MOBIDB_LITE); mobidb-lite (MOBIDB_LITE)	no GO terms	no GO terms
[INTERPRO, BLASTED, MAPPED, GO-SLIM]	ACA1_016580	ELR12249	thiazole biosynthesis	225	3	2.73e-34	79.33	2	F:GO:0016491; F:GO:0043167	F:oxidoreductase activity; F:ion binding			IPR036188 (G3DSA:3.50.50.GENE3D); IPR002938 (PFAM); IPR036188 (SUPERFAMILY)	F:GO:0071949	F:FAD binding
[INTERPRO, BLASTED, MAPPED, GO-SLIM]	ACA1_016690	ELR12250	hypothetical protein ACA1_016690, partial	1773	2	0	98.5	1	C:GO:0005575	C:cellular_component			Coil (COILS); Coil (COILS); G3DSA:2.30.30.140 (GENE3D); mobidb-lite (MOBIDB_LITE)	no GO terms	no GO terms
[INTERPRO, BLASTED]	ACA1_016900	ELR12251	hypothetical protein ACA1_016900, partial	339	2	6.86e-77	99						Coil (COILS); mobidb-lite (MOBIDB_LITE); mobidb-lite (MOBIDB_LITE)	no GO terms	no GO terms
[INTERPRO, BLASTED, MAPPED, GO-SLIM]	ACA1_017200	ELR24403	hypothetical protein ACA1_017200, partial	1162	2	0	98.5	1	C:GO:0005575	C:cellular_component			mobidb-lite (MOBIDB_LITE)	no GO terms	no GO terms
[INTERPRO, BLASTED]	ACA1_017310	ELR24404	hypothetical protein ACA1_017310, partial	339	2	7.99e-77	99						Coil (COILS); mobidb-lite (MOBIDB_LITE); mobidb-lite (MOBIDB_LITE)	no GO terms	no GO terms
[INTERPRO, BLASTED, MAPPED, GO-SLIM]	ACA1_017320	ELR24405	hypothetical protein ACA1_017320	297	1	8.2e-66	100	2	C:GO:0005739; C:GO:0043234	C:mitochondrion; C:protein complex			IPR007512 (PFAM)	C:GO:0061617; C:GO:0005743	C:MICOS complex; C:mitochondrial inner membrane
[INTERPRO, BLASTED, MAPPED, GO-SLIM]	ACA1_017330	ELR24406	sphingosine kinase related	345	12	2.36e-79	61.75	1	F:GO:0016301	F:kinase activity			mobidb-lite (MOBIDB_LITE); IPR016064 (SUPERFAMILY)	no GO terms	no GO terms
[INTERPRO, BLASTED, MAPPED, GO-SLIM]	ACA1_017430	ELR21870	integrator complex subunit	687	20	2.41e-168	64.4	3	C:GO:0043234; P:GO:0034641; C:GO:0005654	C:protein complex; P:cellular nitrogen compound metabolic process; C:nucleoplasm			IPR036866 (G3DSA:3.60.15.GENE3D); IPR036866 (SUPERFAMILY)	no GO terms	no GO terms
[INTERPRO, BLASTED]	ACA1_017540	ELR21871	hypothetical protein ACA1_017540	1584	1	0	100						Coil (COILS); Coil (COILS); mobidb-lite (MOBIDB_LITE); mobidb-lite (MOBIDB_LITE); mobidb-lite (MOBIDB_LITE); mobidb-lite (MOBIDB_LITE)	no GO terms	no GO terms
[INTERPRO, BLASTED, MAPPED, GO-SLIM]	ACA1_017740	ELR14365	5 -3 exoribonuclease 1	4266	20	0	56.2	4	F:GO:0003723; C:GO:0005737; F:GO:0004518; P:GO:0034655	F:RNA binding; C:cytoplasm; F:nuclease activity; P:nucleobase-containing compound catabolic process			Coil (COILS); IPR016494 (PIRSF); IPR029060 (G3DSA:3.40.50.GENE3D); IPR004859 (PFAM); mobidb-lite (MOBIDB_LITE); mobidb-lite (MOBIDB_LITE); mobidb-lite (MOBIDB_LITE)	F:GO:0008409; F:GO:0003676; F:GO:0004527; P:GO:0000956	F:5'-3' exonuclease activity; F:nucleic acid binding; F:exonuclease activity; P:nuclear-transcribed mRNA catabolic process
[INTERPRO, BLASTED, MAPPED]	ACA1_017750	ELR14366	ankyrin repeat	984	20	0	75.2	3	F:GO:0005524; F:GO:0004672; P:GO:0006468	F:ATP binding; F:protein kinase activity; P:protein phosphorylation			IPR036770 (G3DSA:1.25.40.GENE3D); IPR036770 (G3DSA:1.25.40.GENE3D); IPR036770 (SUPERFAMILY)	no GO terms	no GO terms
[INTERPRO, BLASTED]	ACA1_017760	ELR14367	hypothetical protein ACA1_017760	237	1	2.69e-37	100						mobidb-lite (MOBIDB_LITE)	no GO terms	no GO terms
[INTERPRO, BLASTED, MAPPED, GO-SLIM]	ACA1_017770	ELR14368	ABC2 type transporter superfamily	2109	20	0	65.65	3	F:GO:0016887; F:GO:0043167; C:GO:0005575	F:ATPase activity; F:ion binding; C:cellular_component	EC:3.6.1.3; EC:3.6.1.15	Adenosinetriphosphatase; Nucleoside-triphosphate phosphatase	IPR003593 (SMART); G3DSA:3.40.50.300 (GENE3D); IPR003439 (PFAM); IPR013525 (PFAM); mobidb-lite (MOBIDB_LITE); IPR003439 (PROSITE_PROFILES); cd03213 (CDD); IPR027417 (SUPERFAMILY)	F:GO:0016887; F:GO:0005524; C:GO:0016020	F:ATPase activity; F:ATP binding; C:membrane
[INTERPRO, BLASTED, MAPPED, GO-SLIM]	ACA1_017780	ELR14369	fungal Zn(2)-Cys(6) binuclear cluster domain containing	423	5	4.6e-86	74.2	6	C:GO:0005634; F:GO:0003700; F:GO:0001071; F:GO:0043167; P:GO:0034641; P:GO:0009058	C:nucleus; F:transcription factor activity, sequence-specific DNA binding; F:nucleic acid binding transcription factor activity; F:ion binding; P:cellular nitrogen compound metabolic process; P:biosynthetic process			mobidb-lite (MOBIDB_LITE)	no GO terms	no GO terms
[INTERPRO, BLASTED, GO-SLIM]	ACA1_017880	ELR13739	hypothetical protein ACA1_017880, partial	798	1	2.1e-136	100	1	F:GO:0003674	F:molecular_function			Coil (COILS); IPR011990 (G3DSA:1.25.40.GENE3D); mobidb-lite (MOBIDB_LITE); mobidb-lite (MOBIDB_LITE)	F:GO:0005515	F:protein binding
[INTERPRO, BLASTED, MAPPED, GO-SLIM]	ACA1_017890	ELR13740	TBC1 domain family member 5-like isoform X1	1125	20	0	64.85	3	P:GO:0008150; C:GO:0005737; C:GO:0043226	P:biological_process; C:cytoplasm; C:organelle			G3DSA:1.10.8.270 (GENE3D); IPR000195 (PFAM); mobidb-lite (MOBIDB_LITE); mobidb-lite (MOBIDB_LITE); IPR035969 (SUPERFAMILY)	no GO terms	no GO terms
[INTERPRO, BLASTED, MAPPED]	ACA1_018000	ELR13741	beta-lactamase-like 1	1050	20	0	52.15	5	P:GO:0031284; F:GO:0030250; C:GO:0016020; C:GO:0016021; C:GO:0005576	P:positive regulation of guanylate cyclase activity; F:guanylate cyclase activator activity; C:membrane; C:integral component of membrane; C:extracellular region			IPR001466 (PFAM); G3DSA:3.40.710.10 (GENE3D); G3DSA:3.40.710.10 (GENE3D); IPR012338 (SUPERFAMILY)	no GO terms	no GO terms
[INTERPRO, BLASTED]	ACA1_018110	ELR13742	hypothetical protein ACA1_018110	381	2	1.15e-87	90.5						no IPS match	no IPS match	no IPS match
[INTERPRO, BLASTED]	ACA1_018120	ELR13743	hypothetical protein ACA1_018120	1212	2	0	94						IPR011042 (G3DSA:2.120.10.GENE3D)	no GO terms	no GO terms
[INTERPRO, BLASTED]	ACA1_018130	ELR13744	hypothetical protein ACA1_018130	207	1	6.26e-41	100						no IPS match	no IPS match	no IPS match
[INTERPRO, BLASTED, MAPPED, GO-SLIM]	ACA1_018140	ELR13745	leucine--tRNA cytoplasmic	3315	20	0	69	6	C:GO:0005737; F:GO:0043167; P:GO:0006399; P:GO:0006520; F:GO:0016874; P:GO:0006412	C:cytoplasm; F:ion binding; P:tRNA metabolic process; P:cellular amino acid metabolic process; F:ligase activity; P:translation	EC:6.1.1.4; EC:3.1.1.1	Leucine--tRNA ligase; Carboxylesterase	Coil (COILS); IPR013155 (PFAM); IPR004493 (TIGRFAM); G3DSA:1.10.730.10 (GENE3D); IPR002300 (PFAM); G3DSA:3.30.2320.20 (GENE3D); IPR014729 (G3DSA:3.40.50.GENE3D); mobidb-lite (MOBIDB_LITE); mobidb-lite (MOBIDB_LITE); mobidb-lite (MOBIDB_LITE); IPR001412 (PROSITE_PATTERNS); cd07959 (CDD); SSF52374 (SUPERFAMILY); IPR009080 (SUPERFAMILY); IPR009008 (SUPERFAMILY)	F:GO:0000166; P:GO:0006418; P:GO:0006429; F:GO:0005524; F:GO:0004812; F:GO:0004823; C:GO:0005737; F:GO:0002161	F:nucleotide binding; P:tRNA aminoacylation for protein translation; P:leucyl-tRNA aminoacylation; F:ATP binding; F:aminoacyl-tRNA ligase activity; F:leucine-tRNA ligase activity; C:cytoplasm; F:aminoacyl-tRNA editing activity
[INTERPRO, BLASTED, MAPPED, GO-SLIM]	ACA1_018340	ELR25732	domain containing	2901	20	0	74.25	3	P:GO:0007165; F:GO:0008289; F:GO:0030234	P:signal transduction; F:lipid binding; F:enzyme regulator activity			G3DSA:1.10.506.10 (GENE3D); IPR000331 (PFAM); mobidb-lite (MOBIDB_LITE); mobidb-lite (MOBIDB_LITE); mobidb-lite (MOBIDB_LITE); mobidb-lite (MOBIDB_LITE); mobidb-lite (MOBIDB_LITE); IPR001936 (PROSITE_PROFILES); IPR000331 (PROSITE_PROFILES); cd04519 (CDD); IPR008936 (SUPERFAMILY); IPR035974 (SUPERFAMILY)	P:GO:0051056; P:GO:0007165; F:GO:0005096; P:GO:0043087	P:regulation of small GTPase mediated signal transduction; P:signal transduction; F:GTPase activator activity; P:regulation of GTPase activity
[INTERPRO, BLASTED, MAPPED]	ACA1_018650	ELR25733	helicase associated domain containing	1155	20	9.41e-159	65.5	5	F:GO:0000166; F:GO:0003677; F:GO:0005524; F:GO:0004386; F:GO:0016787	F:nucleotide binding; F:DNA binding; F:ATP binding; F:helicase activity; F:hydrolase activity			Coil (COILS); IPR005114 (PFAM); mobidb-lite (MOBIDB_LITE); mobidb-lite (MOBIDB_LITE)	no GO terms	no GO terms
[INTERPRO, BLASTED, MAPPED, GO-SLIM]	ACA1_018760	ELR25734	ALA-interacting subunit 3-like	975	20	0	69.8	1	C:GO:0005575	C:cellular_component			IPR005045 (PFAM); IPR005045 (PIRSF)	C:GO:0016020	C:membrane
[INTERPRO, BLASTED, MAPPED, GO-SLIM]	ACA1_018770	ELR25735	signal recognition particle subunit SRP68-like	1773	20	0	60.65	4	C:GO:0005634; P:GO:0006605; F:GO:0003723; C:GO:0005737	C:nucleus; P:protein targeting; F:RNA binding; C:cytoplasm			Coil (COILS); IPR026258 (PIRSF); IPR026258 (PFAM); G3DSA:1.25.40.280 (GENE3D); mobidb-lite (MOBIDB_LITE); mobidb-lite (MOBIDB_LITE); IPR034652 (CDD)	F:GO:0030942; P:GO:0006614; F:GO:0003723; F:GO:0008312; F:GO:0005047; C:GO:0005786	F:endoplasmic reticulum signal peptide binding; P:SRP-dependent cotranslational protein targeting to membrane; F:RNA binding; F:7S RNA binding; F:signal recognition particle binding; C:signal recognition particle, endoplasmic reticulum targeting
[INTERPRO, BLASTED, MAPPED, GO-SLIM]	ACA1_018780	ELR25736	AAA domain containing	1524	20	0	63.9	2	F:GO:0043167; C:GO:0005575	F:ion binding; C:cellular_component			IPR003593 (SMART); IPR003959 (PFAM); G3DSA:1.10.8.60 (GENE3D); G3DSA:3.40.50.300 (GENE3D); mobidb-lite (MOBIDB_LITE); mobidb-lite (MOBIDB_LITE); mobidb-lite (MOBIDB_LITE); cd00009 (CDD); IPR027417 (SUPERFAMILY)	F:GO:0005524	F:ATP binding
[INTERPRO, BLASTED, MAPPED, GO-SLIM]	ACA1_018790	ELR25737	glycosyltransferase LARGE2	1929	20	0	58.5	1	F:GO:0003674	F:molecular_function			IPR003961 (SMART); IPR003961 (PFAM); IPR013783 (G3DSA:2.60.40.GENE3D); PF13896 (PFAM); IPR029044 (G3DSA:3.90.550.GENE3D); IPR003961 (PROSITE_PROFILES); IPR003961 (CDD); IPR029044 (SUPERFAMILY); IPR036116 (SUPERFAMILY)	F:GO:0005515	F:protein binding
[INTERPRO, BLASTED, MAPPED, GO-SLIM]	ACA1_018800	ELR25738	transmembrane 145	1701	20	0	50.2	2	P:GO:0007165; C:GO:0005575	P:signal transduction; C:cellular_component			IPR019336 (PFAM); mobidb-lite (MOBIDB_LITE); mobidb-lite (MOBIDB_LITE)	P:GO:0007186; P:GO:0019236	P:G-protein coupled receptor signaling pathway; P:response to pheromone
[INTERPRO, BLASTED]	ACA1_018810	ELR25739	hypothetical protein ACA1_018810	1209	2	0	97						mobidb-lite (MOBIDB_LITE); mobidb-lite (MOBIDB_LITE)	no GO terms	no GO terms
[INTERPRO, BLASTED, GO-SLIM]	ACA1_018920	ELR25740	HEAT repeat-containing	1758	2	0	79	1	F:GO:0003674	F:molecular_function			Coil (COILS); IPR011989 (G3DSA:1.25.10.GENE3D); mobidb-lite (MOBIDB_LITE); IPR016024 (SUPERFAMILY)	F:GO:0005488	F:binding
[INTERPRO, BLASTED, MAPPED, GO-SLIM]	ACA1_018930	ELR25741	Fbox domain containing	1290	20	0	54.6	1	F:GO:0003674	F:molecular_function			IPR002110 (SMART); IPR001810 (SMART); IPR020683 (PFAM); IPR036770 (G3DSA:1.25.40.GENE3D); IPR001810 (PFAM); G3DSA:1.20.1280.50 (GENE3D); IPR036770 (G3DSA:1.25.40.GENE3D); mobidb-lite (MOBIDB_LITE); IPR001810 (PROSITE_PROFILES); IPR002110 (PROSITE_PROFILES); IPR020683 (PROSITE_PROFILES); IPR020683 (CDD); IPR036047 (SUPERFAMILY); IPR036770 (SUPERFAMILY)	F:GO:0005515	F:protein binding
[INTERPRO, BLASTED]	ACA1_018940	ELR25742	hypothetical protein ACA1_018940	510	3	6.09e-113	83.33						no IPS match	no IPS match	no IPS match
[INTERPRO, BLASTED, MAPPED, GO-SLIM]	ACA1_018950	ELR25743	DUF3574 domain-containing	639	20	6.08e-138	63.7	1	C:GO:0005575	C:cellular_component			Coil (COILS); IPR021957 (PFAM)	no GO terms	no GO terms
[INTERPRO, BLASTED, MAPPED, GO-SLIM]	ACA1_018960	ELR25744	papain family cysteine protease	1152	20	0	65	2	F:GO:0008233; C:GO:0005575	F:peptidase activity; C:cellular_component			IPR000668 (PRINTS); IPR000668 (SMART); IPR013201 (SMART); G3DSA:3.90.70.10 (GENE3D); IPR000668 (PFAM); IPR013201 (PFAM); IPR000169 (PROSITE_PATTERNS); IPR025661 (PROSITE_PATTERNS); IPR025660 (PROSITE_PATTERNS); cd02248 (CDD); SSF54001 (SUPERFAMILY)	P:GO:0006508; F:GO:0008234	P:proteolysis; F:cysteine-type peptidase activity
[INTERPRO, BLASTED, MAPPED, GO-SLIM]	ACA1_018970	ELR25745	hypothetical protein ACA1_018970	387	1	2.84e-71	100	1	C:GO:0005575	C:cellular_component			no IPS match	no IPS match	no IPS match
[INTERPRO, BLASTED, MAPPED, GO-SLIM]	ACA1_018980	ELR25746	Swarming motility	549	20	4.11e-117	76.5	1	F:GO:0003674	F:molecular_function			IPR012816 (PFAM); IPR012816 (TIGRFAM); mobidb-lite (MOBIDB_LITE); IPR012816 (CDD); IPR037238 (SUPERFAMILY)	no GO terms	no GO terms
[INTERPRO, BLASTED]	ACA1_018990	ELR25747	DNA topoisomerase 2-binding 1	4854	20	0	52.35						Coil (COILS); IPR001357 (SMART); IPR036420 (G3DSA:3.40.50.GENE3D); IPR036420 (G3DSA:3.40.50.GENE3D); IPR036420 (G3DSA:3.40.50.GENE3D); IPR036420 (G3DSA:3.40.50.GENE3D); IPR036420 (G3DSA:3.40.50.GENE3D); IPR001357 (PFAM); IPR036420 (G3DSA:3.40.50.GENE3D); IPR001357 (PFAM); IPR036420 (G3DSA:3.40.50.GENE3D); mobidb-lite (MOBIDB_LITE); mobidb-lite (MOBIDB_LITE); mobidb-lite (MOBIDB_LITE); mobidb-lite…	no GO terms	no GO terms
[INTERPRO, BLASTED, MAPPED, GO-SLIM]	ACA1_019000	ELR25748	hypothetical protein ACA1_019000	375	1	2.3e-49	100	1	C:GO:0005575	C:cellular_component			mobidb-lite (MOBIDB_LITE)	no GO terms	no GO terms
[INTERPRO, BLASTED]	ACA1_019010	ELR25749	hypothetical protein ACA1_019010	336	1	1.02e-74	100						mobidb-lite (MOBIDB_LITE)	no GO terms	no GO terms
[INTERPRO, BLASTED, GO-SLIM]	ACA1_019020	ELR25750	barnase inhibitor	699	14	1.37e-126	66.64	1	F:GO:0003674	F:molecular_function			G3DSA:1.20.1280.50 (GENE3D); IPR000468 (PFAM); IPR035905 (G3DSA:3.30.370.GENE3D); IPR001810 (PROSITE_PROFILES); IPR035905 (SUPERFAMILY)	F:GO:0005515	F:protein binding
[INTERPRO, BLASTED]	ACA1_019030	ELR25751	glycine-rich domain-containing 1	741	20	0	51.25						IPR009836 (PFAM); mobidb-lite (MOBIDB_LITE)	no GO terms	no GO terms
[INTERPRO, BLASTED]	ACA1_019130	ELR24065	family	402	20	3.79e-96	65.6						IPR008030 (PFAM); G3DSA:3.40.50.720 (GENE3D); IPR036291 (SUPERFAMILY)	no GO terms	no GO terms
[INTERPRO, BLASTED, MAPPED]	ACA1_019140	ELR24066	ultraviolet-B receptor UVR8	1296	20	0	50.15	11	C:GO:0005634; F:GO:0042803; P:GO:0009649; P:GO:0007165; F:GO:0009881; C:GO:0005829; P:GO:0009411; F:GO:0003682; C:GO:0000785; F:GO:0016874; P:GO:0010224	C:nucleus; F:protein homodimerization activity; P:entrainment of circadian clock; P:signal transduction; F:photoreceptor activity; C:cytosol; P:response to UV; F:chromatin binding; C:chromatin; F:ligase activity; P:response to UV-B			IPR000408 (PRINTS); IPR000408 (PFAM); IPR009091 (G3DSA:2.130.10.GENE3D); IPR000408 (PROSITE_PATTERNS); IPR000408 (PROSITE_PROFILES); IPR009091 (SUPERFAMILY)	no GO terms	no GO terms
[INTERPRO, BLASTED, MAPPED, GO-SLIM]	ACA1_019150	ELR24067	pyruvate dehydrogenase (acetyl-transferring) kinase isozyme mitochondrial-like	1212	20	0	62.2	1	F:GO:0016301	F:kinase activity			IPR003594 (SMART); IPR036890 (G3DSA:3.30.565.GENE3D); IPR003594 (PFAM); IPR036784 (G3DSA:1.20.140.GENE3D); IPR018955 (PFAM); IPR005467 (PROSITE_PROFILES); IPR003594 (CDD); IPR036784 (SUPERFAMILY); IPR036890 (SUPERFAMILY)	no GO terms	no GO terms
[INTERPRO, BLASTED]	ACA1_019160	ELR24068	hypothetical protein ACA1_019160	1005	1	0	100						mobidb-lite (MOBIDB_LITE)	no GO terms	no GO terms
[INTERPRO, BLASTED]	ACA1_019170	ELR24069	hypothetical protein ACA1_019170	453	4	1.32e-76	89.75						no IPS match	no IPS match	no IPS match
[INTERPRO, BLASTED]	ACA1_019180	ELR24070	oxysterol-binding -related 8 isoform X3	1299	20	0	48.4						Coil (COILS); IPR000648 (PFAM); mobidb-lite (MOBIDB_LITE); IPR018494 (PROSITE_PATTERNS); IPR037239 (SUPERFAMILY)	no GO terms	no GO terms
[INTERPRO, BLASTED, MAPPED, GO-SLIM]	ACA1_019190	ELR24071	alpha beta hydrolase	1113	20	0	57.75	2	P:GO:0008150; F:GO:0003674	P:biological_process; F:molecular_function			IPR029058 (G3DSA:3.40.50.GENE3D); IPR013094 (PFAM); IPR029058 (SUPERFAMILY)	P:GO:0008152; F:GO:0016787	P:metabolic process; F:hydrolase activity
[INTERPRO, BLASTED, MAPPED]	ACA1_019200	ELR24072	PX domain containing	987	4	0	59.5	1	F:GO:0035091	F:phosphatidylinositol binding			no IPS match	no IPS match	no IPS match
[INTERPRO, BLASTED, MAPPED, GO-SLIM]	ACA1_019210	ELR24073	PX domain containing	363	2	1.26e-63	81.5	2	F:GO:0043167; F:GO:0008289	F:ion binding; F:lipid binding			IPR001683 (PFAM); IPR036871 (G3DSA:3.30.1520.GENE3D); cd06093 (CDD); IPR036871 (SUPERFAMILY)	F:GO:0035091	F:phosphatidylinositol binding
[INTERPRO, BLASTED, MAPPED, GO-SLIM]	ACA1_019220	ELR24074	amidohydrolase	1107	20	0	55.25	1	F:GO:0003674	F:molecular_function			G3DSA:3.20.20.140 (GENE3D); IPR006680 (PFAM); IPR032466 (SUPERFAMILY)	F:GO:0016787	F:hydrolase activity
[INTERPRO, BLASTED, MAPPED, GO-SLIM]	ACA1_019330	ELR24075	porin	870	20	0	58.8	2	F:GO:0022857; C:GO:0005575	F:transmembrane transporter activity; C:cellular_component			IPR000425 (PRINTS); IPR000425 (PFAM); IPR023271 (G3DSA:1.20.1080.GENE3D); IPR023271 (SUPERFAMILY)	F:GO:0015267; P:GO:0055085; C:GO:0016020	F:channel activity; P:transmembrane transport; C:membrane
[INTERPRO, BLASTED, MAPPED, GO-SLIM]	ACA1_019340	ELR24076	glycosyl hydrolase family 15	3483	20	0	65.75	4	P:GO:0005975; P:GO:0006091; F:GO:0016301; P:GO:0044723	P:carbohydrate metabolic process; P:generation of precursor metabolites and energy; F:kinase activity; P:single-organism carbohydrate metabolic process			IPR011613 (PFAM); G3DSA:1.50.10.10 (GENE3D); IPR008928 (SUPERFAMILY)	F:GO:0003824	F:catalytic activity
[INTERPRO, BLASTED, MAPPED, GO-SLIM]	ACA1_019350	ELR24077	DEFECTIVE IN EXINE FORMATION 1	2361	20	0	54.95	1	F:GO:0003674	F:molecular_function			G3DSA:2.130.10.130 (GENE3D); G3DSA:2.130.10.130 (GENE3D); IPR015943 (G3DSA:2.130.10.GENE3D); PF13517 (PFAM); mobidb-lite (MOBIDB_LITE); SSF69318 (SUPERFAMILY); SSF69318 (SUPERFAMILY)	F:GO:0005515	F:protein binding
[INTERPRO, BLASTED, MAPPED, GO-SLIM]	ACA1_019360	ELR24078	superoxide dismutase	1338	20	0	55.15	4	F:GO:0016491; F:GO:0043167; C:GO:0005622; P:GO:0006950	F:oxidoreductase activity; F:ion binding; C:intracellular; P:response to stress	EC:1.15.1.1	Superoxide dismutase	IPR001424 (PRINTS); IPR001424 (PFAM); IPR036423 (G3DSA:2.60.40.GENE3D); IPR036423 (G3DSA:2.60.40.GENE3D); mobidb-lite (MOBIDB_LITE); IPR018152 (PROSITE_PATTERNS); IPR036423 (SUPERFAMILY); IPR036423 (SUPERFAMILY)	P:GO:0006801; F:GO:0046872; P:GO:0055114; F:GO:0004784	P:superoxide metabolic process; F:metal ion binding; P:oxidation-reduction process; F:superoxide dismutase activity
[INTERPRO, BLASTED, MAPPED]	ACA1_019370	ELR24079	copper zinc superoxide dismutase	1083	17	0	47.76	3	C:GO:0016020; C:GO:0016021; F:GO:0016740	C:membrane; C:integral component of membrane; F:transferase activity			no IPS match	no IPS match	no IPS match
[INTERPRO, BLASTED, MAPPED, GO-SLIM]	ACA1_019380	ELR24080	kinesin KIF22	2685	20	0	65.15	14	F:GO:0043167; P:GO:0007059; P:GO:0007067; C:GO:0043234; C:GO:0005694; P:GO:0000278; P:GO:0002376; C:GO:0005634; F:GO:0003677; C:GO:0005856; P:GO:0016192; P:GO:0051276; C:GO:0005829; F:GO:0008092	F:ion binding; P:chromosome segregation; P:mitotic nuclear division; C:protein complex; C:chromosome; P:mitotic cell cycle; P:immune system process; C:nucleus; F:DNA binding; C:cytoskeleton; P:vesicle-mediated transport; P:chromosome organization; C:cytosol; F:cytoskeletal protein binding	EC:3.6.1.15	Nucleoside-triphosphate phosphatase	Coil (COILS); IPR001752 (PRINTS); IPR001752 (SMART); IPR036961 (G3DSA:3.40.850.GENE3D); G3DSA:1.10.150.280 (GENE3D); IPR011990 (G3DSA:1.25.40.GENE3D); IPR001752 (PFAM); mobidb-lite (MOBIDB_LITE); mobidb-lite (MOBIDB_LITE); IPR019821 (PROSITE_PATTERNS); IPR013026 (PROSITE_PROFILES); IPR001752 (PROSITE_PROFILES); IPR019734 (PROSITE_PROFILES); cd00106 (CDD); IPR027417 (SUPERFAMILY); IPR010994 (SUPER…	F:GO:0005524; F:GO:0003777; F:GO:0005515; P:GO:0007018; F:GO:0008017	F:ATP binding; F:microtubule motor activity; F:protein binding; P:microtubule-based movement; F:microtubule binding
[INTERPRO, BLASTED, MAPPED, GO-SLIM]	ACA1_019580	ELR14955	hypothetical protein ACA1_019580	585	4	3.81e-139	97	1	C:GO:0005575	C:cellular_component			no IPS match	no IPS match	no IPS match
[INTERPRO, BLASTED]	ACA1_019590	ELR14956	hypothetical protein ACA1_019590	348	4	1.97e-77	96						no IPS match	no IPS match	no IPS match
[INTERPRO, BLASTED, MAPPED, GO-SLIM]	ACA1_019600	ELR14957	cytochrome P450	1401	20	0	56.8	2	F:GO:0016491; F:GO:0043167	F:oxidoreductase activity; F:ion binding			IPR002401 (PRINTS); IPR001128 (PRINTS); IPR036396 (G3DSA:1.10.630.GENE3D); IPR001128 (PFAM); IPR036396 (SUPERFAMILY)	F:GO:0016705; F:GO:0005506; P:GO:0055114; F:GO:0020037	F:oxidoreductase activity, acting on paired donors, with incorporation or reduction of molecular oxygen; F:iron ion binding; P:oxidation-reduction process; F:heme binding
[INTERPRO, BLASTED]	ACA1_019610	ELR14958	FHA domain containing	4278	2	0	76						Coil (COILS); Coil (COILS); Coil (COILS); Coil (COILS); Coil (COILS); Coil (COILS); Coil (COILS); Coil (COILS); Coil (COILS); G3DSA:2.60.200.20 (GENE3D); IPR032030 (PFAM); mobidb-lite (MOBIDB_LITE); mobidb-lite (MOBIDB_LITE); mobidb-lite (MOBIDB_LITE); mobidb-lite (MOBIDB_LITE); mobidb-lite (MOBIDB_LITE); mobidb-lite (MOBIDB_LITE); mobidb-lite (MOBIDB_LITE); mobidb-lite (MOBIDB_LITE); mobidb-lite…	F:GO:0005515	F:protein binding
[INTERPRO, BLASTED, MAPPED, GO-SLIM]	ACA1_019620	ELR14959	Ras association ( AF6) domain containing	1113	2	3.17e-96	82	1	P:GO:0007165	P:signal transduction			G3DSA:3.10.20.90 (GENE3D); IPR000159 (PFAM); mobidb-lite (MOBIDB_LITE); mobidb-lite (MOBIDB_LITE); IPR000159 (PROSITE_PROFILES); IPR029071 (SUPERFAMILY)	P:GO:0007165	P:signal transduction
[INTERPRO, BLASTED, MAPPED, GO-SLIM]	ACA1_019630	ELR14960	zinc finger CCCH domain	999	20	3.87e-141	65.1	1	F:GO:0043167	F:ion binding			IPR000571 (SMART); IPR036855 (G3DSA:4.10.1000.GENE3D); mobidb-lite (MOBIDB_LITE); mobidb-lite (MOBIDB_LITE); IPR000571 (PROSITE_PROFILES)	F:GO:0046872	F:metal ion binding
[INTERPRO, BLASTED, MAPPED, GO-SLIM]	ACA1_019640	ELR14961	DSS1 SEM1 family	225	1	7.12e-09	100	4	P:GO:0006913; P:GO:0006461; C:GO:0043234; C:GO:0005622	P:nucleocytoplasmic transport; P:protein complex assembly; C:protein complex; C:intracellular			IPR007834 (SMART); IPR007834 (PFAM); mobidb-lite (MOBIDB_LITE)	P:GO:0006406; C:GO:0008541; P:GO:0043248	P:mRNA export from nucleus; C:proteasome regulatory particle, lid subcomplex; P:proteasome assembly
[INTERPRO, BLASTED]	ACA1_019650	ELR14962	hypothetical protein ACA1_019650, partial	1335	2	0	99						mobidb-lite (MOBIDB_LITE); mobidb-lite (MOBIDB_LITE); mobidb-lite (MOBIDB_LITE); mobidb-lite (MOBIDB_LITE); mobidb-lite (MOBIDB_LITE)	no GO terms	no GO terms
[INTERPRO, BLASTED]	ACA1_019760	ELR14963	major vault	237	20	9.79e-48	86.3						no IPS match	no IPS match	no IPS match
[INTERPRO, BLASTED, MAPPED, GO-SLIM]	ACA1_019960	ELR16745	myb domain-containing	1512	20	0	70.65	9	C:GO:0005634; F:GO:0003677; P:GO:0051276; F:GO:0000988; F:GO:0043167; P:GO:0006464; P:GO:0034641; P:GO:0009058; C:GO:0043234	C:nucleus; F:DNA binding; P:chromosome organization; F:transcription factor activity, protein binding; F:ion binding; P:cellular protein modification process; P:cellular nitrogen compound metabolic process; P:biosynthetic process; C:protein complex			Coil (COILS); IPR001005 (SMART); IPR000433 (SMART); IPR016827 (PIRSF); G3DSA:1.10.10.60 (GENE3D); IPR000433 (PFAM); IPR001005 (PFAM); mobidb-lite (MOBIDB_LITE); mobidb-lite (MOBIDB_LITE); IPR000433 (PROSITE_PATTERNS); IPR000433 (PROSITE_PROFILES); IPR007526 (PROSITE_PROFILES); IPR017884 (PROSITE_PROFILES); IPR001005 (CDD); cd02335 (CDD); SSF57850 (SUPERFAMILY); IPR009057 (SUPERFAMILY); IPR009057 …	F:GO:0003677; F:GO:0008270; F:GO:0005515; F:GO:0003713; P:GO:0035065; P:GO:0006357	F:DNA binding; F:zinc ion binding; F:protein binding; F:transcription coactivator activity; P:regulation of histone acetylation; P:regulation of transcription from RNA polymerase II promoter
[INTERPRO, BLASTED]	ACA1_019980	ELR16746	hypothetical protein ACA1_019980	585	1	2.58e-143	100						no IPS match	no IPS match	no IPS match
[INTERPRO, BLASTED, MAPPED, GO-SLIM]	ACA1_019990	ELR16747	Frizzled Smoothened family membrane region	1611	20	0	53.05	2	C:GO:0005575; F:GO:0004871	C:cellular_component; F:signal transducer activity			IPR000539 (PRINTS); IPR000539 (SMART); G3DSA:1.20.1070.10 (GENE3D); IPR020067 (PFAM); IPR000539 (PFAM); IPR036790 (G3DSA:1.10.2000.GENE3D); IPR017981 (PROSITE_PROFILES); PS51257 (PROSITE_PROFILES); IPR020067 (PROSITE_PROFILES); IPR036790 (SUPERFAMILY)	F:GO:0005515; F:GO:0004888; C:GO:0016020; C:GO:0016021; P:GO:0007166	F:protein binding; F:transmembrane signaling receptor activity; C:membrane; C:integral component of membrane; P:cell surface receptor signaling pathway
[INTERPRO, BLASTED, MAPPED, GO-SLIM]	ACA1_020090	ELR13547	cleavage stimulation factor subunit 2 tau variant	252	20	2.99e-55	87.6	8	F:GO:0016491; F:GO:0043167; F:GO:0003729; P:GO:0006399; C:GO:0043234; P:GO:0006397; P:GO:0009058; C:GO:0005654	F:oxidoreductase activity; F:ion binding; F:mRNA binding; P:tRNA metabolic process; C:protein complex; P:mRNA processing; P:biosynthetic process; C:nucleoplasm			IPR000504 (SMART); G3DSA:3.30.70.330 (GENE3D); IPR000504 (PFAM); IPR000504 (PROSITE_PROFILES); IPR035979 (SUPERFAMILY)	F:GO:0003676	F:nucleic acid binding
[INTERPRO, BLASTED, MAPPED, GO-SLIM]	ACA1_020100	ELR13548	vacuolar -sorting-associated 33 homolog	2238	20	0	44.5	2	P:GO:0016192; C:GO:0005622	P:vesicle-mediated transport; C:intracellular			IPR001619 (PFAM); G3DSA:3.40.50.1910 (GENE3D); G3DSA:3.40.50.2060 (GENE3D); G3DSA:3.90.830.10 (GENE3D); mobidb-lite (MOBIDB_LITE); mobidb-lite (MOBIDB_LITE); mobidb-lite (MOBIDB_LITE); IPR036045 (SUPERFAMILY)	P:GO:0016192; P:GO:0006904	P:vesicle-mediated transport; P:vesicle docking involved in exocytosis
[INTERPRO, BLASTED, MAPPED, GO-SLIM]	ACA1_020120	ELR13549	activation domain containing	1938	20	0	46.5	1	F:GO:0008233	F:peptidase activity	EC:3.4.21	Acting on peptide bonds (peptidases)	IPR015366 (SMART); IPR000209 (PFAM); IPR036852 (G3DSA:3.40.50.GENE3D); IPR015366 (PFAM); mobidb-lite (MOBIDB_LITE); IPR023828 (PROSITE_PATTERNS); IPR030400 (PROSITE_PROFILES); IPR015366 (CDD); IPR036852 (SUPERFAMILY); IPR009020 (SUPERFAMILY)	P:GO:0006508; F:GO:0008236; F:GO:0004252	P:proteolysis; F:serine-type peptidase activity; F:serine-type endopeptidase activity
[INTERPRO, BLASTED]	ACA1_020130	ELR13550	hypothetical protein ACA1_020130	1767	7	0	52.43						mobidb-lite (MOBIDB_LITE); mobidb-lite (MOBIDB_LITE)	no GO terms	no GO terms
[INTERPRO, BLASTED, MAPPED, GO-SLIM]	ACA1_020140	ELR13551	ADP-ribosylarginine hydrolase isoform X2	996	20	0	62.15	2	P:GO:0006464; F:GO:0016798	P:cellular protein modification process; F:hydrolase activity, acting on glycosyl bonds	EC:3.2.2.19	[Protein ADP-ribosylarginine] hydrolase	IPR036705 (G3DSA:1.10.4080.GENE3D); IPR005502 (PFAM); IPR036705 (SUPERFAMILY)	no GO terms	no GO terms
[INTERPRO, BLASTED, MAPPED, GO-SLIM]	ACA1_020150	ELR13552	Exocyst complex component Sec10	2394	20	0	50.8	2	P:GO:0016192; C:GO:0005737	P:vesicle-mediated transport; C:cytoplasm			Coil (COILS); Coil (COILS); IPR009976 (PFAM); mobidb-lite (MOBIDB_LITE)	C:GO:0005737; P:GO:0048278; P:GO:0006887	C:cytoplasm; P:vesicle docking; P:exocytosis
[INTERPRO, BLASTED]	ACA1_020160	ELR13553	WD40 repeat-containing	2562	20	0	62						Coil (COILS); PR01217 (PRINTS); IPR024298 (PFAM); IPR011989 (G3DSA:1.25.10.GENE3D); mobidb-lite (MOBIDB_LITE); mobidb-lite (MOBIDB_LITE); mobidb-lite (MOBIDB_LITE)	no GO terms	no GO terms
[INTERPRO, BLASTED, MAPPED, GO-SLIM]	ACA1_020460	ELR17010	Rho termination factor domain containing	1317	6	0	70.17	2	P:GO:0034641; P:GO:0009058	P:cellular nitrogen compound metabolic process; P:biosynthetic process			IPR011112 (SMART); G3DSA:1.10.720.10 (GENE3D); IPR011112 (PFAM); G3DSA:1.10.720.10 (GENE3D); mobidb-lite (MOBIDB_LITE); IPR036269 (SUPERFAMILY)	P:GO:0006353	P:DNA-templated transcription, termination
[INTERPRO, BLASTED, MAPPED, GO-SLIM]	ACA1_020470	ELR17011	PAN APPLE-like domain	381	7	9.64e-88	68.29	1	C:GO:0005575	C:cellular_component			IPR003609 (PFAM); G3DSA:3.50.4.10 (GENE3D)	no GO terms	no GO terms
[INTERPRO, BLASTED, MAPPED, GO-SLIM]	ACA1_020480	ELR17012	hypothetical protein ACA1_020480	1155	3	0	81.67	2	C:GO:0005575; F:GO:0003674	C:cellular_component; F:molecular_function			IPR013783 (G3DSA:2.60.40.GENE3D); IPR036116 (SUPERFAMILY)	F:GO:0005515	F:protein binding
[INTERPRO, BLASTED, MAPPED, GO-SLIM]	ACA1_020490	ELR17013	hypothetical protein ACA1_020490	603	2	1.43e-133	87.5	1	C:GO:0005575	C:cellular_component			mobidb-lite (MOBIDB_LITE)	no GO terms	no GO terms
[INTERPRO, BLASTED, MAPPED, GO-SLIM]	ACA1_020500	ELR17014	Serine threonine kinase	1635	20	0	51.15	5	F:GO:0043167; P:GO:0006464; P:GO:0006520; P:GO:0034641; F:GO:0016301	F:ion binding; P:cellular protein modification process; P:cellular amino acid metabolic process; P:cellular nitrogen compound metabolic process; F:kinase activity	EC:2.7.11	Transferring phosphorus-containing groups	IPR000719 (SMART); IPR029787 (G3DSA:3.30.70.GENE3D); IPR001245 (PFAM); G3DSA:1.10.510.10 (GENE3D); G3DSA:1.10.510.10 (GENE3D); PIRSF000654 (PIRSF); G3DSA:3.30.200.20 (GENE3D); G3DSA:3.30.200.20 (GENE3D); IPR008271 (PROSITE_PATTERNS); IPR000719 (PROSITE_PROFILES); IPR011009 (SUPERFAMILY); IPR011009 (SUPERFAMILY)	F:GO:0005524; F:GO:0004672; P:GO:0006468	F:ATP binding; F:protein kinase activity; P:protein phosphorylation
[INTERPRO, BLASTED]	ACA1_020510	ELR17015	hypothetical protein ACA1_020510	525	2	3.4e-110	90						no IPS match	no IPS match	no IPS match
[INTERPRO, BLASTED, MAPPED, GO-SLIM]	ACA1_020520	ELR17016	hemagluttinin domain containing	810	5	2.66e-170	64.2	1	C:GO:0005575	C:cellular_component			no IPS match	no IPS match	no IPS match
[INTERPRO, BLASTED]	ACA1_020530	ELR17017	DUF4326 domain-containing	723	20	1.16e-164	56.6						IPR025475 (PFAM)	no GO terms	no GO terms
[INTERPRO, BLASTED]	ACA1_020630	ELR14188	hypothetical protein ACA1_020630	729	2	2.14e-167	70.5						no IPS match	no IPS match	no IPS match
[INTERPRO, BLASTED]	ACA1_020640	ELR14189	hypothetical protein ACA1_020640	918	1	0	100						no IPS match	no IPS match	no IPS match
[INTERPRO, BLASTED]	ACA1_020650	ELR14190	conntaining DUF domain	864	20	0	60.3						IPR025475 (PFAM); mobidb-lite (MOBIDB_LITE)	no GO terms	no GO terms
[INTERPRO, BLASTED]	ACA1_020660	ELR14191	hypothetical protein ACA1_020660	366	6	4.74e-83	75.5						no IPS match	no IPS match	no IPS match
[INTERPRO, BLASTED, MAPPED, GO-SLIM]	ACA1_020670	ELR14192	MORn repeat	1029	7	0	59.86	1	C:GO:0005575	C:cellular_component			mobidb-lite (MOBIDB_LITE)	no GO terms	no GO terms
[INTERPRO, BLASTED, MAPPED, GO-SLIM]	ACA1_020770	ELR16436	PAS domain S-box	2529	20	0	54.55	4	P:GO:0006464; F:GO:0016301; F:GO:0004871; C:GO:0005622	P:cellular protein modification process; F:kinase activity; F:signal transducer activity; C:intracellular	EC:2.7.13.3	Histidine kinase	Coil (COILS); Coil (COILS); IPR004358 (PRINTS); IPR001789 (SMART); IPR003661 (SMART); IPR003594 (SMART); G3DSA:3.30.450.20 (GENE3D); G3DSA:3.30.450.20 (GENE3D); IPR001789 (PFAM); IPR000014 (PFAM); G3DSA:3.40.50.2300 (GENE3D); IPR003661 (PFAM); IPR036890 (G3DSA:3.30.565.GENE3D); IPR003594 (PFAM); IPR000014 (TIGRFAM); G3DSA:1.10.287.130 (GENE3D); mobidb-lite (MOBIDB_LITE); IPR001789 (PROSITE_PROFIL…	F:GO:0000155; P:GO:0007165; P:GO:0000160; F:GO:0016772; P:GO:0016310	F:phosphorelay sensor kinase activity; P:signal transduction; P:phosphorelay signal transduction system; F:transferase activity, transferring phosphorus-containing groups; P:phosphorylation
[INTERPRO, BLASTED, MAPPED, GO-SLIM]	ACA1_020780	ELR16437	long chain acyl- synthetase peroxisomal	2145	20	0	58.2	3	P:GO:0008150; C:GO:0005575; F:GO:0016874	P:biological_process; C:cellular_component; F:ligase activity			G3DSA:2.30.38.10 (GENE3D); G3DSA:3.40.50.980 (GENE3D); IPR000873 (PFAM); G3DSA:3.40.50.980 (GENE3D); G3DSA:3.30.300.30 (GENE3D); IPR020845 (PROSITE_PATTERNS); cd05927 (CDD); SSF56801 (SUPERFAMILY)	F:GO:0003824; P:GO:0008152	F:catalytic activity; P:metabolic process
[INTERPRO, BLASTED]	ACA1_020790	ELR16438	hypothetical protein ACA1_020790	492	1	3.51e-117	100						no IPS match	no IPS match	no IPS match
[INTERPRO, BLASTED, MAPPED, GO-SLIM]	ACA1_020800	ELR16439	Testis-expressed sequence 11	1581	20	0	40.75	1	F:GO:0003674	F:molecular_function			IPR011990 (G3DSA:1.25.40.GENE3D); IPR011990 (G3DSA:1.25.40.GENE3D); IPR011990 (SUPERFAMILY)	F:GO:0005515	F:protein binding
[INTERPRO, BLASTED]	ACA1_020810	ELR16440	hypothetical protein ACA1_020810	513	1	1.89e-109	100						no IPS match	no IPS match	no IPS match
[INTERPRO, BLASTED, MAPPED, GO-SLIM]	ACA1_020820	ELR16441	TATA-box-binding isoform X1	777	20	9.05e-177	93.15	4	C:GO:0005634; F:GO:0003677; P:GO:0034641; P:GO:0009058	C:nucleus; F:DNA binding; P:cellular nitrogen compound metabolic process; P:biosynthetic process			IPR000814 (PRINTS); IPR000814 (PFAM); G3DSA:3.30.310.10 (GENE3D); G3DSA:3.30.310.10 (GENE3D); mobidb-lite (MOBIDB_LITE); IPR030491 (PROSITE_PATTERNS); IPR000814 (HAMAP); IPR033710 (CDD); SSF55945 (SUPERFAMILY); SSF55945 (SUPERFAMILY)	F:GO:0003677; P:GO:0006352	F:DNA binding; P:DNA-templated transcription, initiation
[INTERPRO, BLASTED, MAPPED, GO-SLIM]	ACA1_020830	ELR16443	amino acid	1617	20	0	55.8	4	F:GO:0022891; F:GO:0022892; F:GO:0022857; C:GO:0005575	F:substrate-specific transmembrane transporter activity; F:substrate-specific transporter activity; F:transmembrane transporter activity; C:cellular_component			IPR002293 (PIRSF); IPR002293 (PFAM); mobidb-lite (MOBIDB_LITE)	C:GO:0016020; F:GO:0015171; P:GO:0003333	C:membrane; F:amino acid transmembrane transporter activity; P:amino acid transmembrane transport
[INTERPRO, BLASTED, MAPPED, GO-SLIM]	ACA1_020840	ELR16442	amino acid	699	20	1.13e-118	56.55	4	F:GO:0022891; F:GO:0022892; F:GO:0022857; C:GO:0005575	F:substrate-specific transmembrane transporter activity; F:substrate-specific transporter activity; F:transmembrane transporter activity; C:cellular_component			mobidb-lite (MOBIDB_LITE)	no GO terms	no GO terms
[INTERPRO, BLASTED, MAPPED, GO-SLIM]	ACA1_020850	ELR16444	domain containing	5031	20	0	60	3	P:GO:0007165; C:GO:0005622; F:GO:0003674	P:signal transduction; C:intracellular; F:molecular_function			Coil (COILS); Coil (COILS); Coil (COILS); Coil (COILS); Coil (COILS); IPR001895 (SMART); IPR011989 (G3DSA:1.25.10.GENE3D); IPR001895 (PFAM); IPR000651 (PFAM); IPR036964 (G3DSA:1.10.840.GENE3D); mobidb-lite (MOBIDB_LITE); mobidb-lite (MOBIDB_LITE); mobidb-lite (MOBIDB_LITE); mobidb-lite (MOBIDB_LITE); mobidb-lite (MOBIDB_LITE); mobidb-lite (MOBIDB_LITE); mobidb-lite (MOBIDB_LITE); mobidb-lite (MOB…	P:GO:0007264; F:GO:0005085	P:small GTPase mediated signal transduction; F:guanyl-nucleotide exchange factor activity
[INTERPRO, BLASTED, MAPPED, GO-SLIM]	ACA1_020860	ELR16445	39S ribosomal mitochondrial	915	20	0	53.5	1	C:GO:0005840	C:ribosome			IPR036610 (G3DSA:3.90.280.GENE3D); IPR008914 (PFAM); IPR036610 (G3DSA:3.90.280.GENE3D); mobidb-lite (MOBIDB_LITE); mobidb-lite (MOBIDB_LITE); IPR035810 (CDD); IPR036610 (SUPERFAMILY)	no GO terms	no GO terms
[INTERPRO, BLASTED, MAPPED, GO-SLIM]	ACA1_020870	ELR16446	mechanosensitive ion channel	813	20	0	65.25	4	F:GO:0022891; F:GO:0022892; F:GO:0022857; C:GO:0005575	F:substrate-specific transmembrane transporter activity; F:substrate-specific transporter activity; F:transmembrane transporter activity; C:cellular_component			IPR001185 (PFAM); IPR036019 (SUPERFAMILY)	F:GO:0005216; C:GO:0016021; P:GO:0006810	F:ion channel activity; C:integral component of membrane; P:transport
[INTERPRO, BLASTED, MAPPED, GO-SLIM]	ACA1_020880	ELR16447	two-on-two hemoglobin-3-like	633	20	4e-126	57.25	1	F:GO:0003674	F:molecular_function			Coil (COILS); IPR001486 (PFAM); G3DSA:1.10.490.10 (GENE3D); mobidb-lite (MOBIDB_LITE); cd08917 (CDD); IPR009050 (SUPERFAMILY)	F:GO:0019825	F:oxygen binding
[INTERPRO, BLASTED, MAPPED, GO-SLIM]	ACA1_020900	ELR16448	probable E3 ubiquitin ligase complex SCF subunit sconB	1116	20	0	49.6	1	F:GO:0003674	F:molecular_function			IPR020472 (PRINTS); IPR001810 (SMART); IPR001680 (SMART); IPR001810 (PFAM); IPR001680 (PFAM); G3DSA:2.80.10.50 (GENE3D); IPR015943 (G3DSA:2.130.10.GENE3D); IPR015943 (G3DSA:2.130.10.GENE3D); G3DSA:1.20.1280.50 (GENE3D); IPR015943 (G3DSA:2.130.10.GENE3D); G3DSA:2.40.50.140 (GENE3D); IPR019775 (PROSITE_PATTERNS); IPR001680 (PROSITE_PROFILES); IPR001810 (PROSITE_PROFILES); IPR017986 (PROSITE_PROFILE…	F:GO:0005515	F:protein binding
[INTERPRO, BLASTED, MAPPED, GO-SLIM]	ACA1_020910	ELR16449	C2H2-type zinc finger-containing	4224	20	0	54.9	2	P:GO:0007165; F:GO:0003674	P:signal transduction; F:molecular_function			Coil (COILS); Coil (COILS); Coil (COILS); Coil (COILS); IPR000219 (SMART); IPR011993 (G3DSA:2.30.29.GENE3D); IPR000219 (PFAM); IPR035899 (G3DSA:1.20.900.GENE3D); mobidb-lite (MOBIDB_LITE); mobidb-lite (MOBIDB_LITE); mobidb-lite (MOBIDB_LITE); mobidb-lite (MOBIDB_LITE); mobidb-lite (MOBIDB_LITE); mobidb-lite (MOBIDB_LITE); mobidb-lite (MOBIDB_LITE); IPR000219 (PROSITE_PROFILES); IPR000219 (CDD); I…	P:GO:0035023; F:GO:0005089	P:regulation of Rho protein signal transduction; F:Rho guanyl-nucleotide exchange factor activity
[INTERPRO, BLASTED]	ACA1_020920	ELR16450	hypothetical protein ACA1_020920	924	1	2.64e-174	100						no IPS match	no IPS match	no IPS match
[INTERPRO, BLASTED, MAPPED, GO-SLIM]	ACA1_020930	ELR16451	dual specificity phosphatase 5	525	20	1.39e-125	61.35	3	F:GO:0016791; P:GO:0006464; P:GO:0006520	F:phosphatase activity; P:cellular protein modification process; P:cellular amino acid metabolic process	EC:3.1.3.16; EC:3.1.3.48; EC:3.1.3.41	Protein-serine/threonine phosphatase; Protein-tyrosine-phosphatase; 4-nitrophenylphosphatase	IPR020422 (SMART); IPR029021 (G3DSA:3.90.190.GENE3D); IPR000340 (PFAM); IPR016130 (PROSITE_PATTERNS); IPR000387 (PROSITE_PROFILES); IPR020422 (PROSITE_PROFILES); IPR020422 (CDD); IPR029021 (SUPERFAMILY)	F:GO:0004725; P:GO:0006470; F:GO:0016791; P:GO:0016311; F:GO:0008138	F:protein tyrosine phosphatase activity; P:protein dephosphorylation; F:phosphatase activity; P:dephosphorylation; F:protein tyrosine/serine/threonine phosphatase activity
[INTERPRO, BLASTED, GO-SLIM]	ACA1_020940	ELR16452	Fbox domain containing	1833	20	0	48.65	1	F:GO:0003674	F:molecular_function			IPR002110 (PRINTS); IPR002110 (SMART); IPR036770 (G3DSA:1.25.40.GENE3D); IPR036770 (G3DSA:1.25.40.GENE3D); IPR036770 (G3DSA:1.25.40.GENE3D); IPR001810 (PFAM); IPR002110 (PFAM); G3DSA:1.20.1280.50 (GENE3D); IPR036770 (G3DSA:1.25.40.GENE3D); IPR020683 (PFAM); mobidb-lite (MOBIDB_LITE); IPR001810 (PROSITE_PROFILES); IPR002110 (PROSITE_PROFILES); IPR020683 (PROSITE_PROFILES); IPR020683 (CDD); IPR0206…	F:GO:0005515	F:protein binding
[INTERPRO, BLASTED, GO-SLIM]	ACA1_020950	ELR16453	Armadillo betacatenin-like repeat domain containing	933	2	0	73	1	F:GO:0003674	F:molecular_function			IPR000225 (SMART); IPR011989 (G3DSA:1.25.10.GENE3D); IPR011989 (G3DSA:1.25.10.GENE3D); IPR000225 (PROSITE_PROFILES); IPR016024 (SUPERFAMILY)	F:GO:0005515; F:GO:0005488	F:protein binding; F:binding
[INTERPRO, BLASTED, MAPPED]	ACA1_021050	ELR12566	DUF1630-domain-containing	267	20	1.11e-59	62.6	3	C:GO:0055037; F:GO:0017112; P:GO:0043547	C:recycling endosome; F:Rab guanyl-nucleotide exchange factor activity; P:positive regulation of GTPase activity			no IPS match	no IPS match	no IPS match
[INTERPRO, BLASTED]	ACA1_021160	ELR12567	hypothetical protein ACA1_021160	321	1	1.09e-73	100						Coil (COILS)	no GO terms	no GO terms
[INTERPRO, BLASTED, MAPPED, GO-SLIM]	ACA1_021170	ELR12568	MYND finger domain containing	270	2	5.49e-59	100	1	F:GO:0043167	F:ion binding			mobidb-lite (MOBIDB_LITE)	no GO terms	no GO terms
[INTERPRO, BLASTED]	ACA1_021280	ELR12569	hypothetical protein ACA1_021280, partial	367	1	2.66e-22	100						mobidb-lite (MOBIDB_LITE)	no GO terms	no GO terms
[INTERPRO, BLASTED, MAPPED, GO-SLIM]	ACA1_021580	ELR24432	FGGAP repeat domain containing	7422	20	0	74.1	3	P:GO:0008150; C:GO:0005575; F:GO:0003674	P:biological_process; C:cellular_component; F:molecular_function			G3DSA:2.130.10.130 (GENE3D); IPR013783 (G3DSA:2.60.40.GENE3D); G3DSA:2.130.10.130 (GENE3D); mobidb-lite (MOBIDB_LITE); mobidb-lite (MOBIDB_LITE); mobidb-lite (MOBIDB_LITE); mobidb-lite (MOBIDB_LITE); mobidb-lite (MOBIDB_LITE); SSF69318 (SUPERFAMILY); SSF69318 (SUPERFAMILY)	no GO terms	no GO terms
[INTERPRO, BLASTED, MAPPED, GO-SLIM]	ACA1_021590	ELR24433	FGGAP repeat domain containing	2517	15	0	75.53	2	C:GO:0005575; F:GO:0003674	C:cellular_component; F:molecular_function			G3DSA:2.170.300.10 (GENE3D); IPR008979 (G3DSA:2.60.120.GENE3D); IPR013032 (PROSITE_PATTERNS); IPR000742 (PROSITE_PROFILES); SSF57196 (SUPERFAMILY)	no GO terms	no GO terms
[INTERPRO, BLASTED, MAPPED, GO-SLIM]	ACA1_021690	ELR13132	Vesicle docking family	1593	20	0	55.8	6	P:GO:0061024; P:GO:0044802; P:GO:0016192; C:GO:0005737; C:GO:0005794; F:GO:0003674	P:membrane organization; P:single-organism membrane organization; P:vesicle-mediated transport; C:cytoplasm; C:Golgi apparatus; F:molecular_function			IPR000225 (SMART); IPR011989 (G3DSA:1.25.10.GENE3D); IPR006953 (PFAM); IPR016024 (SUPERFAMILY); IPR016024 (SUPERFAMILY)	F:GO:0005515; C:GO:0005737; C:GO:0000139; P:GO:0006886; F:GO:0005488; P:GO:0048280	F:protein binding; C:cytoplasm; C:Golgi membrane; P:intracellular protein transport; F:binding; P:vesicle fusion with Golgi apparatus
[INTERPRO, BLASTED]	ACA1_021810	ELR13133	hypothetical protein ACA1_021810, partial	669	1	2.43e-143	100						mobidb-lite (MOBIDB_LITE); mobidb-lite (MOBIDB_LITE); mobidb-lite (MOBIDB_LITE)	no GO terms	no GO terms
[INTERPRO, BLASTED, MAPPED, GO-SLIM]	ACA1_021910	ELR14196	reverse transcriptase	513	20	6.07e-120	54.35	1	P:GO:0006259	P:DNA metabolic process			no IPS match	no IPS match	no IPS match
[INTERPRO, BLASTED, MAPPED, GO-SLIM]	ACA1_021920	ELR14197	sitespecific phage integrase subfamily	828	20	0	49	2	F:GO:0003677; P:GO:0006259	F:DNA binding; P:DNA metabolic process			IPR013762 (G3DSA:1.10.443.GENE3D); IPR011010 (SUPERFAMILY)	F:GO:0003677; P:GO:0006310; P:GO:0015074	F:DNA binding; P:DNA recombination; P:DNA integration
[INTERPRO, BLASTED, GO-SLIM]	ACA1_022040	ELR10827	Cirhin isoform	864	2	5.54e-164	91	1	F:GO:0003674	F:molecular_function			IPR035068 (G3DSA:3.30.2290.GENE3D); IPR015943 (G3DSA:2.130.10.GENE3D)	F:GO:0005515	F:protein binding
[INTERPRO, BLASTED]	ACA1_022050	ELR10828	CXCXC repeat	834	9	0	51.89						no IPS match	no IPS match	no IPS match
[INTERPRO, BLASTED]	ACA1_022070	ELR10829	hypothetical protein ACA1_022070	1167	3	0	69.67						IPR012334 (G3DSA:2.160.20.GENE3D); IPR011050 (SUPERFAMILY)	no GO terms	no GO terms
[INTERPRO, BLASTED, MAPPED, GO-SLIM]	ACA1_022080	ELR10830	AChain Crystal Structure Of Engineered Northeast Structural Genomics Consortium Target	2295	20	0	63.6	2	P:GO:0007165; F:GO:0003674	P:signal transduction; F:molecular_function			Coil (COILS); IPR002110 (PRINTS); IPR002110 (SMART); IPR002110 (PFAM); IPR008936 (G3DSA:1.10.555.GENE3D); G3DSA:1.20.1280.50 (GENE3D); IPR000198 (PFAM); IPR020683 (PFAM); IPR036770 (G3DSA:1.25.40.GENE3D); IPR036770 (G3DSA:1.25.40.GENE3D); mobidb-lite (MOBIDB_LITE); mobidb-lite (MOBIDB_LITE); mobidb-lite (MOBIDB_LITE); mobidb-lite (MOBIDB_LITE); mobidb-lite (MOBIDB_LITE); IPR002110 (PROSITE_PROFIL…	F:GO:0005515; P:GO:0007165	F:protein binding; P:signal transduction
[INTERPRO, BLASTED]	ACA1_022180	ELR14690	hypothetical protein ACA1_022180	525	1	2.11e-61	100						mobidb-lite (MOBIDB_LITE); mobidb-lite (MOBIDB_LITE)	no GO terms	no GO terms
[INTERPRO, NO-BLAST]	ACA1_022190	ELR14691	---NA---	249									mobidb-lite (MOBIDB_LITE)	no GO terms	no GO terms
[INTERPRO, BLASTED]	ACA1_022200	ELR14692	hypothetical protein ACA1_022200	300	1	7.96e-67	100						no IPS match	no IPS match	no IPS match
[INTERPRO, BLASTED]	ACA1_022210	ELR14693	hypothetical protein ACA1_022210	609	1	3.71e-141	100						no IPS match	no IPS match	no IPS match
[INTERPRO, BLASTED, MAPPED, GO-SLIM]	ACA1_022220	ELR14694	methylmalonyl- carboxyltransferase	1518	20	0	78.95	4	P:GO:0009056; P:GO:0006520; F:GO:0016874; P:GO:0044712	P:catabolic process; P:cellular amino acid metabolic process; F:ligase activity; P:single-organism catabolic process	EC:6.4.1.3	Propionyl-CoA carboxylase	IPR034733 (PFAM); G3DSA:3.90.226.10 (GENE3D); G3DSA:3.90.226.10 (GENE3D); IPR011763 (PROSITE_PROFILES); IPR011762 (PROSITE_PROFILES); IPR029045 (SUPERFAMILY); IPR029045 (SUPERFAMILY)	F:GO:0016874	F:ligase activity
[INTERPRO, BLASTED, MAPPED, GO-SLIM]	ACA1_022330	ELR14695	propionyl- carboxylase alpha mitochondrial	2157	20	0	72.55	7	P:GO:0044281; C:GO:0005737; P:GO:0006629; F:GO:0043167; P:GO:0009058; P:GO:0044711; F:GO:0016874	P:small molecule metabolic process; C:cytoplasm; P:lipid metabolic process; F:ion binding; P:biosynthetic process; P:single-organism biosynthetic process; F:ligase activity	EC:6.3.4.14	Biotin carboxylase	IPR005482 (SMART); IPR013815 (G3DSA:3.30.1490.GENE3D); G3DSA:3.40.50.20 (GENE3D); G3DSA:2.40.50.100 (GENE3D); IPR005479 (PFAM); IPR005481 (PFAM); G3DSA:3.30.470.20 (GENE3D); IPR000089 (PFAM); IPR005482 (PFAM); IPR005479 (PROSITE_PATTERNS); IPR005479 (PROSITE_PATTERNS); IPR001882 (PROSITE_PATTERNS); IPR011764 (PROSITE_PROFILES); IPR000089 (PROSITE_PROFILES); IPR011761 (PROSITE_PROFILES); cd06850 (…	F:GO:0005524; F:GO:0003824; F:GO:0046872; F:GO:0004075	F:ATP binding; F:catalytic activity; F:metal ion binding; F:biotin carboxylase activity
[INTERPRO, BLASTED]	ACA1_022340	ELR14696	hypothetical protein ACA1_022340	390	1	8.98e-28	100						mobidb-lite (MOBIDB_LITE)	no GO terms	no GO terms
[INTERPRO, BLASTED]	ACA1_022350	ELR14697	hypothetical protein ACA1_022350	435	1	8.56e-32	100						mobidb-lite (MOBIDB_LITE); mobidb-lite (MOBIDB_LITE)	no GO terms	no GO terms
[INTERPRO, BLASTED, MAPPED]	ACA1_022360	ELR14698	zinc finger FYVE domain-containing 26-like	3090	20	0	53.45	1	F:GO:0046872	F:metal ion binding			mobidb-lite (MOBIDB_LITE); mobidb-lite (MOBIDB_LITE)	no GO terms	no GO terms
[INTERPRO, BLASTED, MAPPED, GO-SLIM]	ACA1_022560	ELR21961	hypothetical protein ACA1_022560, partial	538	1	4.54e-127	100	1	C:GO:0005575	C:cellular_component			no IPS match	no IPS match	no IPS match
[INTERPRO, BLASTED]	ACA1_022670	ELR21962	hypothetical protein ACA1_022670	990	1	0	100						no IPS match	no IPS match	no IPS match
[INTERPRO, BLASTED, MAPPED, GO-SLIM]	ACA1_022680	ELR21963	papain family cysteine protease subfamily	756	4	3.05e-176	76.5	1	F:GO:0008233	F:peptidase activity			IPR000668 (SMART); G3DSA:3.90.70.10 (GENE3D); IPR000668 (PFAM); IPR025660 (PROSITE_PATTERNS); SSF54001 (SUPERFAMILY)	P:GO:0006508; F:GO:0008234	P:proteolysis; F:cysteine-type peptidase activity
[INTERPRO, BLASTED, MAPPED, GO-SLIM]	ACA1_022700	ELR21964	leucine-rich repeat-containing	5853	20	0	54.9	6	P:GO:0007165; F:GO:0003924; F:GO:0043167; P:GO:0006464; F:GO:0016301; C:GO:0005622	P:signal transduction; F:GTPase activity; F:ion binding; P:cellular protein modification process; F:kinase activity; C:intracellular	EC:3.6.1.15	Nucleoside-triphosphate phosphatase	IPR002110 (PRINTS); PR00449 (PRINTS); IPR002110 (SMART); SM00175 (SMART); SM00174 (SMART); IPR000719 (SMART); IPR003591 (SMART); IPR001452 (SMART); G3DSA:3.40.50.720 (GENE3D); IPR032171 (PFAM); IPR032675 (G3DSA:3.80.10.GENE3D); IPR001806 (PFAM); G3DSA:3.40.50.300 (GENE3D); IPR020683 (PFAM); G3DSA:3.30.70.1390 (GENE3D); PF08477 (PFAM); G3DSA:2.30.30.40 (GENE3D); IPR036770 (G3DSA:1.25.40.GENE3D); I…	F:GO:0005525; F:GO:0005524; F:GO:0005515; F:GO:0003924; F:GO:0004672; P:GO:0006468	F:GTP binding; F:ATP binding; F:protein binding; F:GTPase activity; F:protein kinase activity; P:protein phosphorylation
[INTERPRO, BLASTED, MAPPED, GO-SLIM]	ACA1_022710	ELR21965	V-type proton ATPase subunit B	1491	20	0	85.7	5	P:GO:0044281; F:GO:0022857; F:GO:0043167; C:GO:0043234; P:GO:0034641	P:small molecule metabolic process; F:transmembrane transporter activity; F:ion binding; C:protein complex; P:cellular nitrogen compound metabolic process			G3DSA:3.40.50.300 (GENE3D); IPR005723 (TIGRFAM); IPR000194 (PFAM); IPR024034 (G3DSA:1.10.1140.GENE3D); IPR004100 (PFAM); IPR020003 (PROSITE_PATTERNS); IPR022879 (HAMAP); cd01135 (CDD); IPR027417 (SUPERFAMILY)	F:GO:0005524; P:GO:0015992; P:GO:0015991; P:GO:0046034; C:GO:0033180; F:GO:0016820	F:ATP binding; P:proton transport; P:ATP hydrolysis coupled proton transport; P:ATP metabolic process; C:proton-transporting V-type ATPase, V1 domain; F:hydrolase activity, acting on acid anhydrides, catalyzing transmembrane movement of substances
[INTERPRO, BLASTED, MAPPED, GO-SLIM]	ACA1_022720	ELR21966	hypothetical protein ACA1_022720, partial	444	2	2.44e-72	86	1	C:GO:0005575	C:cellular_component			mobidb-lite (MOBIDB_LITE)	no GO terms	no GO terms
[INTERPRO, BLASTED, MAPPED, GO-SLIM]	ACA1_022730	ELR21967	Cathepsin B	495	20	8.03e-100	57.2	1	F:GO:0008233	F:peptidase activity			IPR000668 (PFAM); G3DSA:3.90.70.10 (GENE3D); mobidb-lite (MOBIDB_LITE); IPR025661 (PROSITE_PATTERNS); SSF54001 (SUPERFAMILY)	P:GO:0006508; F:GO:0008234	P:proteolysis; F:cysteine-type peptidase activity
[INTERPRO, BLASTED, MAPPED, GO-SLIM]	ACA1_022850	ELR21968	FGGAP repeat domain containing	4431	20	0	69.15	2	C:GO:0005575; F:GO:0003674	C:cellular_component; F:molecular_function			mobidb-lite (MOBIDB_LITE); mobidb-lite (MOBIDB_LITE); mobidb-lite (MOBIDB_LITE); mobidb-lite (MOBIDB_LITE); mobidb-lite (MOBIDB_LITE); mobidb-lite (MOBIDB_LITE); mobidb-lite (MOBIDB_LITE); mobidb-lite (MOBIDB_LITE)	no GO terms	no GO terms
[INTERPRO, BLASTED, MAPPED]	ACA1_023050	ELR23792	M20 M25 M40 superfamily	708	13	2.78e-160	64	5	F:GO:0046872; P:GO:0006508; F:GO:0004177; F:GO:0008233; F:GO:0016787	F:metal ion binding; P:proteolysis; F:aminopeptidase activity; F:peptidase activity; F:hydrolase activity			no IPS match	no IPS match	no IPS match
[INTERPRO, BLASTED, MAPPED, GO-SLIM]	ACA1_023060	ELR23793	GIMAP7 GTPase	1215	3	0	65.67	1	F:GO:0043167	F:ion binding			Coil (COILS); Coil (COILS); G3DSA:3.40.50.300 (GENE3D); IPR006703 (PFAM); G3DSA:1.20.5.320 (GENE3D); mobidb-lite (MOBIDB_LITE); cd00882 (CDD); IPR027417 (SUPERFAMILY)	F:GO:0005525	F:GTP binding
[INTERPRO, BLASTED]	ACA1_023070	ELR23794	hypothetical protein ACA1_023070	954	1	9.45e-145	100						Coil (COILS); G3DSA:3.40.50.300 (GENE3D); cd00882 (CDD); IPR027417 (SUPERFAMILY)	no GO terms	no GO terms
[INTERPRO, BLASTED]	ACA1_023080	ELR23795	hypothetical protein ACA1_023080	225	1	3.37e-46	100						no IPS match	no IPS match	no IPS match
[INTERPRO, BLASTED]	ACA1_023090	ELR23796	hypothetical protein ACA1_023090	495	1	2.31e-117	100						mobidb-lite (MOBIDB_LITE)	no GO terms	no GO terms
[INTERPRO, BLASTED]	ACA1_023100	ELR23797	hypothetical protein ACA1_023100	672	1	4.63e-167	100						G3DSA:3.90.75.10 (GENE3D)	no GO terms	no GO terms
[INTERPRO, BLASTED, MAPPED, GO-SLIM]	ACA1_023110	ELR23798	hypothetical protein ACA1_023110	2892	20	0	43.25	1	C:GO:0005575	C:cellular_component			IPR006626 (SMART); IPR012332 (G3DSA:2.160.20.GENE3D); IPR012334 (G3DSA:2.160.20.GENE3D); mobidb-lite (MOBIDB_LITE); IPR011050 (SUPERFAMILY); IPR011050 (SUPERFAMILY); IPR011050 (SUPERFAMILY)	no GO terms	no GO terms
[INTERPRO, BLASTED, MAPPED, GO-SLIM]	ACA1_023120	ELR23799	group 2 domain containing	1092	20	0	57.2	1	C:GO:0005575	C:cellular_component			no IPS match	no IPS match	no IPS match
[INTERPRO, BLASTED, MAPPED]	ACA1_023130	ELR23800	hypothetical protein ACA1_023130	861	3	0	65.33	2	C:GO:0016020; C:GO:0016021	C:membrane; C:integral component of membrane			IPR012334 (G3DSA:2.160.20.GENE3D); IPR011050 (SUPERFAMILY)	no GO terms	no GO terms
[INTERPRO, BLASTED]	ACA1_023140	ELR23801	hemagluttinin domain containing	420	2	4.29e-73	85						mobidb-lite (MOBIDB_LITE)	no GO terms	no GO terms
[INTERPRO, BLASTED]	ACA1_023150	ELR23802	hypothetical protein ACA1_023150	612	1	3.41e-129	100						no IPS match	no IPS match	no IPS match
[INTERPRO, BLASTED]	ACA1_023160	ELR23803	hypothetical protein ACA1_023160	324	1	7.18e-74	100						no IPS match	no IPS match	no IPS match
[INTERPRO, BLASTED]	ACA1_023170	ELR23804	hypothetical protein ACA1_023170	1173	1	0	100						no IPS match	no IPS match	no IPS match
[INTERPRO, BLASTED]	ACA1_023180	ELR23805	hypothetical protein ACA1_023180	495	1	2.26e-116	100						no IPS match	no IPS match	no IPS match
[INTERPRO, BLASTED]	ACA1_023380	ELR15926	hypothetical protein ACA1_023380	303	1	2.79e-56	100						Coil (COILS); G3DSA:3.30.300.90 (GENE3D); IPR036065 (SUPERFAMILY)	no GO terms	no GO terms
[INTERPRO, BLASTED, MAPPED, GO-SLIM]	ACA1_023390	ELR15927	dolichyl-P-Man:GDP-Man5 c2-PP-dolichyl alpha-1,3-mannosyltransferase	945	20	0	61.4	3	F:GO:0016757; F:GO:0043167; C:GO:0005783	F:transferase activity, transferring glycosyl groups; F:ion binding; C:endoplasmic reticulum			G3DSA:1.10.238.10 (GENE3D); IPR007873 (PFAM); G3DSA:1.10.238.10 (GENE3D); IPR002048 (PROSITE_PROFILES); IPR011992 (SUPERFAMILY)	F:GO:0016758; F:GO:0005509; C:GO:0016021; C:GO:0005783	F:transferase activity, transferring hexosyl groups; F:calcium ion binding; C:integral component of membrane; C:endoplasmic reticulum
[INTERPRO, BLASTED]	ACA1_023700	ELR15928	hypothetical protein ACA1_023700, partial	429	1	7.64e-99	100						no IPS match	no IPS match	no IPS match
[INTERPRO, BLASTED, MAPPED, GO-SLIM]	ACA1_023810	ELR15929	eukaryotic translation initiation factor 5A	471	20	4.62e-110	77.55	2	F:GO:0008135; C:GO:0005840	F:translation factor activity, RNA binding; C:ribosome			IPR020189 (SMART); IPR001884 (PIRSF); IPR001884 (TIGRFAM); IPR020189 (PFAM); G3DSA:2.40.50.140 (GENE3D); IPR014722 (G3DSA:2.30.30.GENE3D); IPR019769 (PROSITE_PATTERNS); cd04468 (CDD); IPR012340 (SUPERFAMILY); IPR008991 (SUPERFAMILY)	P:GO:0045905; F:GO:0003723; F:GO:0003746; F:GO:0043022; P:GO:0006452; P:GO:0045901	P:positive regulation of translational termination; F:RNA binding; F:translation elongation factor activity; F:ribosome binding; P:translational frameshifting; P:positive regulation of translational elongation
[INTERPRO, BLASTED, MAPPED, GO-SLIM]	ACA1_023820	ELR15930	staphylococcal nuclease domain-containing 1	3150	20	0	50.05	5	C:GO:0005737; F:GO:0000988; C:GO:0043234; P:GO:0034641; P:GO:0009058	C:cytoplasm; F:transcription factor activity, protein binding; C:protein complex; P:cellular nitrogen compound metabolic process; P:biosynthetic process			Coil (COILS); Coil (COILS); IPR016071 (SMART); IPR002999 (SMART); IPR016071 (PFAM); IPR035437 (G3DSA:2.40.50.GENE3D); G3DSA:2.30.30.140 (GENE3D); IPR035437 (G3DSA:2.40.50.GENE3D); IPR035437 (G3DSA:2.40.50.GENE3D); IPR016685 (PIRSF); IPR002999 (PFAM); IPR035437 (G3DSA:2.40.50.GENE3D); mobidb-lite (MOBIDB_LITE); mobidb-lite (MOBIDB_LITE); mobidb-lite (MOBIDB_LITE); mobidb-lite (MOBIDB_LITE); IPR002…	P:GO:0031047; C:GO:0016442	P:gene silencing by RNA; C:RISC complex
[INTERPRO, BLASTED, MAPPED, GO-SLIM]	ACA1_023830	ELR15931	hypothetical protein ACA1_023830	771	1	2.23e-106	100	1	C:GO:0005575	C:cellular_component			mobidb-lite (MOBIDB_LITE); mobidb-lite (MOBIDB_LITE); SSF103481 (SUPERFAMILY)	no GO terms	no GO terms
[INTERPRO, BLASTED]	ACA1_023840	ELR15932	hypothetical protein ACA1_023840	1197	1	0	100						mobidb-lite (MOBIDB_LITE); mobidb-lite (MOBIDB_LITE)	no GO terms	no GO terms
[INTERPRO, BLASTED, MAPPED, GO-SLIM]	ACA1_023850	ELR15933	kinase domain containing	1584	20	0	62.35	5	C:GO:0005623; P:GO:0007165; F:GO:0043167; P:GO:0006464; F:GO:0016301	C:cell; P:signal transduction; F:ion binding; P:cellular protein modification process; F:kinase activity			IPR001245 (PRINTS); IPR001245 (PFAM); PIRSF000615 (PIRSF); G3DSA:1.10.510.10 (GENE3D); G3DSA:3.30.200.20 (GENE3D); IPR021157 (G3DSA:1.20.5.GENE3D); mobidb-lite (MOBIDB_LITE); mobidb-lite (MOBIDB_LITE); IPR017441 (PROSITE_PATTERNS); IPR008266 (PROSITE_PATTERNS); IPR000719 (PROSITE_PROFILES); cd13999 (CDD); IPR011009 (SUPERFAMILY)	F:GO:0005524; F:GO:0004672; P:GO:0006468	F:ATP binding; F:protein kinase activity; P:protein phosphorylation
[INTERPRO, BLASTED, MAPPED]	ACA1_023860	ELR15934	Lysyl oxidase	1299	20	0	50.85	3	F:GO:0005507; P:GO:0055114; F:GO:0016641	F:copper ion binding; P:oxidation-reduction process; F:oxidoreductase activity, acting on the CH-NH2 group of donors, oxygen as acceptor			G3DSA:2.60.120.200 (GENE3D); G3DSA:2.60.120.200 (GENE3D); PF13385 (PFAM); IPR013320 (SUPERFAMILY)	no GO terms	no GO terms
[INTERPRO, BLASTED, MAPPED, GO-SLIM]	ACA1_023870	ELR15935	carboxypeptidase PM20D1	1572	20	0	66.45	2	F:GO:0008233; C:GO:0005575	F:peptidase activity; C:cellular_component	EC:3.4.17	Acting on peptide bonds (peptidases)	Coil (COILS); G3DSA:3.40.630.10 (GENE3D); IPR002933 (PFAM); IPR017141 (PIRSF); IPR011650 (PFAM); G3DSA:3.30.70.360 (GENE3D); mobidb-lite (MOBIDB_LITE); cd05674 (CDD); IPR036264 (SUPERFAMILY); SSF53187 (SUPERFAMILY)	F:GO:0004181; P:GO:0008152; F:GO:0016787	F:metallocarboxypeptidase activity; P:metabolic process; F:hydrolase activity
[INTERPRO, BLASTED, MAPPED, GO-SLIM]	ACA1_023880	ELR15936	Mitochondrial 39S ribosomal L47	429	20	5.17e-97	69.7	5	F:GO:0003735; C:GO:0005739; P:GO:0042254; C:GO:0005840; P:GO:0006412	F:structural constituent of ribosome; C:mitochondrion; P:ribosome biogenesis; C:ribosome; P:translation			IPR010729 (PFAM); G3DSA:1.10.287.310 (GENE3D); cd00427 (CDD); IPR036049 (SUPERFAMILY)	F:GO:0003735; C:GO:0005761; C:GO:0005840; C:GO:0005622; P:GO:0006412	F:structural constituent of ribosome; C:mitochondrial ribosome; C:ribosome; C:intracellular; P:translation
[INTERPRO, BLASTED, GO-SLIM]	ACA1_023890	ELR15937	leucine-rich repeat-containing 40	1386	20	0	60.4	1	F:GO:0003674	F:molecular_function			IPR001660 (SMART); IPR003591 (SMART); SM00174 (SMART); IPR032675 (G3DSA:3.80.10.GENE3D); G3DSA:3.40.50.300 (GENE3D); G3DSA:1.10.150.50 (GENE3D); IPR001611 (PFAM); IPR001660 (PFAM); IPR001611 (PROSITE_PROFILES); IPR001660 (PROSITE_PROFILES); cd09487 (CDD); IPR013761 (SUPERFAMILY); IPR032675 (SUPERFAMILY); IPR027417 (SUPERFAMILY)	F:GO:0005515	F:protein binding
[INTERPRO, BLASTED, MAPPED, GO-SLIM]	ACA1_023990	ELR12413	hypothetical protein ACA1_023990, partial	489	7	3.05e-117	89.43	1	C:GO:0005575	C:cellular_component			no IPS match	no IPS match	no IPS match
[INTERPRO, BLASTED, MAPPED, GO-SLIM]	ACA1_024000	ELR12414	hypothetical protein ACA1_024000	795	1	0	100	1	F:GO:0043167	F:ion binding			mobidb-lite (MOBIDB_LITE); mobidb-lite (MOBIDB_LITE); IPR013087 (PROSITE_PATTERNS); IPR013087 (PROSITE_PROFILES)	F:GO:0003676	F:nucleic acid binding
[INTERPRO, BLASTED]	ACA1_024010	ELR12415	RAB6A-GEF complex partner 2	1203	20	0	46.2						IPR014848 (PFAM); mobidb-lite (MOBIDB_LITE)	no GO terms	no GO terms
[INTERPRO, BLASTED, MAPPED, GO-SLIM]	ACA1_024020	ELR12416	domain containing	2193	20	0	55.6	5	C:GO:0005737; P:GO:0007165; C:GO:0043226; C:GO:0005576; F:GO:0030234	C:cytoplasm; P:signal transduction; C:organelle; C:extracellular region; F:enzyme regulator activity			Coil (COILS); Coil (COILS); Coil (COILS); IPR000198 (SMART); IPR000198 (PFAM); IPR000219 (PFAM); IPR008936 (G3DSA:1.10.555.GENE3D); IPR035899 (G3DSA:1.20.900.GENE3D); IPR011993 (G3DSA:2.30.29.GENE3D); mobidb-lite (MOBIDB_LITE); mobidb-lite (MOBIDB_LITE); mobidb-lite (MOBIDB_LITE); IPR000219 (PROSITE_PROFILES); IPR000198 (PROSITE_PROFILES); cd00159 (CDD); IPR008936 (SUPERFAMILY); IPR011993 (SUPERF…	P:GO:0035023; P:GO:0007165; F:GO:0005089	P:regulation of Rho protein signal transduction; P:signal transduction; F:Rho guanyl-nucleotide exchange factor activity
[INTERPRO, BLASTED]	ACA1_024030	ELR12417	tandem-95 repeat	2358	20	0	47.95						Coil (COILS); Coil (COILS); G3DSA:2.60.500.10 (GENE3D); G3DSA:2.60.120.640 (GENE3D)	no GO terms	no GO terms
[INTERPRO, BLASTED, GO-SLIM]	ACA1_024040	ELR12418	WD40 repeat	2877	20	0	62.85	1	F:GO:0003674	F:molecular_function			Coil (COILS); Coil (COILS); Coil (COILS); IPR001680 (SMART); IPR001680 (PFAM); IPR015943 (G3DSA:2.130.10.GENE3D); IPR015943 (G3DSA:2.130.10.GENE3D); mobidb-lite (MOBIDB_LITE); mobidb-lite (MOBIDB_LITE); mobidb-lite (MOBIDB_LITE); IPR001680 (PROSITE_PROFILES); IPR017986 (PROSITE_PROFILES); IPR036322 (SUPERFAMILY)	F:GO:0005515	F:protein binding
[INTERPRO, BLASTED, MAPPED, GO-SLIM]	ACA1_024050	ELR12419	pleckstrin domain-containing	1770	20	0	51.45	2	P:GO:0007165; F:GO:0003674	P:signal transduction; F:molecular_function			Coil (COILS); Coil (COILS); IPR001849 (SMART); IPR000219 (PFAM); IPR035899 (G3DSA:1.20.900.GENE3D); IPR011989 (G3DSA:1.25.10.GENE3D); IPR011993 (G3DSA:2.30.29.GENE3D); mobidb-lite (MOBIDB_LITE); IPR000219 (PROSITE_PROFILES); IPR001849 (PROSITE_PROFILES); IPR035899 (SUPERFAMILY); IPR011993 (SUPERFAMILY)	P:GO:0035023; F:GO:0005089	P:regulation of Rho protein signal transduction; F:Rho guanyl-nucleotide exchange factor activity
[INTERPRO, BLASTED, MAPPED, GO-SLIM]	ACA1_024150	ELR13587	hypothetical protein ACA1_024150	918	1	4.02e-81	100	1	F:GO:0008092	F:cytoskeletal protein binding			IPR003124 (PFAM); mobidb-lite (MOBIDB_LITE); mobidb-lite (MOBIDB_LITE)	F:GO:0003779	F:actin binding
[INTERPRO, BLASTED, MAPPED, GO-SLIM]	ACA1_024160	ELR13588	Serine threonine- kinase	3540	20	0	51.5	3	F:GO:0043167; P:GO:0006464; F:GO:0016301	F:ion binding; P:cellular protein modification process; F:kinase activity			IPR000719 (SMART); IPR000719 (PFAM); G3DSA:3.40.50.300 (GENE3D); G3DSA:3.30.200.20 (GENE3D); G3DSA:1.10.510.10 (GENE3D); IPR006073 (PFAM); mobidb-lite (MOBIDB_LITE); IPR017441 (PROSITE_PATTERNS); IPR008271 (PROSITE_PATTERNS); IPR000719 (PROSITE_PROFILES); cd00882 (CDD); IPR027417 (SUPERFAMILY); IPR011009 (SUPERFAMILY)	F:GO:0005525; F:GO:0005524; F:GO:0004672; P:GO:0006468	F:GTP binding; F:ATP binding; F:protein kinase activity; P:protein phosphorylation
[INTERPRO, BLASTED, MAPPED]	ACA1_024170	ELR13589	jmjC domain-containing 8	774	20	1.03e-169	57.6	3	P:GO:0008150; C:GO:0070062; F:GO:0003674	P:biological_process; C:extracellular exosome; F:molecular_function			G3DSA:2.60.120.650 (GENE3D); SSF51197 (SUPERFAMILY)	no GO terms	no GO terms
[INTERPRO, BLASTED, MAPPED, GO-SLIM]	ACA1_024180	ELR13590	mitochondrial carrier	927	20	0	61.25	2	P:GO:0055085; C:GO:0005575	P:transmembrane transport; C:cellular_component			IPR002067 (PRINTS); IPR023395 (G3DSA:1.50.40.GENE3D); IPR018108 (PFAM); IPR018108 (PROSITE_PROFILES); IPR023395 (SUPERFAMILY)	P:GO:0055085	P:transmembrane transport
[INTERPRO, BLASTED]	ACA1_024190	ELR13591	hypothetical protein ACA1_024190	2352	1	0	100						Coil (COILS); Coil (COILS); Coil (COILS); mobidb-lite (MOBIDB_LITE); mobidb-lite (MOBIDB_LITE); mobidb-lite (MOBIDB_LITE); mobidb-lite (MOBIDB_LITE); mobidb-lite (MOBIDB_LITE)	no GO terms	no GO terms
[INTERPRO, BLASTED, GO-SLIM]	ACA1_024200	ELR13592	LEC14B -like isoform X1	2592	20	0	57.7	1	F:GO:0003674	F:molecular_function			Coil (COILS); IPR001680 (SMART); IPR015943 (G3DSA:2.130.10.GENE3D); IPR011042 (G3DSA:2.120.10.GENE3D); IPR001680 (PFAM); G3DSA:1.10.10.670 (GENE3D); IPR011990 (G3DSA:1.25.40.GENE3D); mobidb-lite (MOBIDB_LITE); mobidb-lite (MOBIDB_LITE); IPR017986 (PROSITE_PROFILES); IPR001680 (PROSITE_PROFILES); IPR036322 (SUPERFAMILY); IPR011990 (SUPERFAMILY)	F:GO:0005515	F:protein binding
[INTERPRO, BLASTED, MAPPED, GO-SLIM]	ACA1_024210	ELR13593	dnaJ homolog subfamily B member 13-like	993	20	0	67	2	F:GO:0051082; P:GO:0006457	F:unfolded protein binding; P:protein folding			Coil (COILS); IPR001623 (PRINTS); IPR001623 (SMART); IPR002939 (PFAM); IPR001623 (PFAM); IPR036869 (G3DSA:1.10.287.GENE3D); G3DSA:2.60.260.20 (GENE3D); G3DSA:2.60.260.20 (GENE3D); IPR018253 (PROSITE_PATTERNS); IPR001623 (PROSITE_PROFILES); cd10747 (CDD); IPR001623 (CDD); IPR036869 (SUPERFAMILY); IPR008971 (SUPERFAMILY); IPR008971 (SUPERFAMILY)	F:GO:0051082; P:GO:0006457	F:unfolded protein binding; P:protein folding
[INTERPRO, BLASTED, MAPPED, GO-SLIM]	ACA1_024220	ELR13594	purinergic receptor	1074	20	0	63.45	5	F:GO:0022891; F:GO:0022892; F:GO:0022857; F:GO:0004871; C:GO:0005886	F:substrate-specific transmembrane transporter activity; F:substrate-specific transporter activity; F:transmembrane transporter activity; F:signal transducer activity; C:plasma membrane			G3DSA:1.10.287.940 (GENE3D); IPR001429 (PFAM)	F:GO:0004931; C:GO:0005887; P:GO:0033198; F:GO:0001614; P:GO:0098655	F:extracellular ATP-gated cation channel activity; C:integral component of plasma membrane; P:response to ATP; F:purinergic nucleotide receptor activity; P:cation transmembrane transport
[INTERPRO, BLASTED, MAPPED]	ACA1_024230	ELR13595	serine ase inhibitor 1	261	20	2.56e-55	60.75	2	P:GO:0006508; F:GO:0008233	P:proteolysis; F:peptidase activity			IPR037045 (G3DSA:3.30.70.GENE3D); IPR010259 (PFAM); IPR009020 (SUPERFAMILY)	no GO terms	no GO terms
[INTERPRO, BLASTED, MAPPED, GO-SLIM]	ACA1_024240	ELR13596	YIF1B-like isoform X2	1077	20	0	60.45	1	C:GO:0005575	C:cellular_component			IPR005578 (PFAM); mobidb-lite (MOBIDB_LITE)	no GO terms	no GO terms
[INTERPRO, BLASTED, MAPPED]	ACA1_024250	ELR13597	T9SS C-terminal target domain-containing	1785	20	0	55.85	3	F:GO:0005509; C:GO:0016020; P:GO:0007156	F:calcium ion binding; C:membrane; P:homophilic cell adhesion via plasma membrane adhesion molecules			G3DSA:1.20.120.20 (GENE3D)	no GO terms	no GO terms
[INTERPRO, BLASTED, MAPPED, GO-SLIM]	ACA1_024260	ELR13598	serine threonine kinase	600	20	8.73e-129	65	6	P:GO:0051301; F:GO:0043167; P:GO:0006464; P:GO:0006259; F:GO:0016301; C:GO:0005622	P:cell division; F:ion binding; P:cellular protein modification process; P:DNA metabolic process; F:kinase activity; C:intracellular			IPR000719 (SMART); G3DSA:1.10.510.10 (GENE3D); IPR000719 (PFAM); IPR000719 (PROSITE_PROFILES); IPR011009 (SUPERFAMILY)	F:GO:0005524; F:GO:0004672; P:GO:0006468	F:ATP binding; F:protein kinase activity; P:protein phosphorylation
[INTERPRO, BLASTED, MAPPED, GO-SLIM]	ACA1_024360	ELR21235	hypothetical protein ACA1_024360, partial	739	1	1.71e-61	100	1	C:GO:0005575	C:cellular_component			Coil (COILS); mobidb-lite (MOBIDB_LITE); mobidb-lite (MOBIDB_LITE)	no GO terms	no GO terms
[INTERPRO, BLASTED, MAPPED, GO-SLIM]	ACA1_024370	ELR21236	hypothetical protein ACA1_024370	768	1	2.2e-35	100	1	C:GO:0005575	C:cellular_component			PR01217 (PRINTS); mobidb-lite (MOBIDB_LITE)	no GO terms	no GO terms
[INTERPRO, BLASTED, MAPPED, GO-SLIM]	ACA1_024380	ELR21237	myosin XI-2	4716	20	0	64.9	4	C:GO:0005856; F:GO:0043167; C:GO:0043234; F:GO:0008092	C:cytoskeleton; F:ion binding; C:protein complex; F:cytoskeletal protein binding	EC:3.6.1.15	Nucleoside-triphosphate phosphatase	IPR001609 (PRINTS); IPR001452 (SMART); IPR000857 (SMART); IPR001609 (SMART); IPR001202 (SMART); G3DSA:3.40.50.300 (GENE3D); IPR000857 (PFAM); G3DSA:2.20.70.10 (GENE3D); IPR001452 (PFAM); IPR001202 (PFAM); IPR001609 (PFAM); G3DSA:2.30.30.40 (GENE3D); mobidb-lite (MOBIDB_LITE); mobidb-lite (MOBIDB_LITE); IPR001202 (PROSITE_PATTERNS); IPR001202 (PROSITE_PROFILES); IPR000048 (PROSITE_PROFILES); IPR00…	F:GO:0005524; C:GO:0016459; F:GO:0005515; C:GO:0005856; F:GO:0003774	F:ATP binding; C:myosin complex; F:protein binding; C:cytoskeleton; F:motor activity
[INTERPRO, BLASTED]	ACA1_024390	ELR21238	hypothetical protein ACA1_024390	1560	1	0	100						IPR027267 (G3DSA:1.20.1270.GENE3D); mobidb-lite (MOBIDB_LITE); mobidb-lite (MOBIDB_LITE); IPR027267 (SUPERFAMILY)	no GO terms	no GO terms
[INTERPRO, BLASTED]	ACA1_024400	ELR21239	hypothetical protein ACA1_024400	567	3	8.34e-114	76.33						no IPS match	no IPS match	no IPS match
[INTERPRO, BLASTED, MAPPED, GO-SLIM]	ACA1_024410	ELR21240	leucine-rich repeat-containing	5664	20	0	59.2	5	P:GO:0007165; F:GO:0043167; P:GO:0006464; F:GO:0016301; C:GO:0005622	P:signal transduction; F:ion binding; P:cellular protein modification process; F:kinase activity; C:intracellular			PR00449 (PRINTS); IPR001245 (PRINTS); IPR000719 (SMART); IPR001452 (SMART); SM00175 (SMART); SM00174 (SMART); IPR003591 (SMART); IPR001611 (PFAM); G3DSA:3.40.50.300 (GENE3D); G3DSA:3.40.50.300 (GENE3D); G3DSA:3.30.200.20 (GENE3D); IPR001452 (PFAM); IPR032171 (PFAM); G3DSA:1.10.510.10 (GENE3D); IPR032675 (G3DSA:3.80.10.GENE3D); IPR001245 (PFAM); G3DSA:3.30.70.1390 (GENE3D); G3DSA:2.30.30.40 (GENE3…	F:GO:0005525; F:GO:0005524; F:GO:0005515; F:GO:0004672; P:GO:0006468	F:GTP binding; F:ATP binding; F:protein binding; F:protein kinase activity; P:protein phosphorylation
[INTERPRO, BLASTED, MAPPED, GO-SLIM]	ACA1_024420	ELR21241	deoxyribonuclease TATDN1	903	20	0	68.8	3	F:GO:0004518; P:GO:0034655; P:GO:0006259	F:nuclease activity; P:nucleobase-containing compound catabolic process; P:DNA metabolic process	EC:3.1.30; EC:3.1.21	Acting on ester bonds; Acting on ester bonds	IPR001130 (PIRSF); G3DSA:3.20.20.140 (GENE3D); IPR001130 (PFAM); IPR018228 (PROSITE_PATTERNS); IPR018228 (PROSITE_PATTERNS); IPR001130 (CDD); IPR032466 (SUPERFAMILY)	F:GO:0016788; F:GO:0016888	F:hydrolase activity, acting on ester bonds; F:endodeoxyribonuclease activity, producing 5'-phosphomonoesters
[INTERPRO, BLASTED, MAPPED]	ACA1_024430	ELR21242	phytanoyl- dioxygenase	642	20	1.95e-123	66.3	2	F:GO:0051213; P:GO:0055114	F:dioxygenase activity; P:oxidation-reduction process			G3DSA:2.60.120.620 (GENE3D); mobidb-lite (MOBIDB_LITE); SSF51197 (SUPERFAMILY)	no GO terms	no GO terms
[INTERPRO, BLASTED]	ACA1_024630	ELR23730	hypothetical protein ACA1_024630, partial	1179	1	0	100						G3DSA:1.20.120.230 (GENE3D); mobidb-lite (MOBIDB_LITE); mobidb-lite (MOBIDB_LITE); mobidb-lite (MOBIDB_LITE)	no GO terms	no GO terms
[INTERPRO, BLASTED, MAPPED, GO-SLIM]	ACA1_024750	ELR23731	nucleotide exchange factor	1533	2	0	100	3	P:GO:0007165; C:GO:0005622; F:GO:0003674	P:signal transduction; C:intracellular; F:molecular_function			Coil (COILS); G3DSA:1.20.1420.10 (GENE3D); G3DSA:1.20.1420.10 (GENE3D); mobidb-lite (MOBIDB_LITE)	no GO terms	no GO terms
[INTERPRO, BLASTED, MAPPED, GO-SLIM]	ACA1_024960	ELR23732	amine flavincontaining superfamily	3840	20	0	61.45	1	F:GO:0016491	F:oxidoreductase activity			Coil (COILS); Coil (COILS); Coil (COILS); Coil (COILS); G3DSA:3.90.660.10 (GENE3D); IPR002937 (PFAM); G3DSA:3.40.50.720 (GENE3D); IPR036188 (G3DSA:3.50.50.GENE3D); mobidb-lite (MOBIDB_LITE); mobidb-lite (MOBIDB_LITE); mobidb-lite (MOBIDB_LITE); mobidb-lite (MOBIDB_LITE); IPR036188 (SUPERFAMILY); IPR036188 (SUPERFAMILY); SSF54373 (SUPERFAMILY)	F:GO:0016491; P:GO:0055114	F:oxidoreductase activity; P:oxidation-reduction process
[INTERPRO, BLASTED]	ACA1_024970	ELR23733	hypothetical protein ACA1_024970	1269	1	5.17e-177	100						Coil (COILS); Coil (COILS); mobidb-lite (MOBIDB_LITE); mobidb-lite (MOBIDB_LITE); mobidb-lite (MOBIDB_LITE)	no GO terms	no GO terms
[INTERPRO, BLASTED]	ACA1_024980	ELR23734	hypothetical protein ACA1_024980	2625	4	0	67.25						Coil (COILS); mobidb-lite (MOBIDB_LITE); mobidb-lite (MOBIDB_LITE); mobidb-lite (MOBIDB_LITE); mobidb-lite (MOBIDB_LITE)	no GO terms	no GO terms
[INTERPRO, BLASTED]	ACA1_024990	ELR23735	hypothetical protein ACA1_024990	768	2	8.06e-53	83.5						mobidb-lite (MOBIDB_LITE); mobidb-lite (MOBIDB_LITE)	no GO terms	no GO terms
[INTERPRO, BLASTED, MAPPED, GO-SLIM]	ACA1_025000	ELR23736	domain containing	2496	20	0	55.15	1	P:GO:0007165	P:signal transduction			Coil (COILS); IPR000198 (SMART); G3DSA:2.30.30.40 (GENE3D); IPR008936 (G3DSA:1.10.555.GENE3D); IPR000198 (PFAM); G3DSA:3.10.20.90 (GENE3D); mobidb-lite (MOBIDB_LITE); mobidb-lite (MOBIDB_LITE); IPR000198 (PROSITE_PROFILES); cd00159 (CDD); IPR008936 (SUPERFAMILY)	P:GO:0007165	P:signal transduction
[INTERPRO, BLASTED, MAPPED]	ACA1_025200	ELR23962	structural maintenance of chromosomes flexible hinge domain-containing 1-like	861	17	0	46.41	7	F:GO:0005524; F:GO:0008527; P:GO:0051276; C:GO:0016020; C:GO:0016021; C:GO:0005694; P:GO:0050912	F:ATP binding; F:taste receptor activity; P:chromosome organization; C:membrane; C:integral component of membrane; C:chromosome; P:detection of chemical stimulus involved in sensory perception of taste			no IPS match	no IPS match	no IPS match
[INTERPRO, BLASTED, MAPPED, GO-SLIM]	ACA1_025410	ELR23963	serine threonine kinase	3147	20	0	76.75	10	P:GO:0007165; F:GO:0043167; F:GO:0016829; P:GO:0006464; P:GO:0006520; P:GO:0034641; P:GO:0009058; P:GO:0044711; F:GO:0016301; C:GO:0005622	P:signal transduction; F:ion binding; F:lyase activity; P:cellular protein modification process; P:cellular amino acid metabolic process; P:cellular nitrogen compound metabolic process; P:biosynthetic process; P:single-organism biosynthetic process; F:kinase activity; C:intracellular	EC:2.7.11	Transferring phosphorus-containing groups	IPR001245 (PRINTS); IPR000719 (SMART); IPR001054 (SMART); PIRSF000615 (PIRSF); G3DSA:1.10.510.10 (GENE3D); IPR001054 (PFAM); IPR001245 (PFAM); IPR029787 (G3DSA:3.30.70.GENE3D); G3DSA:3.30.200.20 (GENE3D); G3DSA:2.10.25.10 (GENE3D); G3DSA:1.10.510.10 (GENE3D); mobidb-lite (MOBIDB_LITE); mobidb-lite (MOBIDB_LITE); IPR017441 (PROSITE_PATTERNS); IPR008271 (PROSITE_PATTERNS); IPR000719 (PROSITE_PROFIL…	F:GO:0005524; F:GO:0016849; F:GO:0004672; P:GO:0006468; P:GO:0009190; P:GO:0035556	F:ATP binding; F:phosphorus-oxygen lyase activity; F:protein kinase activity; P:protein phosphorylation; P:cyclic nucleotide biosynthetic process; P:intracellular signal transduction
[INTERPRO, BLASTED, MAPPED, GO-SLIM]	ACA1_025520	ELR16106	actin binding	3384	20	0	62.05	3	C:GO:0005856; P:GO:0007155; F:GO:0008092	C:cytoskeleton; P:cell adhesion; F:cytoskeletal protein binding			Coil (COILS); Coil (COILS); IPR019749 (SMART); G3DSA:3.10.20.90 (GENE3D); IPR019748 (PFAM); G3DSA:1.20.1420.10 (GENE3D); IPR011993 (G3DSA:2.30.29.GENE3D); IPR032425 (PFAM); G3DSA:3.10.20.90 (GENE3D); G3DSA:1.20.120.230 (GENE3D); G3DSA:1.20.1420.10 (GENE3D); IPR014352 (G3DSA:1.20.80.GENE3D); G3DSA:1.20.120.230 (GENE3D); IPR018979 (PFAM); mobidb-lite (MOBIDB_LITE); IPR019747 (PROSITE_PATTERNS); IPR…	F:GO:0051015; C:GO:0005856; F:GO:0003779; P:GO:0007155	F:actin filament binding; C:cytoskeleton; F:actin binding; P:cell adhesion
[INTERPRO, BLASTED]	ACA1_025530	ELR16107	VWA domain-containing	1434	20	0	52.9						IPR002035 (SMART); IPR036465 (G3DSA:3.40.50.GENE3D); IPR002035 (PFAM); mobidb-lite (MOBIDB_LITE); IPR002035 (PROSITE_PROFILES); IPR036465 (SUPERFAMILY)	no GO terms	no GO terms
[INTERPRO, BLASTED, MAPPED]	ACA1_025540	ELR16108	Beta-galactosidase 9 isoform 2	1221	20	0	46.7	1	C:GO:0031307	C:integral component of mitochondrial outer membrane			Coil (COILS); G3DSA:2.40.160.10 (GENE3D)	no GO terms	no GO terms
[INTERPRO, BLASTED, MAPPED, GO-SLIM]	ACA1_025550	ELR16109	60S ribosomal L10a	939	20	0	57.9	2	F:GO:0003723; C:GO:0005622	F:RNA binding; C:intracellular			G3DSA:3.30.190.20 (GENE3D); IPR028364 (PFAM); IPR001810 (PFAM); IPR016095 (G3DSA:3.40.50.GENE3D); G3DSA:1.20.1280.50 (GENE3D); IPR001810 (PROSITE_PROFILES); IPR028364 (CDD); IPR023674 (SUPERFAMILY); IPR036047 (SUPERFAMILY)	F:GO:0005515	F:protein binding
[INTERPRO, BLASTED, MAPPED]	ACA1_025560	ELR16110	hypothetical protein ACA1_025560	2565	14	0	54.14	2	C:GO:0016020; C:GO:0016021	C:membrane; C:integral component of membrane			Coil (COILS); Coil (COILS); G3DSA:1.20.5.320 (GENE3D); mobidb-lite (MOBIDB_LITE); mobidb-lite (MOBIDB_LITE); mobidb-lite (MOBIDB_LITE)	no GO terms	no GO terms
[INTERPRO, BLASTED, MAPPED, GO-SLIM]	ACA1_025570	ELR16111	hypothetical protein ACA1_025570	1281	14	0	48	1	C:GO:0005575	C:cellular_component			mobidb-lite (MOBIDB_LITE); IPR036259 (SUPERFAMILY)	no GO terms	no GO terms
[INTERPRO, BLASTED, MAPPED, GO-SLIM]	ACA1_025670	ELR12049	DOMON domain containing	1965	20	0	49.35	3	P:GO:0008150; C:GO:0005575; P:GO:0044699	P:biological_process; C:cellular_component; P:single-organism process			IPR005018 (SMART); IPR006593 (SMART); G3DSA:2.60.40.1210 (GENE3D); IPR005018 (PFAM); IPR006593 (PFAM); IPR006593 (PROSITE_PROFILES); IPR005018 (PROSITE_PROFILES); cd09631 (CDD); cd09631 (CDD); cd08760 (CDD)	no GO terms	no GO terms
[INTERPRO, BLASTED, MAPPED, GO-SLIM]	ACA1_025680	ELR12050	transmembrane 85	579	20	1.5e-114	65.6	1	C:GO:0005575	C:cellular_component			IPR009445 (PFAM)	no GO terms	no GO terms
[INTERPRO, BLASTED, MAPPED, GO-SLIM]	ACA1_025690	ELR12051	rRNA 2 -O-methyltransferase fibrillarin	924	20	2.63e-171	91.6	8	F:GO:0003723; P:GO:0051276; P:GO:0006464; P:GO:0006399; P:GO:0042254; F:GO:0008168; C:GO:0005730; C:GO:0005654	F:RNA binding; P:chromosome organization; P:cellular protein modification process; P:tRNA metabolic process; P:ribosome biogenesis; F:methyltransferase activity; C:nucleolus; C:nucleoplasm			IPR000692 (PRINTS); IPR000692 (SMART); IPR000692 (PFAM); G3DSA:3.40.50.150 (GENE3D); IPR000692 (PIRSF); G3DSA:3.30.200.20 (GENE3D); mobidb-lite (MOBIDB_LITE); IPR020813 (PROSITE_PATTERNS); IPR000692 (HAMAP); IPR029063 (SUPERFAMILY)	F:GO:0003723; P:GO:0008033; F:GO:0008168; P:GO:0006364	F:RNA binding; P:tRNA processing; F:methyltransferase activity; P:rRNA processing
[INTERPRO, BLASTED, MAPPED, GO-SLIM]	ACA1_025700	ELR12052	DHHC zinc finger membrane	714	20	2.39e-179	48.45	4	F:GO:0016746; F:GO:0043167; P:GO:0009058; C:GO:0005575	F:transferase activity, transferring acyl groups; F:ion binding; P:biosynthetic process; C:cellular_component	EC:2.3.1.225	Protein S-acyltransferase	IPR001594 (PFAM); mobidb-lite (MOBIDB_LITE); PS50216 (PROSITE_PROFILES)	no GO terms	no GO terms
[INTERPRO, BLASTED, MAPPED, GO-SLIM]	ACA1_025710	ELR12053	ubiquitin-conjugating enzyme E2 G2	1230	20	0	52.55	1	F:GO:0003674	F:molecular_function			IPR000626 (SMART); SM00212 (SMART); IPR016135 (G3DSA:3.10.110.GENE3D); IPR000626 (PFAM); IPR000608 (PFAM); G3DSA:3.10.20.90 (GENE3D); IPR000608 (PROSITE_PROFILES); IPR000626 (PROSITE_PROFILES); IPR016135 (SUPERFAMILY); IPR029071 (SUPERFAMILY)	F:GO:0005515	F:protein binding
[INTERPRO, BLASTED, MAPPED, GO-SLIM]	ACA1_025720	ELR12054	family	1047	20	0	70.9	2	C:GO:0005575; F:GO:0003674	C:cellular_component; F:molecular_function			IPR003848 (PFAM); IPR013783 (G3DSA:2.60.40.GENE3D); IPR014729 (G3DSA:3.40.50.GENE3D); mobidb-lite (MOBIDB_LITE); mobidb-lite (MOBIDB_LITE); IPR003848 (CDD); IPR013784 (SUPERFAMILY)	F:GO:0030246	F:carbohydrate binding
[INTERPRO, BLASTED, MAPPED, GO-SLIM]	ACA1_025730	ELR12055	vesicle-associated membrane 711-like	580	20	2.13e-136	53.3	2	P:GO:0016192; C:GO:0005575	P:vesicle-mediated transport; C:cellular_component			G3DSA:3.30.450.50 (GENE3D); IPR010908 (PFAM); cd15843 (CDD); IPR011012 (SUPERFAMILY)	P:GO:0016192	P:vesicle-mediated transport
[INTERPRO, BLASTED, MAPPED]	ACA1_025830	ELR23780	FGGAP repeat domain containing	342	12	1.39e-77	64.75	7	F:GO:0008270; C:GO:0016020; P:GO:0006508; C:GO:0016021; F:GO:0030246; C:GO:0005578; F:GO:0008237	F:zinc ion binding; C:membrane; P:proteolysis; C:integral component of membrane; F:carbohydrate binding; C:proteinaceous extracellular matrix; F:metallopeptidase activity			no IPS match	no IPS match	no IPS match
[INTERPRO, BLASTED, MAPPED]	ACA1_025840	ELR23781	FGGAP repeat domain containing	1347	11	0	64.82	7	F:GO:0008270; C:GO:0016020; P:GO:0006508; C:GO:0016021; F:GO:0030246; C:GO:0005578; F:GO:0008237	F:zinc ion binding; C:membrane; P:proteolysis; C:integral component of membrane; F:carbohydrate binding; C:proteinaceous extracellular matrix; F:metallopeptidase activity			mobidb-lite (MOBIDB_LITE)	no GO terms	no GO terms
[INTERPRO, BLASTED]	ACA1_025850	ELR23782	hypothetical protein ACA1_025850	375	1	2e-87	100						no IPS match	no IPS match	no IPS match
[INTERPRO, BLASTED, MAPPED, GO-SLIM]	ACA1_025860	ELR23783	homeobox transcription	285	20	1.31e-63	76.2	4	C:GO:0005634; F:GO:0003677; P:GO:0034641; P:GO:0009058	C:nucleus; F:DNA binding; P:cellular nitrogen compound metabolic process; P:biosynthetic process			IPR001356 (SMART); G3DSA:1.10.10.60 (GENE3D); IPR008422 (PFAM); mobidb-lite (MOBIDB_LITE); IPR001356 (PROSITE_PROFILES); IPR001356 (CDD); IPR009057 (SUPERFAMILY)	F:GO:0003677; P:GO:0006355	F:DNA binding; P:regulation of transcription, DNA-templated
[INTERPRO, BLASTED]	ACA1_025870	ELR23784	hypothetical protein ACA1_025870	759	1	9.46e-159	100						no IPS match	no IPS match	no IPS match
[INTERPRO, NO-BLAST]	ACA1_025880	ELR23785	---NA---	1371									mobidb-lite (MOBIDB_LITE); mobidb-lite (MOBIDB_LITE)	no GO terms	no GO terms
[INTERPRO, BLASTED]	ACA1_025980	ELR14193	hypothetical protein ACA1_025980, partial	2330	1	0	100						PR01217 (PRINTS); G3DSA:3.40.50.720 (GENE3D); mobidb-lite (MOBIDB_LITE); mobidb-lite (MOBIDB_LITE)	no GO terms	no GO terms
[INTERPRO, BLASTED, MAPPED]	ACA1_026390	ELR14194	EF-hand domain-containing D2	309	20	2.12e-65	67.55	1	F:GO:0005509	F:calcium ion binding			Coil (COILS); G3DSA:1.10.238.10 (GENE3D); mobidb-lite (MOBIDB_LITE)	no GO terms	no GO terms
[INTERPRO, BLASTED, GO-SLIM]	ACA1_026500	ELR14195	hypothetical protein ACA1_026500, partial	945	1	2.64e-21	100	1	F:GO:0003674	F:molecular_function			IPR015943 (G3DSA:2.130.10.GENE3D); mobidb-lite (MOBIDB_LITE); mobidb-lite (MOBIDB_LITE); mobidb-lite (MOBIDB_LITE)	F:GO:0005515	F:protein binding
[INTERPRO, BLASTED, MAPPED, GO-SLIM]	ACA1_026700	ELR15923	MAP3K epsilon kinase 1-like isoform X1	1470	20	0	73.1	5	F:GO:0043167; P:GO:0006464; P:GO:0006520; F:GO:0008289; F:GO:0016301	F:ion binding; P:cellular protein modification process; P:cellular amino acid metabolic process; F:lipid binding; F:kinase activity	EC:2.7.11	Transferring phosphorus-containing groups	IPR001683 (SMART); IPR000719 (SMART); G3DSA:1.10.510.10 (GENE3D); IPR000719 (PFAM); PIRSF000654 (PIRSF); IPR036871 (G3DSA:3.30.1520.GENE3D); IPR001683 (PFAM); mobidb-lite (MOBIDB_LITE); IPR008271 (PROSITE_PATTERNS); IPR001683 (PROSITE_PROFILES); IPR000719 (PROSITE_PROFILES); cd06093 (CDD); IPR011009 (SUPERFAMILY); IPR036871 (SUPERFAMILY)	F:GO:0005524; F:GO:0035091; F:GO:0004672; P:GO:0006468	F:ATP binding; F:phosphatidylinositol binding; F:protein kinase activity; P:protein phosphorylation
[INTERPRO, BLASTED, MAPPED, GO-SLIM]	ACA1_026710	ELR15924	disheveled-associated activator of morphogenesis 1-A-like isoform X1	3132	20	0	53.9	3	P:GO:0007010; F:GO:0008092; F:GO:0019899	P:cytoskeleton organization; F:cytoskeletal protein binding; F:enzyme binding			Coil (COILS); Coil (COILS); Coil (COILS); IPR010472 (SMART); IPR015425 (SMART); IPR010473 (SMART); IPR010472 (PFAM); IPR011989 (G3DSA:1.25.10.GENE3D); IPR010473 (PFAM); IPR015425 (PFAM); mobidb-lite (MOBIDB_LITE); mobidb-lite (MOBIDB_LITE); mobidb-lite (MOBIDB_LITE); IPR015425 (PROSITE_PROFILES); IPR014768 (PROSITE_PROFILES); SSF101447 (SUPERFAMILY); IPR016024 (SUPERFAMILY)	F:GO:0003779; P:GO:0016043; F:GO:0017048; F:GO:0005488; P:GO:0030036	F:actin binding; P:cellular component organization; F:Rho GTPase binding; F:binding; P:actin cytoskeleton organization
[INTERPRO, BLASTED, MAPPED, GO-SLIM]	ACA1_026720	ELR15925	domain containing	1782	20	0	64.2	3	P:GO:0007165; C:GO:0005622; F:GO:0003674	P:signal transduction; C:intracellular; F:molecular_function			IPR000651 (SMART); IPR001895 (SMART); IPR000651 (PFAM); IPR036964 (G3DSA:1.10.840.GENE3D); IPR001895 (PFAM); mobidb-lite (MOBIDB_LITE); IPR001895 (PROSITE_PROFILES); IPR000651 (PROSITE_PROFILES); IPR000651 (CDD); IPR023578 (SUPERFAMILY)	P:GO:0007264; F:GO:0005085	P:small GTPase mediated signal transduction; F:guanyl-nucleotide exchange factor activity
[INTERPRO, BLASTED, MAPPED]	ACA1_026820	ELR24385	E3 ubiquitin- ligase RNF213	2928	20	0	43.55	4	F:GO:0008270; F:GO:2001070; F:GO:0046872; F:GO:0030246	F:zinc ion binding; F:starch binding; F:metal ion binding; F:carbohydrate binding			Coil (COILS)	no GO terms	no GO terms
[INTERPRO, BLASTED, MAPPED, GO-SLIM]	ACA1_026830	ELR24386	hypothetical protein ACA1_026830	654	1	5.57e-161	100	1	P:GO:0005975	P:carbohydrate metabolic process			G3DSA:3.20.20.80 (GENE3D); IPR017853 (SUPERFAMILY)	no GO terms	no GO terms
[INTERPRO, BLASTED, MAPPED, GO-SLIM]	ACA1_026840	ELR24387	probable purple acid phosphatase 20 isoform X1	1194	20	0	54.05	4	P:GO:0044281; F:GO:0016791; F:GO:0043167; P:GO:0034641	P:small molecule metabolic process; F:phosphatase activity; F:ion binding; P:cellular nitrogen compound metabolic process	EC:3.1.3.41; EC:3.1.3.2	4-nitrophenylphosphatase; Acid phosphatase	IPR004843 (PFAM); IPR008963 (G3DSA:2.60.40.GENE3D); IPR029052 (G3DSA:3.60.21.GENE3D); IPR025733 (PFAM); cd00839 (CDD); IPR008963 (SUPERFAMILY); IPR029052 (SUPERFAMILY)	F:GO:0046872; F:GO:0003993; F:GO:0016787	F:metal ion binding; F:acid phosphatase activity; F:hydrolase activity
[INTERPRO, BLASTED, MAPPED, GO-SLIM]	ACA1_026850	ELR24388	conserved repeat domain-containing	1518	20	0	51.05	1	C:GO:0005575	C:cellular_component			no IPS match	no IPS match	no IPS match
[INTERPRO, BLASTED, MAPPED, GO-SLIM]	ACA1_026860	ELR24389	ABC2 type transporter superfamily	2157	20	0	59	3	F:GO:0016887; F:GO:0043167; C:GO:0005575	F:ATPase activity; F:ion binding; C:cellular_component	EC:3.6.1.3; EC:3.6.1.15	Adenosinetriphosphatase; Nucleoside-triphosphate phosphatase	IPR003593 (SMART); IPR003439 (PFAM); IPR013525 (PFAM); G3DSA:3.40.50.300 (GENE3D); mobidb-lite (MOBIDB_LITE); IPR017871 (PROSITE_PATTERNS); IPR003439 (PROSITE_PROFILES); cd03213 (CDD); IPR027417 (SUPERFAMILY)	F:GO:0016887; F:GO:0005524; C:GO:0016020	F:ATPase activity; F:ATP binding; C:membrane
[INTERPRO, BLASTED, MAPPED, GO-SLIM]	ACA1_026960	ELR12239	permease family	3312	20	0	51.5	1	C:GO:0005575	C:cellular_component			IPR003838 (PFAM); mobidb-lite (MOBIDB_LITE)	C:GO:0016020	C:membrane
[INTERPRO, BLASTED, MAPPED]	ACA1_026970	ELR12240	hypothetical protein ACA1_026970	384	20	3.62e-88	54.7	2	F:GO:0005507; P:GO:0055070	F:copper ion binding; P:copper ion homeostasis			IPR022036 (PFAM)	no GO terms	no GO terms
[INTERPRO, BLASTED]	ACA1_026980	ELR12241	hypothetical protein ACA1_026980	438	1	1.02e-86	100						mobidb-lite (MOBIDB_LITE); mobidb-lite (MOBIDB_LITE)	no GO terms	no GO terms
[INTERPRO, BLASTED, MAPPED, GO-SLIM]	ACA1_026990	ELR12242	ABC2 type transporter superfamily	4545	20	0	59.4	4	F:GO:0016887; F:GO:0043167; C:GO:0005575; P:GO:0006810	F:ATPase activity; F:ion binding; C:cellular_component; P:transport	EC:3.6.1.3; EC:3.6.1.15	Adenosinetriphosphatase; Nucleoside-triphosphate phosphatase	IPR003593 (SMART); G3DSA:3.40.50.300 (GENE3D); IPR003439 (PFAM); IPR013525 (PFAM); mobidb-lite (MOBIDB_LITE); mobidb-lite (MOBIDB_LITE); IPR017871 (PROSITE_PATTERNS); IPR003439 (PROSITE_PROFILES); IPR034003 (CDD); IPR027417 (SUPERFAMILY); IPR027417 (SUPERFAMILY)	F:GO:0016887; F:GO:0005524; C:GO:0016020	F:ATPase activity; F:ATP binding; C:membrane
[INTERPRO, BLASTED, MAPPED]	ACA1_027000	ELR12243	CAP domain-containing	2193	20	4.41e-149	51.5	2	P:GO:0006508; F:GO:0008233	P:proteolysis; F:peptidase activity			mobidb-lite (MOBIDB_LITE); mobidb-lite (MOBIDB_LITE); mobidb-lite (MOBIDB_LITE)	no GO terms	no GO terms
[INTERPRO, BLASTED, MAPPED, GO-SLIM]	ACA1_027010	ELR12244	RNA-binding region RNP-1 domain-containing	1557	4	0	60.75	1	F:GO:0003674	F:molecular_function			Coil (COILS); Coil (COILS); G3DSA:3.30.70.330 (GENE3D); mobidb-lite (MOBIDB_LITE); mobidb-lite (MOBIDB_LITE); mobidb-lite (MOBIDB_LITE); IPR035979 (SUPERFAMILY)	F:GO:0003676	F:nucleic acid binding
[INTERPRO, BLASTED, MAPPED, GO-SLIM]	ACA1_027020	ELR12245	ABC2 type transporter superfamily	4449	20	0	61.5	3	F:GO:0016887; F:GO:0043167; C:GO:0005575	F:ATPase activity; F:ion binding; C:cellular_component	EC:3.6.1.3; EC:3.6.1.15	Adenosinetriphosphatase; Nucleoside-triphosphate phosphatase	IPR003593 (SMART); G3DSA:3.40.50.300 (GENE3D); IPR013525 (PFAM); IPR003439 (PFAM); mobidb-lite (MOBIDB_LITE); IPR017871 (PROSITE_PATTERNS); IPR003439 (PROSITE_PROFILES); IPR034003 (CDD); IPR027417 (SUPERFAMILY); IPR027417 (SUPERFAMILY)	F:GO:0016887; F:GO:0005524; C:GO:0016020	F:ATPase activity; F:ATP binding; C:membrane
[INTERPRO, BLASTED, MAPPED]	ACA1_027030	ELR12246	multiple C2 and transmembrane domain-containing 1	1530	20	0	51.85	4	C:GO:0016020; C:GO:0016021; C:GO:0005783; F:GO:0008289	C:membrane; C:integral component of membrane; C:endoplasmic reticulum; F:lipid binding			IPR000008 (PRINTS); IPR000008 (SMART); IPR035892 (G3DSA:2.60.40.GENE3D); G3DSA:3.90.1720.10 (GENE3D); IPR035892 (G3DSA:2.60.40.GENE3D); IPR000008 (PFAM); mobidb-lite (MOBIDB_LITE); IPR000008 (PROSITE_PROFILES); cd00030 (CDD); cd00030 (CDD); SSF54001 (SUPERFAMILY); IPR035892 (SUPERFAMILY); IPR035892 (SUPERFAMILY)	no GO terms	no GO terms
[INTERPRO, BLASTED, MAPPED, GO-SLIM]	ACA1_027040	ELR12247	tyrosine kinase	2064	20	0	67.15	5	F:GO:0043167; P:GO:0006464; P:GO:0006520; C:GO:0005575; F:GO:0016301	F:ion binding; P:cellular protein modification process; P:cellular amino acid metabolic process; C:cellular_component; F:kinase activity	EC:2.7.11	Transferring phosphorus-containing groups	IPR001245 (PRINTS); IPR000719 (SMART); G3DSA:1.10.510.10 (GENE3D); G3DSA:3.30.200.20 (GENE3D); IPR001245 (PFAM); mobidb-lite (MOBIDB_LITE); mobidb-lite (MOBIDB_LITE); IPR017441 (PROSITE_PATTERNS); IPR008271 (PROSITE_PATTERNS); IPR000719 (PROSITE_PROFILES); cd13999 (CDD); IPR011009 (SUPERFAMILY)	F:GO:0005524; F:GO:0004672; P:GO:0006468	F:ATP binding; F:protein kinase activity; P:protein phosphorylation
[INTERPRO, BLASTED, MAPPED, GO-SLIM]	ACA1_027050	ELR12248	hypothetical protein ACA1_027050	567	12	1.43e-137	61.17	4	F:GO:0016810; P:GO:0006629; P:GO:0034641; C:GO:0005575	F:hydrolase activity, acting on carbon-nitrogen (but not peptide) bonds; P:lipid metabolic process; P:cellular nitrogen compound metabolic process; C:cellular_component			no IPS match	no IPS match	no IPS match
[INTERPRO, BLASTED, MAPPED, GO-SLIM]	ACA1_027150	ELR11490	hypothetical protein ACA1_027150	360	1	3.65e-64	100	1	C:GO:0005575	C:cellular_component			no IPS match	no IPS match	no IPS match
[INTERPRO, BLASTED, MAPPED, GO-SLIM]	ACA1_027160	ELR11491	Niemann-Pick C1 -like	2207	20	0	44.6	1	C:GO:0005575	C:cellular_component			G3DSA:1.20.1640.10 (GENE3D); IPR003392 (PFAM); G3DSA:3.30.70.330 (GENE3D); mobidb-lite (MOBIDB_LITE); mobidb-lite (MOBIDB_LITE); IPR000731 (PROSITE_PROFILES); SSF82866 (SUPERFAMILY)	C:GO:0016021	C:integral component of membrane
[INTERPRO, BLASTED, MAPPED, GO-SLIM]	ACA1_027270	ELR11492	tat pathway signal sequence	726	20	5.58e-163	58.25	2	C:GO:0005634; P:GO:0008150	C:nucleus; P:biological_process			IPR023214 (G3DSA:3.40.50.GENE3D); IPR018812 (PFAM); mobidb-lite (MOBIDB_LITE)	no GO terms	no GO terms
[INTERPRO, BLASTED, MAPPED]	ACA1_027280	ELR11493	Simiate	345	20	3.24e-80	60.05	3	C:GO:0030425; C:GO:0005634; C:GO:0016607	C:dendrite; C:nucleus; C:nuclear speck			mobidb-lite (MOBIDB_LITE)	no GO terms	no GO terms
[INTERPRO, BLASTED, MAPPED, GO-SLIM]	ACA1_027390	ELR11494	cytochrome P450	241	20	1.21e-19	68.85	2	F:GO:0016491; C:GO:0005575	F:oxidoreductase activity; C:cellular_component			mobidb-lite (MOBIDB_LITE)	no GO terms	no GO terms
[INTERPRO, BLASTED, MAPPED, GO-SLIM]	ACA1_027490	ELR20302	calcium-transporting ATPase plasma membrane-type	2850	20	0	63.15	7	F:GO:0016887; F:GO:0022891; F:GO:0022892; F:GO:0022857; C:GO:0005737; F:GO:0043167; C:GO:0005783	F:ATPase activity; F:substrate-specific transmembrane transporter activity; F:substrate-specific transporter activity; F:transmembrane transporter activity; C:cytoplasm; F:ion binding; C:endoplasmic reticulum	EC:3.6.1.3; EC:3.6.3.8; EC:3.6.1.15	Adenosinetriphosphatase; Calcium-transporting ATPase; Nucleoside-triphosphate phosphatase	PR00121 (PRINTS); PR00119 (PRINTS); IPR004014 (SMART); PF13246 (PFAM); IPR023299 (G3DSA:3.40.1110.GENE3D); IPR006408 (TIGRFAM); IPR001757 (TIGRFAM); IPR006068 (PFAM); G3DSA:1.20.1110.10 (GENE3D); G3DSA:2.70.150.10 (GENE3D); IPR004014 (PFAM); PF00122 (PFAM),SFLDF00027 (SFLD),SFLDG00002 (SFLD); IPR018303 (PROSITE_PATTERNS); cd02081 (CDD); IPR023299 (SUPERFAMILY); IPR008250 (SUPERFAMILY); IPR023298 …	F:GO:0000166; F:GO:0005524; C:GO:0016020; P:GO:0070588; C:GO:0016021; F:GO:0005388	F:nucleotide binding; F:ATP binding; C:membrane; P:calcium ion transmembrane transport; C:integral component of membrane; F:calcium-transporting ATPase activity
[INTERPRO, BLASTED]	ACA1_027500	ELR20303	hypothetical protein ACA1_027500	1524	20	0	50.65						no IPS match	no IPS match	no IPS match
[INTERPRO, BLASTED, MAPPED]	ACA1_027610	ELR20304	swi5-dependent recombination DNA repair 1 homolog	354	20	4.56e-77	56.95	6	C:GO:0005634; P:GO:0045893; P:GO:0000724; F:GO:0030374; P:GO:0071391; C:GO:0032798	C:nucleus; P:positive regulation of transcription, DNA-templated; P:double-strand break repair via homologous recombination; F:ligand-dependent nuclear receptor transcription coactivator activity; P:cellular response to estrogen stimulus; C:Swi5-Sfr1 complex			Coil (COILS); IPR018468 (PFAM); mobidb-lite (MOBIDB_LITE)	no GO terms	no GO terms
[INTERPRO, BLASTED, MAPPED, GO-SLIM]	ACA1_027620	ELR20305	aurora kinase A	804	20	0	71.3	6	C:GO:0005856; F:GO:0043167; P:GO:0006464; P:GO:0006520; F:GO:0016301; P:GO:0007049	C:cytoskeleton; F:ion binding; P:cellular protein modification process; P:cellular amino acid metabolic process; F:kinase activity; P:cell cycle	EC:2.7.11	Transferring phosphorus-containing groups	Coil (COILS); IPR000719 (SMART); PIRSF000654 (PIRSF); G3DSA:3.30.200.20 (GENE3D); G3DSA:1.10.510.10 (GENE3D); IPR000719 (PFAM); IPR008271 (PROSITE_PATTERNS); IPR000719 (PROSITE_PROFILES); cd14007 (CDD); IPR011009 (SUPERFAMILY)	F:GO:0005524; F:GO:0004672; P:GO:0006468	F:ATP binding; F:protein kinase activity; P:protein phosphorylation
[INTERPRO, BLASTED, MAPPED, GO-SLIM]	ACA1_027630	ELR20306	hypothetical protein ACA1_027630, partial	282	1	2.42e-34	100	1	C:GO:0005575	C:cellular_component			no IPS match	no IPS match	no IPS match
[INTERPRO, BLASTED, GO-SLIM]	ACA1_027730	ELR25596	Fbox domain containing	693	1	1.29e-158	100	1	F:GO:0003674	F:molecular_function			Coil (COILS); G3DSA:1.20.1280.50 (GENE3D); mobidb-lite (MOBIDB_LITE); IPR036047 (SUPERFAMILY)	F:GO:0005515	F:protein binding
[INTERPRO, BLASTED, MAPPED, GO-SLIM]	ACA1_027740	ELR25597	hypothetical protein ACA1_027740	552	1	2.57e-50	100	1	C:GO:0005575	C:cellular_component			mobidb-lite (MOBIDB_LITE)	no GO terms	no GO terms
[INTERPRO, BLASTED, MAPPED, GO-SLIM]	ACA1_027750	ELR25598	peroxiredoxin	588	20	4.34e-140	58.7	1	F:GO:0016491	F:oxidoreductase activity			IPR013740 (PFAM); G3DSA:3.40.30.10 (GENE3D); cd03013 (CDD); IPR036249 (SUPERFAMILY)	F:GO:0016491	F:oxidoreductase activity
[INTERPRO, BLASTED, MAPPED, GO-SLIM]	ACA1_027760	ELR25599	hypothetical protein ACA1_027760	651	1	2.96e-48	100	1	C:GO:0005575	C:cellular_component			no IPS match	no IPS match	no IPS match
[INTERPRO, BLASTED, MAPPED, GO-SLIM]	ACA1_027770	ELR25600	GATA zinc finger domain containing	1098	20	1.12e-128	67.75	11	C:GO:0005634; F:GO:0003677; F:GO:0003700; F:GO:0043167; F:GO:0001071; P:GO:0030154; C:GO:0043234; F:GO:0008134; P:GO:0009058; C:GO:0005694; P:GO:0034641	C:nucleus; F:DNA binding; F:transcription factor activity, sequence-specific DNA binding; F:ion binding; F:nucleic acid binding transcription factor activity; P:cell differentiation; C:protein complex; F:transcription factor binding; P:biosynthetic process; C:chromosome; P:cellular nitrogen compound metabolic process			Coil (COILS); IPR000679 (SMART); IPR013088 (G3DSA:3.30.50.GENE3D); IPR000679 (PFAM); mobidb-lite (MOBIDB_LITE); mobidb-lite (MOBIDB_LITE); mobidb-lite (MOBIDB_LITE); mobidb-lite (MOBIDB_LITE); IPR000679 (PROSITE_PATTERNS); IPR000679 (PROSITE_PROFILES); cd00202 (CDD); SSF57716 (SUPERFAMILY)	F:GO:0003700; F:GO:0008270; P:GO:0006355; F:GO:0043565	F:transcription factor activity, sequence-specific DNA binding; F:zinc ion binding; P:regulation of transcription, DNA-templated; F:sequence-specific DNA binding
[INTERPRO, BLASTED, MAPPED, GO-SLIM]	ACA1_027780	ELR25601	Ras guanine nucleotide exchange factor	5895	20	0	57.2	6	P:GO:0044281; P:GO:0007010; P:GO:0007165; F:GO:0008092; C:GO:0005622; F:GO:0019899	P:small molecule metabolic process; P:cytoskeleton organization; P:signal transduction; F:cytoskeletal protein binding; C:intracellular; F:enzyme binding			IPR000651 (SMART); IPR010472 (SMART); IPR003591 (SMART); IPR010473 (SMART); SM00364 (SMART); IPR001895 (SMART); IPR032675 (G3DSA:3.80.10.GENE3D); G3DSA:3.10.20.90 (GENE3D); IPR000651 (PFAM); IPR001611 (PFAM); G3DSA:3.10.20.90 (GENE3D); IPR011989 (G3DSA:1.25.10.GENE3D); IPR036964 (G3DSA:1.10.840.GENE3D); IPR010472 (PFAM); G3DSA:3.10.20.90 (GENE3D); IPR032675 (G3DSA:3.80.10.GENE3D); IPR032675 (G3DS…	F:GO:0005515; F:GO:0003779; P:GO:0007264; F:GO:0005085; P:GO:0016043; F:GO:0017048; F:GO:0005488; P:GO:0030036	F:protein binding; F:actin binding; P:small GTPase mediated signal transduction; F:guanyl-nucleotide exchange factor activity; P:cellular component organization; F:Rho GTPase binding; F:binding; P:actin cytoskeleton organization
[INTERPRO, BLASTED]	ACA1_027790	ELR25602	SEQ ID from patent family	798	20	0	71.1						IPR036866 (G3DSA:3.60.15.GENE3D); IPR036866 (SUPERFAMILY)	no GO terms	no GO terms
[INTERPRO, BLASTED, MAPPED, GO-SLIM]	ACA1_027800	ELR25603	mitochondrial isoform X2	1929	20	0	56.1	1	F:GO:0003674	F:molecular_function			IPR002885 (PFAM); IPR002885 (TIGRFAM); IPR002885 (PFAM); IPR002885 (PFAM); G3DSA:3.30.2320.10 (GENE3D); IPR011990 (G3DSA:1.25.40.GENE3D); mobidb-lite (MOBIDB_LITE); IPR002885 (PROSITE_PROFILES); IPR011990 (SUPERFAMILY)	F:GO:0005515	F:protein binding
[INTERPRO, BLASTED, MAPPED, GO-SLIM]	ACA1_027810	ELR25604	hypothetical protein ACA1_027810	2325	20	0	52	1	F:GO:0003723	F:RNA binding			Coil (COILS); IPR018775 (PFAM); IPR007275 (PFAM); mobidb-lite (MOBIDB_LITE); mobidb-lite (MOBIDB_LITE); IPR007275 (PROSITE_PROFILES)	F:GO:0003723	F:RNA binding
[INTERPRO, NO-BLAST]	ACA1_027820	ELR25605	---NA---	375									mobidb-lite (MOBIDB_LITE)	no GO terms	no GO terms
[INTERPRO, BLASTED, MAPPED, GO-SLIM]	ACA1_027830	ELR25606	domain containing	4041	20	0	58.3	2	P:GO:0007165; F:GO:0003674	P:signal transduction; F:molecular_function			Coil (COILS); Coil (COILS); Coil (COILS); IPR000219 (SMART); G3DSA:3.40.50.300 (GENE3D); IPR011993 (G3DSA:2.30.29.GENE3D); IPR035892 (G3DSA:2.60.40.GENE3D); IPR035899 (G3DSA:1.20.900.GENE3D); IPR000219 (PFAM); mobidb-lite (MOBIDB_LITE); mobidb-lite (MOBIDB_LITE); mobidb-lite (MOBIDB_LITE); mobidb-lite (MOBIDB_LITE); IPR000219 (PROSITE_PROFILES); IPR000219 (CDD); cd00030 (CDD); IPR035892 (SUPERFAM…	P:GO:0035023; F:GO:0005089	P:regulation of Rho protein signal transduction; F:Rho guanyl-nucleotide exchange factor activity
[INTERPRO, BLASTED, MAPPED, GO-SLIM]	ACA1_027840	ELR25607	RNA polymerase III RPC4	822	20	2.22e-135	62.8	7	P:GO:0044281; F:GO:0003677; F:GO:0016779; P:GO:0034641; P:GO:0009058; C:GO:0005730; C:GO:0005654	P:small molecule metabolic process; F:DNA binding; F:nucleotidyltransferase activity; P:cellular nitrogen compound metabolic process; P:biosynthetic process; C:nucleolus; C:nucleoplasm	EC:2.7.7.6	DNA-directed RNA polymerase	IPR007811 (PFAM); mobidb-lite (MOBIDB_LITE)	F:GO:0003677; F:GO:0003899; P:GO:0006383; C:GO:0005666	F:DNA binding; F:DNA-directed 5'-3' RNA polymerase activity; P:transcription from RNA polymerase III promoter; C:DNA-directed RNA polymerase III complex
[INTERPRO, BLASTED]	ACA1_028150	ELR12511	hypothetical protein ACA1_028150	438	20	3.11e-106	61.4						no IPS match	no IPS match	no IPS match
[INTERPRO, BLASTED, MAPPED, GO-SLIM]	ACA1_028160	ELR12512	transmembrane	2478	20	0	62.15	1	C:GO:0005575	C:cellular_component			mobidb-lite (MOBIDB_LITE)	no GO terms	no GO terms
[INTERPRO, BLASTED, MAPPED, GO-SLIM]	ACA1_028170	ELR12513	E3 ubiquitin- ligase NRDP1 isoform X2	1140	20	0	54.35	1	F:GO:0043167	F:ion binding			Coil (COILS); PF13923 (PFAM); IPR013083 (G3DSA:3.30.40.GENE3D); mobidb-lite (MOBIDB_LITE); mobidb-lite (MOBIDB_LITE); IPR017907 (PROSITE_PATTERNS); IPR001841 (PROSITE_PROFILES); SSF57850 (SUPERFAMILY)	no GO terms	no GO terms
[INTERPRO, BLASTED, MAPPED, GO-SLIM]	ACA1_028180	ELR12514	Glutathione S-transferase P	618	20	6.4e-150	56	2	C:GO:0005623; F:GO:0003674	C:cell; F:molecular_function			G3DSA:1.20.1050.10 (GENE3D); IPR004045 (PFAM); G3DSA:3.40.30.10 (GENE3D); IPR004046 (PFAM); IPR010987 (PROSITE_PROFILES); IPR004045 (PROSITE_PROFILES); IPR036249 (SUPERFAMILY); IPR036282 (SUPERFAMILY)	F:GO:0005515	F:protein binding
[INTERPRO, BLASTED, MAPPED, GO-SLIM]	ACA1_028190	ELR12515	chromatin assembly factor 1 subunit B	1140	20	0	54.8	3	P:GO:0008150; C:GO:0005622; F:GO:0003674	P:biological_process; C:intracellular; F:molecular_function			IPR001680 (SMART); IPR001680 (PFAM); IPR015943 (G3DSA:2.130.10.GENE3D); IPR015943 (G3DSA:2.130.10.GENE3D); mobidb-lite (MOBIDB_LITE); IPR036322 (SUPERFAMILY)	F:GO:0005515	F:protein binding
[INTERPRO, BLASTED, MAPPED, GO-SLIM]	ACA1_028300	ELR12516	BTB POZ domain containing	1053	20	0	61.85	1	F:GO:0003674	F:molecular_function			IPR000210 (SMART); IPR000210 (PFAM); G3DSA:3.30.710.10 (GENE3D); G3DSA:3.30.710.10 (GENE3D); IPR000210 (PROSITE_PROFILES); cd14821 (CDD); IPR011333 (SUPERFAMILY); IPR011333 (SUPERFAMILY)	F:GO:0005515	F:protein binding
[INTERPRO, BLASTED, GO-SLIM]	ACA1_028310	ELR12517	acyl- -binding domain-containing 4 isoform X1	657	20	1.15e-161	57.2	1	F:GO:0003674	F:molecular_function			PF13418 (PFAM); IPR011498 (PFAM); IPR015915 (G3DSA:2.120.10.GENE3D); IPR015915 (SUPERFAMILY)	F:GO:0005515	F:protein binding
[INTERPRO, BLASTED]	ACA1_028530	ELR12518	hypothetical protein ACA1_028530	888	6	0	68.33						no IPS match	no IPS match	no IPS match
[INTERPRO, BLASTED, MAPPED, GO-SLIM]	ACA1_028540	ELR12519	GTP cyclohydrolase I	735	20	0	83.35	8	F:GO:0016810; P:GO:0044281; C:GO:0005737; P:GO:0051186; F:GO:0043167; P:GO:0034641; P:GO:0009058; P:GO:0044711	F:hydrolase activity, acting on carbon-nitrogen (but not peptide) bonds; P:small molecule metabolic process; C:cytoplasm; P:cofactor metabolic process; F:ion binding; P:cellular nitrogen compound metabolic process; P:biosynthetic process; P:single-organism biosynthetic process	EC:3.5.4.16	GTP cyclohydrolase I	G3DSA:3.30.1130.10 (GENE3D); IPR001474 (TIGRFAM); G3DSA:1.10.286.10 (GENE3D); IPR020602 (PFAM); IPR018234 (PROSITE_PATTERNS); IPR018234 (PROSITE_PATTERNS); IPR001474 (HAMAP); cd00642 (CDD); SSF55620 (SUPERFAMILY)	C:GO:0005737; F:GO:0003934; P:GO:0046654	C:cytoplasm; F:GTP cyclohydrolase I activity; P:tetrahydrofolate biosynthetic process
[INTERPRO, BLASTED, MAPPED, GO-SLIM]	ACA1_028650	ELR16425	Peroxisome biogenesis 19-1	759	20	3.66e-117	70.25	1	C:GO:0005777	C:peroxisome			Coil (COILS); IPR006708 (PFAM); mobidb-lite (MOBIDB_LITE)	C:GO:0005777	C:peroxisome
[INTERPRO, BLASTED, MAPPED, GO-SLIM]	ACA1_028670	ELR16426	Metallo-dependent phosphatase	915	20	0	89.55	21	P:GO:0007010; P:GO:0006790; P:GO:0007165; P:GO:0000902; P:GO:0006464; C:GO:0000228; P:GO:0006399; P:GO:0007059; P:GO:0007067; P:GO:0009058; P:GO:0007568; P:GO:0006259; P:GO:0044711; P:GO:0000278; P:GO:0006950; P:GO:0051276; P:GO:0051186; P:GO:0006629; F:GO:0016791; C:GO:0005829; P:GO:0071554	P:cytoskeleton organization; P:sulfur compound metabolic process; P:signal transduction; P:cell morphogenesis; P:cellular protein modification process; C:nuclear chromosome; P:tRNA metabolic process; P:chromosome segregation; P:mitotic nuclear division; P:biosynthetic process; P:aging; P:DNA metabolic process; P:single-organism biosynthetic process; P:mitotic cell cycle; P:response to stress; P:c…	EC:1.97.1; EC:3.1.3.16; EC:3.1.3.41	Other oxidoreductases; Protein-serine/threonine phosphatase; 4-nitrophenylphosphatase	IPR006186 (PRINTS); IPR006186 (SMART); IPR004843 (PFAM); IPR029052 (G3DSA:3.60.21.GENE3D); IPR006186 (PROSITE_PATTERNS); cd07415 (CDD); IPR029052 (SUPERFAMILY)	F:GO:0016787	F:hydrolase activity
[INTERPRO, BLASTED, MAPPED, GO-SLIM]	ACA1_028680	ELR16427	TKL kinase	1572	20	0	58.75	3	F:GO:0043167; P:GO:0006464; F:GO:0016301	F:ion binding; P:cellular protein modification process; F:kinase activity			Coil (COILS); IPR001245 (PRINTS); IPR000719 (SMART); IPR001245 (PFAM); PIRSF000654 (PIRSF); G3DSA:3.30.200.20 (GENE3D); G3DSA:1.10.510.10 (GENE3D); mobidb-lite (MOBIDB_LITE); IPR008271 (PROSITE_PATTERNS); IPR000719 (PROSITE_PROFILES); cd13999 (CDD); IPR011009 (SUPERFAMILY)	F:GO:0005524; F:GO:0004672; P:GO:0006468	F:ATP binding; F:protein kinase activity; P:protein phosphorylation
[INTERPRO, BLASTED, MAPPED, GO-SLIM]	ACA1_028690	ELR16428	lysosomal acid lipase cholesteryl ester hydrolase-like	1167	20	0	63.2	4	P:GO:0009056; P:GO:0006629; F:GO:0003674; P:GO:0044712	P:catabolic process; P:lipid metabolic process; F:molecular_function; P:single-organism catabolic process			IPR029058 (G3DSA:3.40.50.GENE3D); IPR006693 (PFAM); IPR025483 (PIRSF); IPR029058 (SUPERFAMILY)	F:GO:0016788; P:GO:0006629	F:hydrolase activity, acting on ester bonds; P:lipid metabolic process
[INTERPRO, BLASTED, MAPPED, GO-SLIM]	ACA1_028700	ELR16429	Dbl homology domain-containing	4119	20	0	54.4	3	P:GO:0007165; C:GO:0005622; F:GO:0003674	P:signal transduction; C:intracellular; F:molecular_function			Coil (COILS); IPR000219 (SMART); IPR001715 (SMART); IPR001849 (SMART); IPR036872 (G3DSA:1.10.418.GENE3D); IPR001715 (PFAM); IPR000219 (PFAM); IPR036872 (G3DSA:1.10.418.GENE3D); IPR035899 (G3DSA:1.20.900.GENE3D); IPR015943 (G3DSA:2.130.10.GENE3D); IPR011993 (G3DSA:2.30.29.GENE3D); IPR036872 (G3DSA:1.10.418.GENE3D); IPR036872 (G3DSA:1.10.418.GENE3D); mobidb-lite (MOBIDB_LITE); mobidb-lite (MOBIDB_L…	P:GO:0035023; F:GO:0005515; F:GO:0005085; F:GO:0005089; P:GO:0035556	P:regulation of Rho protein signal transduction; F:protein binding; F:guanyl-nucleotide exchange factor activity; F:Rho guanyl-nucleotide exchange factor activity; P:intracellular signal transduction
[INTERPRO, NO-BLAST, GO-SLIM]	ACA1_028710	ELR16430	---NA---	189				1	C:GO:0005575	C:cellular_component			IPR000612 (PFAM)	C:GO:0016021	C:integral component of membrane
[INTERPRO, BLASTED, MAPPED, GO-SLIM]	ACA1_028720	ELR16431	zinc C3HC4 type (RING finger) domain containing	897	20	0	61.05	2	F:GO:0043167; C:GO:0005575	F:ion binding; C:cellular_component			IPR013083 (G3DSA:3.30.40.GENE3D); IPR001841 (PFAM); IPR001841 (PROSITE_PROFILES); SSF57850 (SUPERFAMILY)	no GO terms	no GO terms
[INTERPRO, BLASTED, MAPPED, GO-SLIM]	ACA1_028730	ELR16432	hypothetical protein ACA1_028730	1092	10	0	63.7	1	C:GO:0005575	C:cellular_component			IPR011735 (PFAM)	no GO terms	no GO terms
[INTERPRO, BLASTED]	ACA1_028740	ELR16433	hypothetical protein ACA1_028740, partial	749	1	3.88e-149	100						mobidb-lite (MOBIDB_LITE)	no GO terms	no GO terms
[INTERPRO, BLASTED, MAPPED]	ACA1_028850	ELR16434	NEAT domain-containing leucine-rich repeat	354	20	7.54e-68	64.65	4	C:GO:0019031; C:GO:0016020; C:GO:0016021; P:GO:0019058	C:viral envelope; C:membrane; C:integral component of membrane; P:viral life cycle			Coil (COILS); G3DSA:1.20.5.300 (GENE3D); mobidb-lite (MOBIDB_LITE); mobidb-lite (MOBIDB_LITE)	no GO terms	no GO terms
[INTERPRO, BLASTED, MAPPED, GO-SLIM]	ACA1_028960	ELR16435	Ras guanine nucleotide exchange factor	1656	20	0	56.5	3	P:GO:0007165; C:GO:0005622; F:GO:0003674	P:signal transduction; C:intracellular; F:molecular_function			IPR001895 (SMART); IPR000651 (SMART); IPR036964 (G3DSA:1.10.840.GENE3D); IPR001895 (PFAM); G3DSA:1.20.120.230 (GENE3D); IPR000651 (PFAM); mobidb-lite (MOBIDB_LITE); IPR019804 (PROSITE_PATTERNS); IPR000651 (PROSITE_PROFILES); IPR001895 (PROSITE_PROFILES); IPR000651 (CDD); IPR001895 (CDD); IPR023578 (SUPERFAMILY)	P:GO:0007264; F:GO:0005085	P:small GTPase mediated signal transduction; F:guanyl-nucleotide exchange factor activity
[INTERPRO, BLASTED, MAPPED, GO-SLIM]	ACA1_029360	ELR17814	regulator of chromosome condensation (RCC1) repeat domain containing	273	2	2.58e-60	98	2	P:GO:0007010; F:GO:0008092	P:cytoskeleton organization; F:cytoskeletal protein binding			IPR009091 (G3DSA:2.130.10.GENE3D); IPR000408 (PFAM); mobidb-lite (MOBIDB_LITE); IPR000408 (PROSITE_PROFILES); IPR009091 (SUPERFAMILY)	no GO terms	no GO terms
[INTERPRO, BLASTED, MAPPED, GO-SLIM]	ACA1_029370	ELR17815	leucine rich repeat domain containing	879	20	0	62.85	1	F:GO:0003674	F:molecular_function			SM00364 (SMART); IPR032675 (G3DSA:3.80.10.GENE3D); IPR001611 (PFAM); mobidb-lite (MOBIDB_LITE); IPR001611 (PROSITE_PROFILES); IPR032675 (SUPERFAMILY)	F:GO:0005515	F:protein binding
[INTERPRO, BLASTED, MAPPED, GO-SLIM]	ACA1_029380	ELR17816	palmitoleoyl- carboxylesterase NOTUM	1221	20	0	49.7	1	F:GO:0003674	F:molecular_function			IPR004963 (PFAM)	F:GO:0016787	F:hydrolase activity
[INTERPRO, BLASTED, GO-SLIM]	ACA1_029390	ELR17818	WD repeat	1674	20	0	73.1	1	F:GO:0003674	F:molecular_function			IPR020472 (PRINTS); IPR001680 (SMART); G3DSA:2.80.10.50 (GENE3D); IPR015943 (G3DSA:2.130.10.GENE3D); IPR001680 (PFAM); G3DSA:1.10.10.670 (GENE3D); IPR015943 (G3DSA:2.130.10.GENE3D); mobidb-lite (MOBIDB_LITE); IPR019775 (PROSITE_PATTERNS); IPR001680 (PROSITE_PROFILES); IPR017986 (PROSITE_PROFILES); IPR006595 (PROSITE_PROFILES); IPR006594 (PROSITE_PROFILES); cd00200 (CDD); IPR036322 (SUPERFAMILY)	F:GO:0005515	F:protein binding
[INTERPRO, BLASTED, MAPPED, GO-SLIM]	ACA1_029400	ELR17817	Yip1 domain containing	843	20	1.04e-159	63.95	1	C:GO:0005575	C:cellular_component			IPR006977 (PFAM); mobidb-lite (MOBIDB_LITE)	C:GO:0016020	C:membrane
[INTERPRO, BLASTED, MAPPED, GO-SLIM]	ACA1_029410	ELR17819	hypothetical protein ACA1_029410, partial	467	2	2.78e-50	100	1	C:GO:0005634	C:nucleus			mobidb-lite (MOBIDB_LITE)	no GO terms	no GO terms
[INTERPRO, BLASTED, GO-SLIM]	ACA1_029510	ELR21872	ribonuclease inhibitor	1125	20	0	61.05	1	F:GO:0003674	F:molecular_function			SM00368 (SMART); IPR001611 (PFAM); G3DSA:3.40.50.2000 (GENE3D); IPR032675 (G3DSA:3.80.10.GENE3D); SSF52047 (SUPERFAMILY)	F:GO:0005515	F:protein binding
[INTERPRO, BLASTED, MAPPED, GO-SLIM]	ACA1_029520	ELR21873	cation-independent mannose-6-phosphate receptor-like	675	20	1.47e-151	60.55	1	C:GO:0005575	C:cellular_component			IPR009011 (G3DSA:2.70.130.GENE3D); IPR018939 (PFAM); IPR009011 (SUPERFAMILY)	no GO terms	no GO terms
[INTERPRO, BLASTED, MAPPED, GO-SLIM]	ACA1_029530	ELR21874	Autophagy-related 27	639	17	1.71e-143	62.35	1	C:GO:0005575	C:cellular_component			IPR009011 (G3DSA:2.70.130.GENE3D); IPR009011 (SUPERFAMILY)	no GO terms	no GO terms
[INTERPRO, BLASTED, MAPPED, GO-SLIM]	ACA1_029640	ELR21875	E3 ubiquitin- ligase SHPRH	1788	20	0	63.25	1	F:GO:0043167	F:ion binding			IPR014001 (SMART); IPR000330 (PFAM); G3DSA:3.40.50.10810 (GENE3D); mobidb-lite (MOBIDB_LITE); mobidb-lite (MOBIDB_LITE); cd00046 (CDD); IPR027417 (SUPERFAMILY)	F:GO:0005524	F:ATP binding
[INTERPRO, BLASTED, MAPPED, GO-SLIM]	ACA1_029840	ELR20294	FGGAP repeat domain containing	1335	13	0	76.23	2	C:GO:0005575; F:GO:0003674	C:cellular_component; F:molecular_function			G3DSA:2.130.10.130 (GENE3D); IPR000922 (PFAM); IPR000922 (PROSITE_PROFILES); SSF69318 (SUPERFAMILY)	F:GO:0030246	F:carbohydrate binding
[INTERPRO, BLASTED, MAPPED, GO-SLIM]	ACA1_030050	ELR20295	FGGAP repeat domain containing	192	9	7.84e-39	79.78	2	C:GO:0005575; F:GO:0003674	C:cellular_component; F:molecular_function			no IPS match	no IPS match	no IPS match
[INTERPRO, BLASTED, MAPPED, GO-SLIM]	ACA1_030060	ELR20296	FGGAP repeat domain containing	1461	10	0	71.8	1	F:GO:0003674	F:molecular_function			G3DSA:2.170.300.10 (GENE3D); IPR013032 (PROSITE_PATTERNS); IPR000742 (PROSITE_PROFILES); cd00054 (CDD); SSF57196 (SUPERFAMILY)	no GO terms	no GO terms
[INTERPRO, BLASTED, MAPPED, GO-SLIM]	ACA1_030070	ELR20297	hypothetical protein ACA1_030070	723	2	1.42e-119	86	1	C:GO:0005575	C:cellular_component			mobidb-lite (MOBIDB_LITE)	no GO terms	no GO terms
[INTERPRO, BLASTED, MAPPED, GO-SLIM]	ACA1_030080	ELR20298	FGGAP repeat domain containing	3903	20	0	56.3	3	F:GO:0043167; F:GO:0008233; C:GO:0005578	F:ion binding; F:peptidase activity; C:proteinaceous extracellular matrix	EC:3.4.24	Acting on peptide bonds (peptidases)	IPR013273 (PRINTS); IPR009091 (G3DSA:2.130.10.GENE3D); IPR009091 (G3DSA:2.130.10.GENE3D); IPR009091 (SUPERFAMILY)	F:GO:0008270; F:GO:0004222	F:zinc ion binding; F:metalloendopeptidase activity
[INTERPRO, BLASTED]	ACA1_030200	ELR20299	hypothetical protein ACA1_030200	1059	2	0	73.5						G3DSA:2.60.120.380 (GENE3D)	no GO terms	no GO terms
[INTERPRO, BLASTED, MAPPED]	ACA1_030210	ELR20300	FGGAP repeat domain containing	498	9	3.06e-108	68.56	3	C:GO:0016020; C:GO:0016021; F:GO:0030246	C:membrane; C:integral component of membrane; F:carbohydrate binding			no IPS match	no IPS match	no IPS match
[INTERPRO, BLASTED, MAPPED, GO-SLIM]	ACA1_030220	ELR20301	FGGAP repeat domain containing	3571	17	0	82	2	C:GO:0005575; F:GO:0003674	C:cellular_component; F:molecular_function			G3DSA:2.170.300.10 (GENE3D); G3DSA:2.130.10.130 (GENE3D); IPR000922 (PFAM); IPR008979 (G3DSA:2.60.120.GENE3D); IPR013032 (PROSITE_PATTERNS); IPR000742 (PROSITE_PROFILES); IPR000922 (PROSITE_PROFILES); SSF69318 (SUPERFAMILY); SSF57196 (SUPERFAMILY)	F:GO:0030246	F:carbohydrate binding
[INTERPRO, BLASTED]	ACA1_030720	ELR24978	hypothetical protein ACA1_030720	696	1	3.05e-53	100						mobidb-lite (MOBIDB_LITE)	no GO terms	no GO terms
[INTERPRO, BLASTED, MAPPED, GO-SLIM]	ACA1_030730	ELR24979	telomere length regulation TEL2 homolog	3132	20	0	48.25	2	P:GO:0008150; C:GO:0005622	P:biological_process; C:intracellular			IPR019337 (PFAM); mobidb-lite (MOBIDB_LITE); mobidb-lite (MOBIDB_LITE); mobidb-lite (MOBIDB_LITE)	no GO terms	no GO terms
[INTERPRO, BLASTED, MAPPED, GO-SLIM]	ACA1_030740	ELR24980	RNA binding	2199	20	0	52.35	1	F:GO:0043167	F:ion binding			IPR000504 (SMART); IPR001876 (SMART); IPR013520 (SMART); G3DSA:3.30.70.330 (GENE3D); IPR001876 (PFAM); IPR036397 (G3DSA:3.30.420.GENE3D); IPR000504 (PFAM); G3DSA:4.10.1060.10 (GENE3D); IPR013520 (PFAM); mobidb-lite (MOBIDB_LITE); mobidb-lite (MOBIDB_LITE); IPR001876 (PROSITE_PATTERNS); IPR001876 (PROSITE_PROFILES); IPR000504 (PROSITE_PROFILES); cd12254 (CDD); cd06133 (CDD); IPR036443 (SUPERFAMILY…	F:GO:0003676	F:nucleic acid binding
[INTERPRO, BLASTED, MAPPED, GO-SLIM]	ACA1_030750	ELR24981	ribonuclease P subunit p20	453	20	5.19e-94	63.55	3	C:GO:0005634; F:GO:0004518; P:GO:0006399	C:nucleus; F:nuclease activity; P:tRNA metabolic process	EC:3.1.30; EC:3.1.26; EC:3.1.26.5	Acting on ester bonds; Acting on ester bonds; Ribonuclease P	IPR002775 (PFAM); IPR014612 (PIRSF); IPR036882 (G3DSA:3.30.110.GENE3D); mobidb-lite (MOBIDB_LITE); IPR036882 (SUPERFAMILY)	F:GO:0003676; C:GO:0005634; F:GO:0004526; P:GO:0008033	F:nucleic acid binding; C:nucleus; F:ribonuclease P activity; P:tRNA processing
[INTERPRO, BLASTED, MAPPED]	ACA1_030760	ELR24982	translationally controlled tumor-associated	576	20	1.5e-116	60.85	5	C:GO:0005634; P:GO:0002181; C:GO:0005739; C:GO:0005829; P:GO:0034599	C:nucleus; P:cytoplasmic translation; C:mitochondrion; C:cytosol; P:cellular response to oxidative stress			IPR018105 (PRINTS); IPR018105 (PFAM); G3DSA:2.170.150.10 (GENE3D); IPR018103 (PROSITE_PATTERNS); IPR034737 (PROSITE_PROFILES); IPR011057 (SUPERFAMILY)	no GO terms	no GO terms
[INTERPRO, BLASTED, GO-SLIM]	ACA1_030770	ELR24983	F-box WD repeat-containing 7	1344	20	0	51.35	1	F:GO:0003674	F:molecular_function			IPR020472 (PRINTS); IPR001680 (SMART); G3DSA:1.10.10.670 (GENE3D); IPR015943 (G3DSA:2.130.10.GENE3D); G3DSA:1.20.1280.50 (GENE3D); IPR001680 (PFAM); IPR011042 (G3DSA:2.120.10.GENE3D); G3DSA:2.80.10.50 (GENE3D); G3DSA:2.40.50.140 (GENE3D); G3DSA:2.40.10.120 (GENE3D); IPR001810 (PFAM); IPR019775 (PROSITE_PATTERNS); IPR017986 (PROSITE_PROFILES); IPR001810 (PROSITE_PROFILES); IPR001680 (PROSITE_PROFI…	F:GO:0005515	F:protein binding
[INTERPRO, BLASTED, MAPPED, GO-SLIM]	ACA1_030780	ELR24984	von Willebrand factor A domain-containing 8	5511	20	0	59	2	F:GO:0016887; F:GO:0043167	F:ATPase activity; F:ion binding	EC:3.6.1.3; EC:3.6.1.15	Adenosinetriphosphatase; Nucleoside-triphosphate phosphatase	Coil (COILS); IPR002035 (SMART); IPR011704 (PFAM); G3DSA:3.40.50.300 (GENE3D); IPR002035 (PFAM); IPR036465 (G3DSA:3.40.50.GENE3D); G3DSA:3.40.50.300 (GENE3D); G3DSA:3.40.50.300 (GENE3D); mobidb-lite (MOBIDB_LITE); IPR002035 (PROSITE_PROFILES); IPR027417 (SUPERFAMILY); IPR027417 (SUPERFAMILY); IPR027417 (SUPERFAMILY); IPR036465 (SUPERFAMILY)	F:GO:0016887; F:GO:0005524	F:ATPase activity; F:ATP binding
[INTERPRO, BLASTED]	ACA1_030790	ELR24985	hypothetical protein ACA1_030790	444	1	5.67e-90	100						no IPS match	no IPS match	no IPS match
[INTERPRO, BLASTED]	ACA1_030800	ELR24986	HMG (high mobility group) box domain containing	2085	20	0	59.55						Coil (COILS); IPR009071 (SMART); IPR009071 (PFAM); IPR036910 (G3DSA:1.10.30.GENE3D); IPR036910 (G3DSA:1.10.30.GENE3D); IPR036910 (G3DSA:1.10.30.GENE3D); mobidb-lite (MOBIDB_LITE); mobidb-lite (MOBIDB_LITE); IPR009071 (PROSITE_PROFILES); cd00084 (CDD); cd00084 (CDD); cd00084 (CDD); IPR036910 (SUPERFAMILY); IPR036910 (SUPERFAMILY); IPR036910 (SUPERFAMILY)	no GO terms	no GO terms
[INTERPRO, BLASTED, MAPPED, GO-SLIM]	ACA1_030810	ELR24987	disulfide isomerase	579	20	6.8e-102	62.3	3	C:GO:0005623; P:GO:0042592; F:GO:0016853	C:cell; P:homeostatic process; F:isomerase activity			G3DSA:3.40.30.10 (GENE3D); IPR013766 (PFAM); mobidb-lite (MOBIDB_LITE); cd02961 (CDD); IPR036249 (SUPERFAMILY)	P:GO:0045454	P:cell redox homeostasis
[INTERPRO, BLASTED, MAPPED, GO-SLIM]	ACA1_031010	ELR12229	domain containing	984	20	0	53.2	2	C:GO:0005856; P:GO:0007165	C:cytoskeleton; P:signal transduction			IPR000857 (SMART); IPR000198 (SMART); IPR000198 (PFAM); IPR008936 (G3DSA:1.10.555.GENE3D); IPR000857 (PFAM); IPR000857 (PROSITE_PROFILES); IPR000198 (PROSITE_PROFILES); IPR008936 (SUPERFAMILY)	C:GO:0005856; P:GO:0007165	C:cytoskeleton; P:signal transduction
[INTERPRO, BLASTED]	ACA1_031020	ELR12230	hypothetical protein ACA1_031020, partial	486	2	9.78e-96	95.5						no IPS match	no IPS match	no IPS match
[INTERPRO, BLASTED]	ACA1_031130	ELR12231	hypothetical protein ACA1_031130	213	1	3.66e-45	100						no IPS match	no IPS match	no IPS match
[INTERPRO, BLASTED, MAPPED, GO-SLIM]	ACA1_031140	ELR12232	hypothetical protein ACA1_031140	462	6	2.78e-108	87.83	2	P:GO:0055085; C:GO:0005575	P:transmembrane transport; C:cellular_component			no IPS match	no IPS match	no IPS match
[INTERPRO, BLASTED]	ACA1_031150	ELR12233	hypothetical protein ACA1_031150	297	3	3.47e-67	85.33						no IPS match	no IPS match	no IPS match
[INTERPRO, BLASTED]	ACA1_031270	ELR12234	hypothetical protein ACA1_031270	1458	2	0	87						mobidb-lite (MOBIDB_LITE); mobidb-lite (MOBIDB_LITE)	no GO terms	no GO terms
[INTERPRO, BLASTED, GO-SLIM]	ACA1_031380	ELR12235	ankyrin repeat	642	20	1.17e-82	50.65	1	F:GO:0003674	F:molecular_function			IPR001810 (PFAM); IPR036770 (G3DSA:1.25.40.GENE3D); G3DSA:1.20.1280.50 (GENE3D); mobidb-lite (MOBIDB_LITE); IPR036047 (SUPERFAMILY); SSF140860 (SUPERFAMILY)	F:GO:0005515	F:protein binding
[INTERPRO, BLASTED]	ACA1_031390	ELR12236	DUF547 domain-containing	891	20	0	57.1						IPR006869 (PFAM)	no GO terms	no GO terms
[INTERPRO, BLASTED]	ACA1_031400	ELR12237	hypothetical protein ACA1_031400	882	2	0	98.5						mobidb-lite (MOBIDB_LITE); mobidb-lite (MOBIDB_LITE)	no GO terms	no GO terms
[INTERPRO, BLASTED, MAPPED, GO-SLIM]	ACA1_031410	ELR12238	eukaryotic peptide chain release factor subunit 1	300	20	1.24e-67	80.1	8	C:GO:0005634; P:GO:0034655; P:GO:0006464; C:GO:0005829; F:GO:0008135; C:GO:0043234; C:GO:0005840; P:GO:0006457	C:nucleus; P:nucleobase-containing compound catabolic process; P:cellular protein modification process; C:cytosol; F:translation factor activity, RNA binding; C:protein complex; C:ribosome; P:protein folding			IPR005140 (PFAM); IPR024049 (G3DSA:3.30.960.GENE3D); IPR024049 (SUPERFAMILY)	no GO terms	no GO terms
[INTERPRO, BLASTED]	ACA1_031510	ELR15954	hypothetical protein ACA1_031510, partial	786	2	0	99.5						IPR011993 (G3DSA:2.30.29.GENE3D); mobidb-lite (MOBIDB_LITE)	no GO terms	no GO terms
[INTERPRO, BLASTED, MAPPED, GO-SLIM]	ACA1_031520	ELR15955	mitochondrial substrate carrier family	927	20	0	63.9	2	C:GO:0005575; P:GO:0006810	C:cellular_component; P:transport			IPR023395 (G3DSA:1.50.40.GENE3D); IPR018108 (PFAM); IPR018108 (PROSITE_PROFILES); IPR023395 (SUPERFAMILY)	no GO terms	no GO terms
[INTERPRO, BLASTED, MAPPED, GO-SLIM]	ACA1_031530	ELR15956	carbohydrate binding domain cbm49	1257	20	0	62.5	2	P:GO:0005975; F:GO:0016798	P:carbohydrate metabolic process; F:hydrolase activity, acting on glycosyl bonds			IPR019028 (SMART); IPR019028 (PFAM); IPR001919 (PFAM); G3DSA:2.60.40.290 (GENE3D); mobidb-lite (MOBIDB_LITE); mobidb-lite (MOBIDB_LITE); IPR008965 (SUPERFAMILY); IPR008965 (SUPERFAMILY)	P:GO:0005975; F:GO:0030246; F:GO:0004553	P:carbohydrate metabolic process; F:carbohydrate binding; F:hydrolase activity, hydrolyzing O-glycosyl compounds
[INTERPRO, BLASTED, MAPPED]	ACA1_031540	ELR15957	CBS domain containing	927	20	0	50.6	2	P:GO:0016310; F:GO:0016301	P:phosphorylation; F:kinase activity			IPR000644 (SMART); IPR000644 (PFAM); G3DSA:3.10.580.10 (GENE3D); G3DSA:3.10.580.10 (GENE3D); IPR000644 (PROSITE_PROFILES); SSF54631 (SUPERFAMILY); SSF54631 (SUPERFAMILY)	no GO terms	no GO terms
[INTERPRO, BLASTED, MAPPED, GO-SLIM]	ACA1_031560	ELR15958	arylamine N-acetyltransferase	765	20	3.73e-174	49.4	2	F:GO:0016746; P:GO:0009058	F:transferase activity, transferring acyl groups; P:biosynthetic process			IPR001447 (PRINTS); G3DSA:3.30.2140.10 (GENE3D); G3DSA:2.40.128.150 (GENE3D); IPR001447 (PFAM); mobidb-lite (MOBIDB_LITE); SSF54001 (SUPERFAMILY)	F:GO:0016407; P:GO:0008152	F:acetyltransferase activity; P:metabolic process
[INTERPRO, BLASTED, MAPPED, GO-SLIM]	ACA1_031570	ELR15959	DNA mismatch repair Msh2	2808	20	0	63.55	10	C:GO:0005634; F:GO:0003677; F:GO:0043167; P:GO:0048856; C:GO:0043234; P:GO:0006259; P:GO:0006950; P:GO:0007049; P:GO:0000003; P:GO:0002376	C:nucleus; F:DNA binding; F:ion binding; P:anatomical structure development; C:protein complex; P:DNA metabolic process; P:response to stress; P:cell cycle; P:reproduction; P:immune system process			IPR000432 (SMART); IPR007696 (SMART); IPR007860 (PFAM); IPR016151 (G3DSA:3.40.1170.GENE3D); IPR000432 (PFAM); G3DSA:1.10.1420.10 (GENE3D); IPR036678 (G3DSA:3.30.420.GENE3D); IPR011184 (PIRSF); G3DSA:3.40.50.300 (GENE3D); IPR007696 (PFAM); G3DSA:1.10.1420.10 (GENE3D); IPR007695 (PFAM); mobidb-lite (MOBIDB_LITE); IPR000432 (PROSITE_PATTERNS); cd03285 (CDD); IPR027417 (SUPERFAMILY); IPR036187 (SUPER…	F:GO:0005524; P:GO:0006298; F:GO:0030983	F:ATP binding; P:mismatch repair; F:mismatched DNA binding
[INTERPRO, BLASTED]	ACA1_031580	ELR15960	hypothetical protein ACA1_031580	912	3	0	87						G3DSA:3.40.50.300 (GENE3D); mobidb-lite (MOBIDB_LITE); mobidb-lite (MOBIDB_LITE); cd00882 (CDD); IPR027417 (SUPERFAMILY)	no GO terms	no GO terms
[INTERPRO, BLASTED]	ACA1_031590	ELR15961	hypothetical protein ACA1_031590	1119	1	5.49e-180	100						Coil (COILS); G3DSA:1.20.5.1000 (GENE3D); cd14686 (CDD)	no GO terms	no GO terms
[INTERPRO, BLASTED, MAPPED, GO-SLIM]	ACA1_031600	ELR15962	leucine rich repeat domain containing	2928	20	0	54.4	1	C:GO:0005575	C:cellular_component			IPR032675 (G3DSA:3.80.10.GENE3D); IPR032675 (G3DSA:3.80.10.GENE3D); IPR032675 (SUPERFAMILY)	no GO terms	no GO terms
[INTERPRO, BLASTED, MAPPED, GO-SLIM]	ACA1_031610	ELR15963	membrane-bound O-acyltransferase family-domain-containing	1437	20	0	56.35	4	F:GO:0016746; C:GO:0005737; C:GO:0005783; P:GO:0009058	F:transferase activity, transferring acyl groups; C:cytoplasm; C:endoplasmic reticulum; P:biosynthetic process			IPR004299 (PFAM); IPR014371 (PIRSF); mobidb-lite (MOBIDB_LITE)	F:GO:0008374	F:O-acyltransferase activity
[INTERPRO, BLASTED, MAPPED, GO-SLIM]	ACA1_031620	ELR15964	farnesylcysteine lyase	1722	20	0	52.75	6	P:GO:0006790; F:GO:0016491; P:GO:0009056; F:GO:0016829; P:GO:0006520; P:GO:0044712	P:sulfur compound metabolic process; F:oxidoreductase activity; P:catabolic process; F:lyase activity; P:cellular amino acid metabolic process; P:single-organism catabolic process	EC:1.8.3.5	Prenylcysteine oxidase	PF13450 (PFAM); IPR010795 (PFAM); IPR036188 (G3DSA:3.50.50.GENE3D); IPR036188 (SUPERFAMILY)	P:GO:0030328; F:GO:0016670; P:GO:0055114	P:prenylcysteine catabolic process; F:oxidoreductase activity, acting on a sulfur group of donors, oxygen as acceptor; P:oxidation-reduction process
[INTERPRO, BLASTED, MAPPED, GO-SLIM]	ACA1_031630	ELR15965	transmembrane 9 superfamily member 7-like	1806	20	0	67.2	1	C:GO:0005575	C:cellular_component			Coil (COILS); IPR004240 (PFAM)	C:GO:0016021	C:integral component of membrane
[INTERPRO, BLASTED, MAPPED, GO-SLIM]	ACA1_031640	ELR15966	lysosomal acid lipase cholesteryl ester hydrolase	2838	20	0	57.3	2	P:GO:0006629; F:GO:0003674	P:lipid metabolic process; F:molecular_function			Coil (COILS); Coil (COILS); IPR006693 (PFAM); IPR029058 (G3DSA:3.40.50.GENE3D); IPR011993 (G3DSA:2.30.29.GENE3D); mobidb-lite (MOBIDB_LITE); mobidb-lite (MOBIDB_LITE); mobidb-lite (MOBIDB_LITE); mobidb-lite (MOBIDB_LITE); IPR001849 (PROSITE_PROFILES); IPR029058 (SUPERFAMILY)	P:GO:0006629	P:lipid metabolic process
[INTERPRO, BLASTED, MAPPED, GO-SLIM]	ACA1_031650	ELR15967	carbon catabolite repressor 4 homolog 3 isoform X1	945	20	0	46.7	1	F:GO:0004518	F:nuclease activity			IPR005135 (PFAM); IPR036691 (G3DSA:3.60.10.GENE3D); mobidb-lite (MOBIDB_LITE); IPR036691 (SUPERFAMILY)	no GO terms	no GO terms
[INTERPRO, BLASTED, MAPPED, GO-SLIM]	ACA1_031660	ELR15968	catalase	1464	20	0	81.9	8	C:GO:0005777; F:GO:0016491; P:GO:0009056; C:GO:0005739; F:GO:0043167; P:GO:0006520; P:GO:0034641; P:GO:0006950	C:peroxisome; F:oxidoreductase activity; P:catabolic process; C:mitochondrion; F:ion binding; P:cellular amino acid metabolic process; P:cellular nitrogen compound metabolic process; P:response to stress	EC:1.11.1.7; EC:1.11.1.6	Peroxidase; Catalase	IPR018028 (PRINTS); IPR011614 (SMART); IPR011614 (PFAM); IPR037060 (G3DSA:2.40.180.GENE3D); IPR024711 (PIRSF); IPR010582 (PFAM); mobidb-lite (MOBIDB_LITE); IPR024708 (PROSITE_PATTERNS); IPR002226 (PROSITE_PATTERNS); IPR018028 (PROSITE_PROFILES); cd08156 (CDD); IPR020835 (SUPERFAMILY)	P:GO:0006979; F:GO:0004096; P:GO:0055114; F:GO:0020037	P:response to oxidative stress; F:catalase activity; P:oxidation-reduction process; F:heme binding
[INTERPRO, BLASTED, MAPPED, GO-SLIM]	ACA1_031670	ELR15969	tRNA-dihydrouridine(47) synthase [NAD(P)(+)]-	1956	20	0	65.35	3	F:GO:0016491; F:GO:0043167; P:GO:0006399	F:oxidoreductase activity; F:ion binding; P:tRNA metabolic process			Coil (COILS); IPR000571 (SMART); IPR013785 (G3DSA:3.20.20.GENE3D); IPR001269 (PFAM); IPR036855 (G3DSA:4.10.1000.GENE3D); mobidb-lite (MOBIDB_LITE); mobidb-lite (MOBIDB_LITE); mobidb-lite (MOBIDB_LITE); IPR018517 (PROSITE_PATTERNS); IPR000571 (PROSITE_PROFILES); IPR035587 (CDD); SSF51395 (SUPERFAMILY)	F:GO:0017150; F:GO:0046872; F:GO:0003824; P:GO:0008033; F:GO:0050660; P:GO:0055114	F:tRNA dihydrouridine synthase activity; F:metal ion binding; F:catalytic activity; P:tRNA processing; F:flavin adenine dinucleotide binding; P:oxidation-reduction process
[INTERPRO, BLASTED, MAPPED, GO-SLIM]	ACA1_031680	ELR15970	Arf GTPase activating	210	3	1.24e-43	88.67	1	F:GO:0030234	F:enzyme regulator activity			mobidb-lite (MOBIDB_LITE)	no GO terms	no GO terms
[INTERPRO, BLASTED]	ACA1_031780	ELR19154	nuclear RNase	972	20	0	52.2						IPR036866 (G3DSA:3.60.15.GENE3D); IPR001279 (PFAM); IPR036866 (SUPERFAMILY)	no GO terms	no GO terms
[INTERPRO, BLASTED, MAPPED, GO-SLIM]	ACA1_031790	ELR19155	domain-containing	1239	20	0	57.8	3	P:GO:0007165; C:GO:0005575; F:GO:0030234	P:signal transduction; C:cellular_component; F:enzyme regulator activity			IPR000331 (PFAM); IPR000331 (PROSITE_PROFILES); IPR035974 (SUPERFAMILY)	P:GO:0051056; F:GO:0005096	P:regulation of small GTPase mediated signal transduction; F:GTPase activator activity
[INTERPRO, BLASTED, MAPPED]	ACA1_031800	ELR19156	von Willebrand factor type A domain containing	1902	20	0	55.7	2	C:GO:0016020; C:GO:0016021	C:membrane; C:integral component of membrane			IPR002035 (SMART); IPR002035 (PFAM); IPR036465 (G3DSA:3.40.50.GENE3D); IPR002035 (PROSITE_PROFILES); IPR036465 (SUPERFAMILY)	no GO terms	no GO terms
[INTERPRO, BLASTED, MAPPED, GO-SLIM]	ACA1_031810	ELR19157	hypothetical protein ACA1_031810	579	1	2.1e-72	100	1	C:GO:0005575	C:cellular_component			no IPS match	no IPS match	no IPS match
[INTERPRO, BLASTED, GO-SLIM]	ACA1_031820	ELR19158	SH3 domain containing	3360	1	0	100	1	F:GO:0003674	F:molecular_function			Coil (COILS); Coil (COILS); Coil (COILS); Coil (COILS); Coil (COILS); Coil (COILS); G3DSA:2.30.30.40 (GENE3D); mobidb-lite (MOBIDB_LITE); mobidb-lite (MOBIDB_LITE); mobidb-lite (MOBIDB_LITE); mobidb-lite (MOBIDB_LITE); mobidb-lite (MOBIDB_LITE); mobidb-lite (MOBIDB_LITE); mobidb-lite (MOBIDB_LITE); mobidb-lite (MOBIDB_LITE); IPR036028 (SUPERFAMILY)	F:GO:0005515	F:protein binding
[INTERPRO, BLASTED, MAPPED, GO-SLIM]	ACA1_031830	ELR19159	F-box SKP2A-like	897	20	0	50.65	1	P:GO:0008150	P:biological_process			IPR006553 (SMART); IPR032675 (G3DSA:3.80.10.GENE3D); G3DSA:1.20.1280.50 (GENE3D); IPR032675 (G3DSA:3.80.10.GENE3D); SSF52047 (SUPERFAMILY)	no GO terms	no GO terms
[INTERPRO, BLASTED]	ACA1_031840	ELR19160	DUF3223 domain-containing	489	11	2.66e-113	51.36						G3DSA:3.10.450.40 (GENE3D); PF11523 (PFAM)	no GO terms	no GO terms
[INTERPRO, BLASTED, MAPPED, GO-SLIM]	ACA1_031850	ELR19161	tyrosine phosphatase	1659	20	0	56.4	5	F:GO:0016791; P:GO:0048856; P:GO:0006464; P:GO:0006520; C:GO:0005575	F:phosphatase activity; P:anatomical structure development; P:cellular protein modification process; P:cellular amino acid metabolic process; C:cellular_component	EC:3.1.3.16; EC:3.1.3.48; EC:3.1.3.41	Protein-serine/threonine phosphatase; Protein-tyrosine-phosphatase; 4-nitrophenylphosphatase	Coil (COILS); Coil (COILS); IPR000242 (PRINTS); IPR003595 (SMART); IPR000242 (SMART); IPR029021 (G3DSA:3.90.190.GENE3D); IPR000242 (PFAM); mobidb-lite (MOBIDB_LITE); mobidb-lite (MOBIDB_LITE); IPR016130 (PROSITE_PATTERNS); IPR000387 (PROSITE_PROFILES); IPR000242 (PROSITE_PROFILES); cd00047 (CDD); IPR029021 (SUPERFAMILY)	F:GO:0004725; P:GO:0006470; F:GO:0016791; P:GO:0016311	F:protein tyrosine phosphatase activity; P:protein dephosphorylation; F:phosphatase activity; P:dephosphorylation
[INTERPRO, BLASTED, MAPPED, GO-SLIM]	ACA1_031860	ELR19162	cyclic AMP receptor A	1038	20	0	53.65	2	C:GO:0005575; F:GO:0004871	C:cellular_component; F:signal transducer activity			IPR022340 (PRINTS); IPR022343 (PRINTS); G3DSA:1.20.1070.10 (GENE3D); PF05462 (PFAM); mobidb-lite (MOBIDB_LITE); mobidb-lite (MOBIDB_LITE); IPR017981 (PROSITE_PROFILES); SSF81321 (SUPERFAMILY)	F:GO:0004888; C:GO:0016021; P:GO:0007166	F:transmembrane signaling receptor activity; C:integral component of membrane; P:cell surface receptor signaling pathway
[INTERPRO, BLASTED, MAPPED, GO-SLIM]	ACA1_031870	ELR19163	#NAME?	522	20	5.31e-125	81.8	3	F:GO:0016791; P:GO:0006464; P:GO:0006520	F:phosphatase activity; P:cellular protein modification process; P:cellular amino acid metabolic process	EC:3.1.3.16; EC:3.1.3.48; EC:3.1.3.41	Protein-serine/threonine phosphatase; Protein-tyrosine-phosphatase; 4-nitrophenylphosphatase	IPR020428 (PRINTS); IPR004861 (PFAM); IPR029021 (G3DSA:3.90.190.GENE3D); IPR016130 (PROSITE_PATTERNS); IPR000387 (PROSITE_PROFILES); IPR029021 (SUPERFAMILY)	F:GO:0004725; F:GO:0016791; P:GO:0016311	F:protein tyrosine phosphatase activity; F:phosphatase activity; P:dephosphorylation
[INTERPRO, BLASTED]	ACA1_031880	ELR19164	hypothetical protein ACA1_031880	801	3	7.46e-173	72.33						PS51257 (PROSITE_PROFILES)	no GO terms	no GO terms
[INTERPRO, BLASTED, MAPPED, GO-SLIM]	ACA1_031890	ELR19165	serine threonine kinase	5184	20	0	63.45	7	P:GO:0044281; F:GO:0043167; F:GO:0016829; P:GO:0006464; P:GO:0034641; C:GO:0005575; F:GO:0016301	P:small molecule metabolic process; F:ion binding; F:lyase activity; P:cellular protein modification process; P:cellular nitrogen compound metabolic process; C:cellular_component; F:kinase activity			IPR000719 (SMART); G3DSA:3.30.200.20 (GENE3D); G3DSA:1.10.510.10 (GENE3D); G3DSA:3.40.50.2300 (GENE3D); IPR028081 (PFAM); G3DSA:3.40.50.2300 (GENE3D); IPR029787 (G3DSA:3.30.70.GENE3D); G3DSA:3.30.200.20 (GENE3D); G3DSA:3.40.50.2300 (GENE3D); IPR001245 (PFAM); G3DSA:1.10.510.10 (GENE3D); G3DSA:3.40.50.2300 (GENE3D); mobidb-lite (MOBIDB_LITE); mobidb-lite (MOBIDB_LITE); IPR008271 (PROSITE_PATTERNS)…	F:GO:0005524; F:GO:0004672; P:GO:0006468	F:ATP binding; F:protein kinase activity; P:protein phosphorylation
[INTERPRO, BLASTED]	ACA1_031900	ELR19166	hypothetical protein ACA1_031900	1338	4	0	66						Coil (COILS); Coil (COILS); IPR011989 (G3DSA:1.25.10.GENE3D); mobidb-lite (MOBIDB_LITE); mobidb-lite (MOBIDB_LITE)	no GO terms	no GO terms
[INTERPRO, BLASTED]	ACA1_031910	ELR19167	Fbox domain containing	405	9	1.26e-95	59.56						no IPS match	no IPS match	no IPS match
[INTERPRO, BLASTED, GO-SLIM]	ACA1_031920	ELR19168	Fbox domain containing	702	9	9.86e-171	57.33	1	F:GO:0003674	F:molecular_function			G3DSA:1.20.1280.50 (GENE3D); mobidb-lite (MOBIDB_LITE); IPR036047 (SUPERFAMILY)	F:GO:0005515	F:protein binding
[INTERPRO, BLASTED]	ACA1_031930	ELR19169	hypothetical protein ACA1_031930	447	7	6.49e-104	58						no IPS match	no IPS match	no IPS match
[INTERPRO, BLASTED, MAPPED, GO-SLIM]	ACA1_031940	ELR19170	hypothetical protein ACA1_031940	579	5	2.35e-75	74.8	1	C:GO:0005575	C:cellular_component			no IPS match	no IPS match	no IPS match
[INTERPRO, BLASTED, MAPPED]	ACA1_031950	ELR19171	CBS domain containing	912	20	0	54	1	F:GO:0003824	F:catalytic activity			IPR000644 (SMART); G3DSA:3.10.580.10 (GENE3D); G3DSA:3.10.580.10 (GENE3D); IPR000644 (PFAM); IPR000644 (PROSITE_PROFILES); cd02205 (CDD); SSF54631 (SUPERFAMILY); SSF54631 (SUPERFAMILY)	no GO terms	no GO terms
[INTERPRO, BLASTED, MAPPED, GO-SLIM]	ACA1_031960	ELR19172	inositol oxygenase	888	20	0	67.3	8	P:GO:0044281; P:GO:0005975; C:GO:0005737; F:GO:0016491; P:GO:0009056; F:GO:0043167; P:GO:0044712; P:GO:0044723	P:small molecule metabolic process; P:carbohydrate metabolic process; C:cytoplasm; F:oxidoreductase activity; P:catabolic process; F:ion binding; P:single-organism catabolic process; P:single-organism carbohydrate metabolic process	EC:1.13.99.1	Inositol oxygenase	IPR007828 (PFAM); G3DSA:1.10.3210.10 (GENE3D); SSF109604 (SUPERFAMILY)	F:GO:0050113; C:GO:0005737; F:GO:0005506; P:GO:0019310; P:GO:0055114	F:inositol oxygenase activity; C:cytoplasm; F:iron ion binding; P:inositol catabolic process; P:oxidation-reduction process
[INTERPRO, BLASTED, MAPPED]	ACA1_031970	ELR19173	actin 1	936	20	0	46.55	2	F:GO:0000166; F:GO:0005524	F:nucleotide binding; F:ATP binding			IPR004000 (SMART); G3DSA:3.30.420.40 (GENE3D); G3DSA:3.30.420.40 (GENE3D); IPR004000 (PFAM); G3DSA:3.30.420.40 (GENE3D); SSF53067 (SUPERFAMILY)	no GO terms	no GO terms
[INTERPRO, BLASTED, MAPPED, GO-SLIM]	ACA1_031980	ELR19174	hypothetical protein ACA1_031980	525	1	5.58e-72	100	1	C:GO:0005575	C:cellular_component			Coil (COILS); mobidb-lite (MOBIDB_LITE)	no GO terms	no GO terms
[INTERPRO, BLASTED, MAPPED, GO-SLIM]	ACA1_031990	ELR19175	group 2 domain containing	2148	20	0	49.05	1	C:GO:0005575	C:cellular_component			mobidb-lite (MOBIDB_LITE)	no GO terms	no GO terms
[INTERPRO, BLASTED, MAPPED, GO-SLIM]	ACA1_032000	ELR19176	hypothetical protein ACA1_032000	2232	20	0	46.05	1	C:GO:0005575	C:cellular_component			no IPS match	no IPS match	no IPS match
[INTERPRO, BLASTED, MAPPED, GO-SLIM]	ACA1_032200	ELR11486	LIM domain containing	492	20	3.67e-116	49.75	4	F:GO:0043167; P:GO:0048856; C:GO:0043226; C:GO:0005622	F:ion binding; P:anatomical structure development; C:organelle; C:intracellular			IPR001781 (SMART); G3DSA:2.10.110.10 (GENE3D); IPR001781 (PFAM); G3DSA:2.10.110.10 (GENE3D); IPR001781 (PROSITE_PATTERNS); IPR001781 (PROSITE_PROFILES); SSF57716 (SUPERFAMILY)	no GO terms	no GO terms
[INTERPRO, BLASTED, MAPPED, GO-SLIM]	ACA1_032210	ELR11487	beta-carotene 15,15 -monooxygenase	624	20	2.11e-150	64	2	F:GO:0016491; C:GO:0005575	F:oxidoreductase activity; C:cellular_component	EC:1.13.11	Acting on single donors with incorporation of molecular oxygen (oxygenases). The oxygen incorporated need not be derived from O(2)	IPR004294 (PFAM)	F:GO:0016702; P:GO:0055114	F:oxidoreductase activity, acting on single donors with incorporation of molecular oxygen, incorporation of two atoms of oxygen; P:oxidation-reduction process
[INTERPRO, BLASTED, MAPPED, GO-SLIM]	ACA1_032320	ELR11488	NAD(P)-dependent oxidoreductase	861	20	0	55.15	1	F:GO:0003674	F:molecular_function			G3DSA:3.40.50.720 (GENE3D); IPR001509 (PFAM); cd08946 (CDD); IPR036291 (SUPERFAMILY)	F:GO:0050662; F:GO:0003824	F:coenzyme binding; F:catalytic activity
[INTERPRO, NO-BLAST]	ACA1_032330	ELR11489	---NA---	231									Coil (COILS); mobidb-lite (MOBIDB_LITE)	no GO terms	no GO terms
[INTERPRO, BLASTED, MAPPED, GO-SLIM]	ACA1_032430	ELR24494	exocyst complex component	4611	20	0	55.75	4	P:GO:0016192; C:GO:0005737; F:GO:0043167; C:GO:0043234	P:vesicle-mediated transport; C:cytoplasm; F:ion binding; C:protein complex			IPR000433 (SMART); IPR000433 (PFAM); IPR007225 (PFAM); mobidb-lite (MOBIDB_LITE); mobidb-lite (MOBIDB_LITE); mobidb-lite (MOBIDB_LITE); mobidb-lite (MOBIDB_LITE); mobidb-lite (MOBIDB_LITE); mobidb-lite (MOBIDB_LITE); IPR000433 (PROSITE_PATTERNS); IPR000433 (PROSITE_PROFILES); cd02338 (CDD); SSF57850 (SUPERFAMILY)	F:GO:0008270; P:GO:0006904; C:GO:0000145	F:zinc ion binding; P:vesicle docking involved in exocytosis; C:exocyst
[INTERPRO, BLASTED, GO-SLIM]	ACA1_032840	ELR24495	hypothetical protein ACA1_032840, partial	1527	2	0	99.5	1	F:GO:0003674	F:molecular_function			G3DSA:1.10.8.10 (GENE3D); mobidb-lite (MOBIDB_LITE); IPR009060 (SUPERFAMILY)	F:GO:0005515	F:protein binding
[INTERPRO, BLASTED, MAPPED, GO-SLIM]	ACA1_033140	ELR12186	(2Fe-2S)-binding	921	20	0	59.2	3	F:GO:0016491; F:GO:0043167; C:GO:0005575	F:oxidoreductase activity; F:ion binding; C:cellular_component	EC:1.13.12; EC:1.14.13.122	Acting on single donors with incorporation of molecular oxygen (oxygenases). The oxygen incorporated need not be derived from O(2); Chlorophyllide-a oxygenase	G3DSA:3.90.380.10 (GENE3D); IPR017941 (PFAM); IPR036922 (G3DSA:2.102.10.GENE3D); IPR017941 (PROSITE_PROFILES); SSF55961 (SUPERFAMILY); IPR036922 (SUPERFAMILY)	F:GO:0016491; P:GO:0055114; F:GO:0051537	F:oxidoreductase activity; P:oxidation-reduction process; F:2 iron, 2 sulfur cluster binding
[INTERPRO, BLASTED]	ACA1_033250	ELR12187	hypothetical protein ACA1_033250	333	1	2.43e-37	100						mobidb-lite (MOBIDB_LITE)	no GO terms	no GO terms
[INTERPRO, BLASTED, MAPPED, GO-SLIM]	ACA1_033360	ELR12188	hypothetical protein ACA1_033360	543	2	1.75e-107	100	1	C:GO:0005575	C:cellular_component			no IPS match	no IPS match	no IPS match
[INTERPRO, BLASTED, MAPPED, GO-SLIM]	ACA1_033370	ELR12189	tetracycline resistance MFS efflux pump	1575	20	0	54.35	3	P:GO:0055085; C:GO:0005575; F:GO:0003674	P:transmembrane transport; C:cellular_component; F:molecular_function			IPR001958 (PRINTS); G3DSA:1.20.1250.20 (GENE3D); IPR011701 (PFAM); IPR005829 (PROSITE_PATTERNS); PS51257 (PROSITE_PROFILES); IPR020846 (PROSITE_PROFILES); IPR020846 (CDD); IPR036259 (SUPERFAMILY)	P:GO:0055085; C:GO:0016021; F:GO:0005215	P:transmembrane transport; C:integral component of membrane; F:transporter activity
[INTERPRO, BLASTED, MAPPED, GO-SLIM]	ACA1_033380	ELR12190	(2Fe-2S)-binding	1500	20	0	49.6	3	F:GO:0016491; F:GO:0043167; C:GO:0005575	F:oxidoreductase activity; F:ion binding; C:cellular_component	EC:1.13.12; EC:1.14.13.122	Acting on single donors with incorporation of molecular oxygen (oxygenases). The oxygen incorporated need not be derived from O(2); Chlorophyllide-a oxygenase	G3DSA:3.90.380.10 (GENE3D); IPR013626 (PFAM); IPR036922 (G3DSA:2.102.10.GENE3D); IPR017941 (PFAM); IPR017941 (PROSITE_PROFILES); SSF55961 (SUPERFAMILY); IPR036922 (SUPERFAMILY)	F:GO:0016491; P:GO:0055114; F:GO:0010277; F:GO:0051537	F:oxidoreductase activity; P:oxidation-reduction process; F:chlorophyllide a oxygenase [overall] activity; F:2 iron, 2 sulfur cluster binding
[INTERPRO, BLASTED, MAPPED, GO-SLIM]	ACA1_033390	ELR12191	gamma-tubulin complex component 3 homolog	870	20	4.07e-148	47.4	6	C:GO:0005815; P:GO:0007010; C:GO:0005737; P:GO:0006461; C:GO:0043234; F:GO:0008092	C:microtubule organizing center; P:cytoskeleton organization; C:cytoplasm; P:protein complex assembly; C:protein complex; F:cytoskeletal protein binding			IPR007259 (PFAM); mobidb-lite (MOBIDB_LITE); mobidb-lite (MOBIDB_LITE)	C:GO:0005815; P:GO:0007020; C:GO:0000922; F:GO:0043015; P:GO:0000226	C:microtubule organizing center; P:microtubule nucleation; C:spindle pole; F:gamma-tubulin binding; P:microtubule cytoskeleton organization
[INTERPRO, BLASTED, MAPPED, GO-SLIM]	ACA1_033400	ELR12192	Gamma-tubulin complex component 3	1854	20	0	53.95	7	C:GO:0005815; P:GO:0007010; C:GO:0005737; P:GO:0006461; C:GO:0043234; F:GO:0008092; P:GO:0007049	C:microtubule organizing center; P:cytoskeleton organization; C:cytoplasm; P:protein complex assembly; C:protein complex; F:cytoskeletal protein binding; P:cell cycle			IPR007259 (PFAM); mobidb-lite (MOBIDB_LITE); mobidb-lite (MOBIDB_LITE)	C:GO:0005815; P:GO:0007020; C:GO:0000922; F:GO:0043015; P:GO:0000226	C:microtubule organizing center; P:microtubule nucleation; C:spindle pole; F:gamma-tubulin binding; P:microtubule cytoskeleton organization
[INTERPRO, BLASTED, MAPPED]	ACA1_033410	ELR12193	KR domain-containing	588	20	1.05e-115	63.7	3	F:GO:0016491; F:GO:0019166; P:GO:0055114	F:oxidoreductase activity; F:trans-2-enoyl-CoA reductase (NADPH) activity; P:oxidation-reduction process			mobidb-lite (MOBIDB_LITE)	no GO terms	no GO terms
[INTERPRO, BLASTED]	ACA1_033420	ELR12194	KR domain-containing	330	20	1.06e-58	67.9						IPR002347 (PRINTS); G3DSA:3.40.50.720 (GENE3D); IPR002347 (PFAM); IPR036291 (SUPERFAMILY)	no GO terms	no GO terms
[INTERPRO, BLASTED]	ACA1_033430	ELR12195	hypothetical protein ACA1_033430	876	1	0	100						mobidb-lite (MOBIDB_LITE)	no GO terms	no GO terms
[INTERPRO, BLASTED]	ACA1_033440	ELR12196	hypothetical protein ACA1_033440	861	1	0	100						IPR032675 (G3DSA:3.80.10.GENE3D); mobidb-lite (MOBIDB_LITE); SSF52047 (SUPERFAMILY)	no GO terms	no GO terms
[INTERPRO, BLASTED, MAPPED]	ACA1_033450	ELR12197	tyrosine serine	2280	20	0	50	7	F:GO:0000166; F:GO:0003676; F:GO:0004725; F:GO:0016791; P:GO:0016311; P:GO:0035335; F:GO:0016787	F:nucleotide binding; F:nucleic acid binding; F:protein tyrosine phosphatase activity; F:phosphatase activity; P:dephosphorylation; P:peptidyl-tyrosine dephosphorylation; F:hydrolase activity			Coil (COILS); Coil (COILS); IPR029021 (G3DSA:3.90.190.GENE3D); IPR026893 (PFAM); mobidb-lite (MOBIDB_LITE); mobidb-lite (MOBIDB_LITE); IPR029021 (SUPERFAMILY)	no GO terms	no GO terms
[INTERPRO, BLASTED, MAPPED, GO-SLIM]	ACA1_033460	ELR12198	phosphatidylinositol N-acetylglucosaminyltransferase subunit Y-domain-containing	303	20	1.87e-69	68.85	1	C:GO:0005575	C:cellular_component			IPR029164 (PFAM)	no GO terms	no GO terms
[INTERPRO, BLASTED]	ACA1_033470	ELR12199	hypothetical protein ACA1_033470	234	1	4.45e-36	100						IPR008011 (PFAM)	no GO terms	no GO terms
[INTERPRO, BLASTED]	ACA1_033480	ELR12200	hypothetical protein ACA1_033480	804	5	4.4e-159	74.2						mobidb-lite (MOBIDB_LITE)	no GO terms	no GO terms
[INTERPRO, BLASTED, MAPPED, GO-SLIM]	ACA1_033490	ELR12201	cellulase (glycosyl hydrolase family 5) subfamily	1596	20	0	67.05	2	P:GO:0005975; F:GO:0016798	P:carbohydrate metabolic process; F:hydrolase activity, acting on glycosyl bonds			G3DSA:3.20.20.80 (GENE3D); IPR001547 (PFAM); mobidb-lite (MOBIDB_LITE); IPR018087 (PROSITE_PATTERNS); PS51257 (PROSITE_PROFILES); IPR017853 (SUPERFAMILY)	P:GO:0005975; F:GO:0004553	P:carbohydrate metabolic process; F:hydrolase activity, hydrolyzing O-glycosyl compounds
[INTERPRO, BLASTED, MAPPED, GO-SLIM]	ACA1_033500	ELR12202	AAA domain containing	3060	20	0	64.75	3	F:GO:0043167; C:GO:0043234; C:GO:0005622	F:ion binding; C:protein complex; C:intracellular			IPR001660 (SMART); IPR003593 (SMART); G3DSA:3.40.50.300 (GENE3D); IPR003959 (PFAM); G3DSA:1.10.150.50 (GENE3D); IPR001660 (PFAM); G3DSA:3.40.50.300 (GENE3D); mobidb-lite (MOBIDB_LITE); mobidb-lite (MOBIDB_LITE); IPR001660 (PROSITE_PROFILES); cd00009 (CDD); IPR013761 (SUPERFAMILY); IPR027417 (SUPERFAMILY)	F:GO:0005524; F:GO:0005515	F:ATP binding; F:protein binding
[INTERPRO, BLASTED, MAPPED, GO-SLIM]	ACA1_033510	ELR12203	AAA family ATPase	594	20	8.05e-111	61.2	1	F:GO:0043167	F:ion binding			G3DSA:3.40.50.300 (GENE3D); G3DSA:1.10.8.60 (GENE3D); IPR003959 (PFAM); IPR027417 (SUPERFAMILY)	F:GO:0005524	F:ATP binding
[INTERPRO, BLASTED]	ACA1_033520	ELR12204	hypothetical protein ACA1_033520	309	2	8.85e-50	77						IPR036691 (G3DSA:3.60.10.GENE3D); mobidb-lite (MOBIDB_LITE); mobidb-lite (MOBIDB_LITE)	no GO terms	no GO terms
[INTERPRO, BLASTED, MAPPED]	ACA1_033530	ELR12205	Ras family	474	3	6.64e-114	71.33	6	F:GO:0005525; F:GO:0000166; P:GO:0007165; P:GO:0007264; C:GO:0016020; C:GO:0005622	F:GTP binding; F:nucleotide binding; P:signal transduction; P:small GTPase mediated signal transduction; C:membrane; C:intracellular			mobidb-lite (MOBIDB_LITE)	no GO terms	no GO terms
[INTERPRO, BLASTED]	ACA1_033540	ELR12206	hypothetical protein ACA1_033540	2949	2	0	93.5						mobidb-lite (MOBIDB_LITE)	no GO terms	no GO terms
[INTERPRO, BLASTED, MAPPED, GO-SLIM]	ACA1_033550	ELR12207	methionine aminopeptidase 2B	1527	20	0	83.85	5	C:GO:0005737; F:GO:0043167; P:GO:0006464; P:GO:0051604; F:GO:0008233	C:cytoplasm; F:ion binding; P:cellular protein modification process; P:protein maturation; F:peptidase activity	EC:3.4.11	Acting on peptide bonds (peptidases)	IPR001714 (PRINTS); IPR000994 (PFAM); IPR002468 (TIGRFAM); G3DSA:3.90.230.10 (GENE3D); mobidb-lite (MOBIDB_LITE); IPR018349 (PROSITE_PATTERNS); IPR002468 (HAMAP); IPR002468 (CDD); IPR036005 (SUPERFAMILY); IPR036390 (SUPERFAMILY)	P:GO:0006508; F:GO:0008235; F:GO:0004177	P:proteolysis; F:metalloexopeptidase activity; F:aminopeptidase activity
[INTERPRO, BLASTED]	ACA1_033560	ELR12208	hypothetical protein ACA1_033560	2751	2	0	93						IPR011989 (G3DSA:1.25.10.GENE3D); mobidb-lite (MOBIDB_LITE)	no GO terms	no GO terms
[INTERPRO, BLASTED, MAPPED, GO-SLIM]	ACA1_033570	ELR12209	methionine aminopeptidase 2B	1524	20	0	84.15	5	C:GO:0005737; F:GO:0043167; P:GO:0006464; P:GO:0051604; F:GO:0008233	C:cytoplasm; F:ion binding; P:cellular protein modification process; P:protein maturation; F:peptidase activity	EC:3.4.11	Acting on peptide bonds (peptidases)	IPR001714 (PRINTS); G3DSA:3.90.230.10 (GENE3D); IPR002468 (TIGRFAM); IPR000994 (PFAM); mobidb-lite (MOBIDB_LITE); IPR018349 (PROSITE_PATTERNS); IPR002468 (HAMAP); IPR002468 (CDD); IPR036390 (SUPERFAMILY); IPR036005 (SUPERFAMILY)	P:GO:0006508; F:GO:0008235; F:GO:0004177	P:proteolysis; F:metalloexopeptidase activity; F:aminopeptidase activity
[INTERPRO, BLASTED, MAPPED, GO-SLIM]	ACA1_033580	ELR12210	RCC1 repeat	1725	20	0	52.2	1	C:GO:0005575	C:cellular_component			no IPS match	no IPS match	no IPS match
[INTERPRO, BLASTED, MAPPED, GO-SLIM]	ACA1_033590	ELR12211	carnitine O-acetyltransferase isoform X2	1866	20	0	59.45	3	P:GO:0008150; F:GO:0016746; C:GO:0005739	P:biological_process; F:transferase activity, transferring acyl groups; C:mitochondrion			G3DSA:3.30.559.10 (GENE3D); IPR000542 (PFAM); IPR000542 (PROSITE_PATTERNS); IPR000542 (PROSITE_PATTERNS); SSF52777 (SUPERFAMILY); SSF52777 (SUPERFAMILY)	F:GO:0016746	F:transferase activity, transferring acyl groups
[INTERPRO, BLASTED, MAPPED, GO-SLIM]	ACA1_033600	ELR12212	CST complex subunit CTC1-like isoform X3	3183	4	0	57.5	1	F:GO:0003677	F:DNA binding			IPR029156 (PFAM); mobidb-lite (MOBIDB_LITE)	F:GO:0003697	F:single-stranded DNA binding
[INTERPRO, BLASTED, MAPPED, GO-SLIM]	ACA1_033610	ELR12213	membrane glyco yil173w	2316	20	0	45.5	3	C:GO:0005794; P:GO:0006810; F:GO:0003674	C:Golgi apparatus; P:transport; F:molecular_function			IPR006581 (SMART); IPR031778 (PFAM); IPR031777 (PFAM); IPR015943 (G3DSA:2.130.10.GENE3D); mobidb-lite (MOBIDB_LITE); mobidb-lite (MOBIDB_LITE); SSF110296 (SUPERFAMILY)	F:GO:0005515; C:GO:0016021	F:protein binding; C:integral component of membrane
[INTERPRO, BLASTED, MAPPED, GO-SLIM]	ACA1_033620	ELR12214	zinc C3HC4 type (RING finger) domain containing	567	3	1.84e-103	76.33	1	F:GO:0003674	F:molecular_function			Coil (COILS); IPR013083 (G3DSA:3.30.40.GENE3D); mobidb-lite (MOBIDB_LITE); IPR008974 (SUPERFAMILY)	F:GO:0005515	F:protein binding
[INTERPRO, BLASTED, MAPPED]	ACA1_033630	ELR12215	hypothetical protein ACA1_033630	816	6	1.36e-175	68.67	2	C:GO:0016020; C:GO:0016021	C:membrane; C:integral component of membrane			mobidb-lite (MOBIDB_LITE)	no GO terms	no GO terms
[INTERPRO, BLASTED, MAPPED, GO-SLIM]	ACA1_033640	ELR12216	Ser Thr phosphatase family	1215	20	0	69.45	3	P:GO:0044281; F:GO:0043167; P:GO:0034655	P:small molecule metabolic process; F:ion binding; P:nucleobase-containing compound catabolic process			IPR029052 (G3DSA:3.60.21.GENE3D); IPR004843 (PFAM); IPR006762 (PFAM); cd07406 (CDD); IPR029052 (SUPERFAMILY)	F:GO:0005525; F:GO:0016787	F:GTP binding; F:hydrolase activity
[INTERPRO, BLASTED]	ACA1_033650	ELR12217	hypothetical protein ACA1_033650	204	6	5.1e-39	87.17						no IPS match	no IPS match	no IPS match
[INTERPRO, BLASTED, MAPPED, GO-SLIM]	ACA1_033660	ELR12218	5 -nucleotidase	900	20	8.53e-162	57.4	3	P:GO:0044281; P:GO:0034655; F:GO:0003674	P:small molecule metabolic process; P:nucleobase-containing compound catabolic process; F:molecular_function			Coil (COILS); IPR036907 (G3DSA:3.90.780.GENE3D); IPR008334 (PFAM); mobidb-lite (MOBIDB_LITE); IPR036907 (SUPERFAMILY)	P:GO:0009166; F:GO:0016787	P:nucleotide catabolic process; F:hydrolase activity
[INTERPRO, BLASTED, MAPPED, GO-SLIM]	ACA1_033670	ELR12219	Ras-related GTP-binding	1029	20	0	85	9	C:GO:0005634; C:GO:0005768; P:GO:0007165; F:GO:0003924; P:GO:0006914; F:GO:0043167; C:GO:0043234; P:GO:0006950; C:GO:0005764	C:nucleus; C:endosome; P:signal transduction; F:GTPase activity; P:autophagy; F:ion binding; C:protein complex; P:response to stress; C:lysosome	EC:3.6.1.15	Nucleoside-triphosphate phosphatase	IPR006762 (PFAM); G3DSA:3.40.50.300 (GENE3D); cd11385 (CDD); IPR027417 (SUPERFAMILY)	F:GO:0005525	F:GTP binding
[INTERPRO, BLASTED]	ACA1_033680	ELR12220	hypothetical protein ACA1_033680	348	1	3.14e-79	100						mobidb-lite (MOBIDB_LITE)	no GO terms	no GO terms
[INTERPRO, BLASTED, MAPPED]	ACA1_033700	ELR12221	NAD dependent epimerase dehydratase family	813	20	0	67.8	2	F:GO:0050662; F:GO:0003824	F:coenzyme binding; F:catalytic activity			G3DSA:3.40.50.720 (GENE3D); IPR036291 (SUPERFAMILY)	no GO terms	no GO terms
[INTERPRO, BLASTED]	ACA1_033720	ELR12222	hypothetical protein ACA1_033720	654	1	2.31e-139	100						no IPS match	no IPS match	no IPS match
[INTERPRO, BLASTED, MAPPED, GO-SLIM]	ACA1_033730	ELR12223	TLC domain-containing	852	20	0	50.1	1	C:GO:0005575	C:cellular_component			IPR006634 (SMART); IPR006634 (PFAM); IPR006634 (PROSITE_PROFILES)	C:GO:0016021	C:integral component of membrane
[INTERPRO, BLASTED]	ACA1_033740	ELR12224	hypothetical protein ACA1_033740	318	1	1.26e-32	100						mobidb-lite (MOBIDB_LITE)	no GO terms	no GO terms
[INTERPRO, BLASTED, MAPPED, GO-SLIM]	ACA1_033760	ELR12225	cytochrome P450	1332	20	0	51.6	2	F:GO:0016491; F:GO:0043167	F:oxidoreductase activity; F:ion binding			Coil (COILS); IPR002403 (PRINTS); IPR036396 (G3DSA:1.10.630.GENE3D); IPR001128 (PFAM); IPR017972 (PROSITE_PATTERNS); IPR036396 (SUPERFAMILY)	F:GO:0005506; F:GO:0016705; P:GO:0055114; F:GO:0004497; F:GO:0020037	F:iron ion binding; F:oxidoreductase activity, acting on paired donors, with incorporation or reduction of molecular oxygen; P:oxidation-reduction process; F:monooxygenase activity; F:heme binding
[INTERPRO, BLASTED, MAPPED, GO-SLIM]	ACA1_033770	ELR12226	MYC binding	3414	20	0	55.85	1	F:GO:0043167	F:ion binding			Coil (COILS); Coil (COILS); Coil (COILS); SM01197 (SMART); IPR001841 (SMART); IPR013083 (G3DSA:3.30.40.GENE3D); G3DSA:2.20.25.20 (GENE3D); IPR013083 (G3DSA:3.30.40.GENE3D); IPR001841 (PFAM); IPR002867 (PFAM); mobidb-lite (MOBIDB_LITE); mobidb-lite (MOBIDB_LITE); mobidb-lite (MOBIDB_LITE); mobidb-lite (MOBIDB_LITE); mobidb-lite (MOBIDB_LITE); mobidb-lite (MOBIDB_LITE); IPR017907 (PROSITE_PATTERNS)…	no GO terms	no GO terms
[INTERPRO, BLASTED, GO-SLIM]	ACA1_033780	ELR12227	SPRY domain containing ran-binding	1101	19	0	55.16	1	F:GO:0003674	F:molecular_function			G3DSA:1.20.1280.50 (GENE3D); IPR001870 (PROSITE_PROFILES); IPR013320 (SUPERFAMILY); IPR036047 (SUPERFAMILY)	F:GO:0005515	F:protein binding
[INTERPRO, BLASTED, MAPPED, GO-SLIM]	ACA1_033790	ELR12228	reverse transcriptase	876	20	0	58.25	3	F:GO:0016779; P:GO:0009058; P:GO:0006259	F:nucleotidyltransferase activity; P:biosynthetic process; P:DNA metabolic process	EC:2.7.7.49	RNA-directed DNA polymerase	G3DSA:1.20.1480.30 (GENE3D)	no GO terms	no GO terms
[INTERPRO, BLASTED, GO-SLIM]	ACA1_033890	ELR16461	hypothetical protein ACA1_033890	261	1	1.11e-56	100	1	F:GO:0003674	F:molecular_function			IPR015943 (G3DSA:2.130.10.GENE3D); IPR036322 (SUPERFAMILY)	F:GO:0005515	F:protein binding
[INTERPRO, BLASTED]	ACA1_033900	ELR16462	hypothetical protein ACA1_033900	855	1	2.77e-111	100						mobidb-lite (MOBIDB_LITE); mobidb-lite (MOBIDB_LITE); mobidb-lite (MOBIDB_LITE); mobidb-lite (MOBIDB_LITE)	no GO terms	no GO terms
[INTERPRO, BLASTED, GO-SLIM]	ACA1_033910	ELR16463	nuclear receptor interaction	630	20	2.64e-142	51.05	1	F:GO:0003674	F:molecular_function			IPR011042 (G3DSA:2.120.10.GENE3D); mobidb-lite (MOBIDB_LITE); IPR036322 (SUPERFAMILY)	F:GO:0005515	F:protein binding
[INTERPRO, BLASTED, MAPPED, GO-SLIM]	ACA1_034020	ELR16464	polyadenylate-binding RBP47B	282	20	2.5e-48	73.35	1	F:GO:0003674	F:molecular_function			IPR000504 (SMART); IPR000504 (PFAM); G3DSA:3.30.70.330 (GENE3D); IPR000504 (PROSITE_PROFILES); cd12344 (CDD); IPR035979 (SUPERFAMILY)	F:GO:0003676	F:nucleic acid binding
[INTERPRO, BLASTED, MAPPED, GO-SLIM]	ACA1_034030	ELR16465	polyadenylate-binding RBP47B	1275	20	0	62.6	1	F:GO:0003674	F:molecular_function			IPR000504 (SMART); G3DSA:3.30.70.330 (GENE3D); G3DSA:3.30.70.330 (GENE3D); IPR000504 (PFAM); G3DSA:3.30.70.330 (GENE3D); mobidb-lite (MOBIDB_LITE); IPR000504 (PROSITE_PROFILES); cd12344 (CDD); IPR035979 (SUPERFAMILY); IPR035979 (SUPERFAMILY)	F:GO:0003676	F:nucleic acid binding
[INTERPRO, BLASTED, MAPPED, GO-SLIM]	ACA1_034040	ELR16466	ankyrin repeat-containing	780	4	7.48e-167	67.75	2	C:GO:0005575; F:GO:0003674	C:cellular_component; F:molecular_function			IPR002110 (SMART); IPR002110 (PFAM); IPR036770 (G3DSA:1.25.40.GENE3D); PF13637 (PFAM); IPR020683 (PROSITE_PROFILES); IPR002110 (PROSITE_PROFILES); IPR020683 (CDD); IPR036770 (SUPERFAMILY)	F:GO:0005515	F:protein binding
[INTERPRO, BLASTED, MAPPED, GO-SLIM]	ACA1_034050	ELR16467	EF hand domain containing	534	19	1.38e-88	53.26	1	F:GO:0043167	F:ion binding			Coil (COILS); G3DSA:1.10.238.10 (GENE3D); G3DSA:1.10.238.10 (GENE3D); mobidb-lite (MOBIDB_LITE); IPR018247 (PROSITE_PATTERNS); IPR002048 (PROSITE_PROFILES); IPR011992 (SUPERFAMILY)	F:GO:0005509	F:calcium ion binding
[INTERPRO, BLASTED, GO-SLIM]	ACA1_034060	ELR16468	DDB1- and CUL4-associated factor 10	378	20	4.28e-89	63.1	1	F:GO:0003674	F:molecular_function			IPR001680 (SMART); IPR024977 (PFAM); IPR015943 (G3DSA:2.130.10.GENE3D); IPR017986 (PROSITE_PROFILES); IPR001680 (PROSITE_PROFILES); IPR036322 (SUPERFAMILY)	F:GO:0005515	F:protein binding
[INTERPRO, BLASTED, GO-SLIM]	ACA1_034070	ELR16469	hypothetical protein ACA1_034070	1353	3	1.76e-158	62.33	1	F:GO:0003674	F:molecular_function			IPR015943 (G3DSA:2.130.10.GENE3D); mobidb-lite (MOBIDB_LITE); IPR036322 (SUPERFAMILY)	F:GO:0005515	F:protein binding
[INTERPRO, BLASTED, MAPPED, GO-SLIM]	ACA1_034080	ELR16470	domain containing	2811	20	0	55.55	2	P:GO:0007165; F:GO:0003674	P:signal transduction; F:molecular_function			IPR001452 (PRINTS); IPR001452 (SMART); IPR000219 (SMART); IPR035899 (G3DSA:1.20.900.GENE3D); IPR001452 (PFAM); G3DSA:2.30.30.40 (GENE3D); IPR000219 (PFAM); IPR011993 (G3DSA:2.30.29.GENE3D); mobidb-lite (MOBIDB_LITE); mobidb-lite (MOBIDB_LITE); mobidb-lite (MOBIDB_LITE); mobidb-lite (MOBIDB_LITE); IPR000219 (PROSITE_PROFILES); IPR000048 (PROSITE_PROFILES); IPR001452 (PROSITE_PROFILES); IPR000219 (…	P:GO:0035023; F:GO:0005515; F:GO:0005089	P:regulation of Rho protein signal transduction; F:protein binding; F:Rho guanyl-nucleotide exchange factor activity
[INTERPRO, BLASTED, MAPPED, GO-SLIM]	ACA1_034090	ELR16471	serine threonine- kinase SIK1	2970	20	0	67.9	7	F:GO:0043167; P:GO:0006464; P:GO:0006520; P:GO:0034641; P:GO:0009058; F:GO:0016301; C:GO:0005622	F:ion binding; P:cellular protein modification process; P:cellular amino acid metabolic process; P:cellular nitrogen compound metabolic process; P:biosynthetic process; F:kinase activity; C:intracellular	EC:2.7.11	Transferring phosphorus-containing groups	IPR000719 (SMART); IPR000014 (SMART); G3DSA:1.10.510.10 (GENE3D); IPR000719 (PFAM); IPR000014 (PFAM); G3DSA:3.30.450.20 (GENE3D); G3DSA:3.30.200.20 (GENE3D); G3DSA:3.30.450.20 (GENE3D); IPR013767 (PFAM); IPR000014 (TIGRFAM); G3DSA:3.30.450.20 (GENE3D); mobidb-lite (MOBIDB_LITE); mobidb-lite (MOBIDB_LITE); mobidb-lite (MOBIDB_LITE); mobidb-lite (MOBIDB_LITE); IPR008271 (PROSITE_PATTERNS); IPR01744…	F:GO:0005524; P:GO:0006355; F:GO:0004672; P:GO:0006468	F:ATP binding; P:regulation of transcription, DNA-templated; F:protein kinase activity; P:protein phosphorylation
[INTERPRO, BLASTED, MAPPED]	ACA1_034100	ELR16472	Xanthine uracil thiamine ascorbate permease family	384	12	1.52e-61	62.75	2	C:GO:0016020; C:GO:0016021	C:membrane; C:integral component of membrane			no IPS match	no IPS match	no IPS match
[INTERPRO, BLASTED, MAPPED, GO-SLIM]	ACA1_034110	ELR16473	hypothetical protein ACA1_034110	525	2	1.46e-127	75.5	5	C:GO:0005768; P:GO:0007165; P:GO:0042592; P:GO:0006464; C:GO:0043234	C:endosome; P:signal transduction; P:homeostatic process; P:cellular protein modification process; C:protein complex			IPR028209 (PFAM); mobidb-lite (MOBIDB_LITE)	P:GO:0071230; C:GO:0031902; P:GO:0007040; P:GO:0032439; C:GO:0045121; C:GO:0071986; P:GO:0043410; P:GO:0032008; P:GO:0042632; P:GO:0001919	P:cellular response to amino acid stimulus; C:late endosome membrane; P:lysosome organization; P:endosome localization; C:membrane raft; C:Ragulator complex; P:positive regulation of MAPK cascade; P:positive regulation of TOR signaling; P:cholesterol homeostasis; P:regulation of receptor recycling
[INTERPRO, BLASTED, MAPPED, GO-SLIM]	ACA1_034120	ELR16474	RNA superfamily	1275	20	0	66.3	3	F:GO:0003723; F:GO:0008168; P:GO:0034641	F:RNA binding; F:methyltransferase activity; P:cellular nitrogen compound metabolic process			IPR001537 (PFAM); IPR029026 (G3DSA:3.40.1280.GENE3D); mobidb-lite (MOBIDB_LITE); mobidb-lite (MOBIDB_LITE); IPR029028 (SUPERFAMILY)	F:GO:0008173; F:GO:0003723; P:GO:0006396	F:RNA methyltransferase activity; F:RNA binding; P:RNA processing
[INTERPRO, BLASTED, MAPPED, GO-SLIM]	ACA1_034130	ELR16475	Urea active transporter	2022	20	0	67.75	4	F:GO:0022891; F:GO:0022892; F:GO:0022857; C:GO:0005575	F:substrate-specific transmembrane transporter activity; F:substrate-specific transporter activity; F:transmembrane transporter activity; C:cellular_component			IPR001734 (PFAM); IPR001734 (PROSITE_PROFILES); cd11476 (CDD)	P:GO:0055085; F:GO:0022857; C:GO:0016020	P:transmembrane transport; F:transmembrane transporter activity; C:membrane
[INTERPRO, BLASTED, MAPPED, GO-SLIM]	ACA1_034140	ELR16476	Urea transporter	1248	20	0	53.95	4	C:GO:0005623; F:GO:0022891; F:GO:0022892; F:GO:0022857	C:cell; F:substrate-specific transmembrane transporter activity; F:substrate-specific transporter activity; F:transmembrane transporter activity			IPR029020 (G3DSA:1.10.3430.GENE3D); IPR004937 (PFAM); IPR004937 (PIRSF); mobidb-lite (MOBIDB_LITE)	P:GO:0071918; C:GO:0016021; F:GO:0015204	P:urea transmembrane transport; C:integral component of membrane; F:urea transmembrane transporter activity
[INTERPRO, BLASTED, MAPPED, GO-SLIM]	ACA1_034150	ELR16477	hypothetical protein ACA1_034150	939	1	0	100	1	C:GO:0005575	C:cellular_component			PS51257 (PROSITE_PROFILES)	no GO terms	no GO terms
[INTERPRO, BLASTED, MAPPED, GO-SLIM]	ACA1_034160	ELR16478	Band domain-containing	1146	20	0	51	1	C:GO:0005856	C:cytoskeleton			IPR019749 (SMART); G3DSA:3.10.20.90 (GENE3D); IPR014352 (G3DSA:1.20.80.GENE3D); IPR011993 (G3DSA:2.30.29.GENE3D); IPR019748 (PFAM); IPR000299 (PROSITE_PROFILES); IPR019748 (CDD); IPR035963 (SUPERFAMILY); IPR011993 (SUPERFAMILY); IPR029071 (SUPERFAMILY)	C:GO:0005856	C:cytoskeleton
[INTERPRO, BLASTED, MAPPED, GO-SLIM]	ACA1_034170	ELR16479	phospholipid-transporting ATPase 3	4320	20	0	60.7	7	F:GO:0016887; P:GO:0061024; P:GO:0044802; F:GO:0022892; C:GO:0005737; F:GO:0043167; C:GO:0005794	F:ATPase activity; P:membrane organization; P:single-organism membrane organization; F:substrate-specific transporter activity; C:cytoplasm; F:ion binding; C:Golgi apparatus	EC:3.6.1.3; EC:3.6.3.1; EC:3.6.1.15	Adenosinetriphosphatase; Phospholipid-translocating ATPase; Nucleoside-triphosphate phosphatase	PR00119 (PRINTS); IPR023299 (G3DSA:3.40.1110.GENE3D); IPR006539 (TIGRFAM); G3DSA:1.20.1110.10 (GENE3D); PF13246 (PFAM); G3DSA:2.70.150.10 (GENE3D); PF00122 (PFAM); IPR032631 (PFAM); IPR001757 (TIGRFAM); IPR032630 (PFAM); mobidb-lite (MOBIDB_LITE); mobidb-lite (MOBIDB_LITE); mobidb-lite (MOBIDB_LITE); IPR018303 (PROSITE_PATTERNS); cd02073 (CDD); IPR023299 (SUPERFAMILY); IPR008250 (SUPERFAMILY); IP…	F:GO:0000166; F:GO:0000287; F:GO:0005524; C:GO:0016021; P:GO:0015914; F:GO:0004012	F:nucleotide binding; F:magnesium ion binding; F:ATP binding; C:integral component of membrane; P:phospholipid transport; F:phospholipid-translocating ATPase activity
[INTERPRO, BLASTED, MAPPED, GO-SLIM]	ACA1_034290	ELR22597	CAMK CAMK1 kinase	951	20	0	62.55	3	F:GO:0043167; P:GO:0006464; F:GO:0016301	F:ion binding; P:cellular protein modification process; F:kinase activity			IPR000719 (SMART); G3DSA:3.30.200.20 (GENE3D); IPR000719 (PFAM); G3DSA:1.10.510.10 (GENE3D); G3DSA:1.10.510.10 (GENE3D); IPR001245 (PFAM); IPR017441 (PROSITE_PATTERNS); IPR000719 (PROSITE_PROFILES); cd05117 (CDD); IPR011009 (SUPERFAMILY)	F:GO:0005524; F:GO:0004672; P:GO:0006468	F:ATP binding; F:protein kinase activity; P:protein phosphorylation
[INTERPRO, BLASTED, MAPPED, GO-SLIM]	ACA1_034300	ELR22598	integral membrane GPR137B	1029	20	0	48.9	1	C:GO:0005575	C:cellular_component			IPR009457 (PFAM); mobidb-lite (MOBIDB_LITE)	no GO terms	no GO terms
[INTERPRO, BLASTED, MAPPED, GO-SLIM]	ACA1_034330	ELR22599	elongation factor	1614	20	0	55.45	4	F:GO:0003924; F:GO:0043167; F:GO:0008135; C:GO:0005840	F:GTPase activity; F:ion binding; F:translation factor activity, RNA binding; C:ribosome	EC:3.6.1.15	Nucleoside-triphosphate phosphatase	IPR000795 (PRINTS); G3DSA:3.40.50.300 (GENE3D); G3DSA:2.40.30.10 (GENE3D); IPR000795 (PFAM); G3DSA:1.20.1280.50 (GENE3D); IPR001810 (PFAM); IPR001810 (PROSITE_PROFILES); IPR000795 (PROSITE_PROFILES); IPR009001 (SUPERFAMILY); IPR036047 (SUPERFAMILY); IPR027417 (SUPERFAMILY)	F:GO:0005525; F:GO:0005515; F:GO:0003924	F:GTP binding; F:protein binding; F:GTPase activity
[INTERPRO, BLASTED]	ACA1_034340	ELR22600	hypothetical protein ACA1_034340	201	2	2.87e-39	87.5						no IPS match	no IPS match	no IPS match
[INTERPRO, BLASTED, MAPPED, GO-SLIM]	ACA1_034460	ELR22601	AChain Crystal Structure Of Engineered Northeast Structural Genomics Consortium Target	549	20	6.94e-119	62.8	1	F:GO:0003674	F:molecular_function			IPR002110 (SMART); IPR020683 (PFAM); IPR036770 (G3DSA:1.25.40.GENE3D); IPR002110 (PROSITE_PROFILES); IPR020683 (PROSITE_PROFILES); IPR020683 (CDD); IPR036770 (SUPERFAMILY)	F:GO:0005515	F:protein binding
[INTERPRO, BLASTED, MAPPED, GO-SLIM]	ACA1_034470	ELR22602	2OGFe(II) oxygenase family oxidoreductase	861	20	0	51.75	2	F:GO:0016491; F:GO:0043167	F:oxidoreductase activity; F:ion binding			IPR006620 (SMART); G3DSA:2.60.120.620 (GENE3D); mobidb-lite (MOBIDB_LITE)	F:GO:0031418; F:GO:0005506; F:GO:0016705; P:GO:0055114	F:L-ascorbic acid binding; F:iron ion binding; F:oxidoreductase activity, acting on paired donors, with incorporation or reduction of molecular oxygen; P:oxidation-reduction process
[INTERPRO, BLASTED, MAPPED, GO-SLIM]	ACA1_034480	ELR22603	Multisensor hybrid histidine	5208	20	0	64.05	4	P:GO:0006464; F:GO:0016301; F:GO:0004871; C:GO:0005622	P:cellular protein modification process; F:kinase activity; F:signal transducer activity; C:intracellular	EC:2.7.13.3	Histidine kinase	Coil (COILS); IPR004358 (PRINTS); IPR003661 (SMART); IPR000014 (SMART); IPR003594 (SMART); IPR001789 (SMART); G3DSA:3.40.50.2300 (GENE3D); G3DSA:1.10.287.130 (GENE3D); IPR036890 (G3DSA:3.30.565.GENE3D); IPR000014 (TIGRFAM); IPR029016 (G3DSA:3.30.450.GENE3D); IPR036890 (G3DSA:3.30.565.GENE3D); IPR003661 (PFAM); IPR029016 (G3DSA:3.30.450.GENE3D); IPR001789 (PFAM); G3DSA:3.30.450.20 (GENE3D); IPR003…	F:GO:0000155; P:GO:0007165; P:GO:0000160; F:GO:0016772; P:GO:0016310	F:phosphorelay sensor kinase activity; P:signal transduction; P:phosphorelay signal transduction system; F:transferase activity, transferring phosphorus-containing groups; P:phosphorylation
[INTERPRO, BLASTED]	ACA1_034490	ELR22604	hypothetical protein ACA1_034490	534	1	1.16e-63	100						mobidb-lite (MOBIDB_LITE); mobidb-lite (MOBIDB_LITE); mobidb-lite (MOBIDB_LITE)	no GO terms	no GO terms
[INTERPRO, BLASTED, MAPPED]	ACA1_034500	ELR22605	hypothetical protein ACA1_034500	600	3	1.03e-134	65.33	2	F:GO:0016491; P:GO:0055114	F:oxidoreductase activity; P:oxidation-reduction process			IPR027443 (G3DSA:2.60.120.GENE3D); mobidb-lite (MOBIDB_LITE)	no GO terms	no GO terms
[INTERPRO, BLASTED, MAPPED, GO-SLIM]	ACA1_034510	ELR22606	Rho GTPase	582	20	3.13e-139	83	6	P:GO:0051301; P:GO:0007165; F:GO:0003924; F:GO:0043167; C:GO:0005622; C:GO:0005886	P:cell division; P:signal transduction; F:GTPase activity; F:ion binding; C:intracellular; C:plasma membrane	EC:3.6.1.15	Nucleoside-triphosphate phosphatase	PR00449 (PRINTS); SM00175 (SMART); SM00173 (SMART); SM00174 (SMART); SM00176 (SMART); IPR005225 (TIGRFAM); IPR001806 (PFAM); G3DSA:3.30.70.1390 (GENE3D); G3DSA:3.40.50.300 (GENE3D); IPR003578 (PROSITE_PROFILES); cd00157 (CDD); IPR027417 (SUPERFAMILY)	F:GO:0005525; P:GO:0007264; F:GO:0003924; C:GO:0005622	F:GTP binding; P:small GTPase mediated signal transduction; F:GTPase activity; C:intracellular
[INTERPRO, BLASTED, MAPPED, GO-SLIM]	ACA1_034520	ELR22607	Frizzled Smoothened family membrane region	1590	20	0	51.4	2	C:GO:0005575; F:GO:0004871	C:cellular_component; F:signal transducer activity			IPR000539 (PRINTS); IPR000539 (SMART); G3DSA:1.20.1070.10 (GENE3D); IPR000539 (PFAM); mobidb-lite (MOBIDB_LITE); IPR017981 (PROSITE_PROFILES)	F:GO:0004888; C:GO:0016020; C:GO:0016021; P:GO:0007166	F:transmembrane signaling receptor activity; C:membrane; C:integral component of membrane; P:cell surface receptor signaling pathway
[INTERPRO, BLASTED, MAPPED, GO-SLIM]	ACA1_034530	ELR22608	hypothetical protein ACA1_034530	753	1	1.6e-142	100	1	C:GO:0005575	C:cellular_component			mobidb-lite (MOBIDB_LITE)	no GO terms	no GO terms
[INTERPRO, BLASTED, MAPPED, GO-SLIM]	ACA1_034540	ELR22609	40S ribosomal S18	489	20	7.07e-107	90.9	6	F:GO:0003723; F:GO:0003735; C:GO:0005829; P:GO:0042254; C:GO:0005840; P:GO:0006412	F:RNA binding; F:structural constituent of ribosome; C:cytosol; P:ribosome biogenesis; C:ribosome; P:translation			IPR001892 (PFAM); IPR001892 (PIRSF); IPR027437 (G3DSA:4.10.910.GENE3D); G3DSA:1.10.8.50 (GENE3D); mobidb-lite (MOBIDB_LITE); IPR018269 (PROSITE_PATTERNS); IPR001892 (PROSITE_PROFILES); IPR001892 (HAMAP); IPR010979 (SUPERFAMILY)	F:GO:0003676; F:GO:0003723; F:GO:0003735; C:GO:0005840; C:GO:0005622; P:GO:0006412	F:nucleic acid binding; F:RNA binding; F:structural constituent of ribosome; C:ribosome; C:intracellular; P:translation
[INTERPRO, BLASTED, MAPPED, GO-SLIM]	ACA1_034550	ELR22610	40S ribosomal	363	20	3.23e-83	91.7	7	F:GO:0003723; F:GO:0003735; C:GO:0005829; P:GO:0042254; C:GO:0005840; C:GO:0005576; P:GO:0006412	F:RNA binding; F:structural constituent of ribosome; C:cytosol; P:ribosome biogenesis; C:ribosome; C:extracellular region; P:translation			IPR001848 (PRINTS); IPR027486 (SMART); IPR036838 (G3DSA:3.30.70.GENE3D); IPR005729 (TIGRFAM); IPR027486 (PFAM); IPR018268 (PROSITE_PATTERNS); IPR001848 (HAMAP); IPR036838 (SUPERFAMILY)	F:GO:0003723; F:GO:0003735; C:GO:0015935; C:GO:0005840; C:GO:0005622; P:GO:0006412	F:RNA binding; F:structural constituent of ribosome; C:small ribosomal subunit; C:ribosome; C:intracellular; P:translation
[INTERPRO, BLASTED, MAPPED, GO-SLIM]	ACA1_034560	ELR22611	kinase domain containing	4002	20	0	63.6	3	F:GO:0043167; P:GO:0006464; F:GO:0016301	F:ion binding; P:cellular protein modification process; F:kinase activity	EC:2.7.10	Transferring phosphorus-containing groups	Coil (COILS); Coil (COILS); IPR001245 (PRINTS); IPR020635 (SMART); G3DSA:1.10.510.10 (GENE3D); G3DSA:3.30.200.20 (GENE3D); G3DSA:3.30.200.20 (GENE3D); IPR001245 (PFAM); G3DSA:1.10.510.10 (GENE3D); mobidb-lite (MOBIDB_LITE); mobidb-lite (MOBIDB_LITE); mobidb-lite (MOBIDB_LITE); mobidb-lite (MOBIDB_LITE); mobidb-lite (MOBIDB_LITE); mobidb-lite (MOBIDB_LITE); IPR017441 (PROSITE_PATTERNS); IPR000719 …	F:GO:0005524; F:GO:0004713; F:GO:0004672; P:GO:0006468	F:ATP binding; F:protein tyrosine kinase activity; F:protein kinase activity; P:protein phosphorylation
[INTERPRO, BLASTED, MAPPED, GO-SLIM]	ACA1_034570	ELR22612	transcription factor E2FB	1515	20	0	76.2	6	C:GO:0005634; F:GO:0003677; F:GO:0003700; C:GO:0043234; P:GO:0034641; P:GO:0009058	C:nucleus; F:DNA binding; F:transcription factor activity, sequence-specific DNA binding; C:protein complex; P:cellular nitrogen compound metabolic process; P:biosynthetic process			Coil (COILS); Coil (COILS); IPR003316 (SMART); IPR003316 (PFAM); IPR032198 (PFAM); IPR036388 (G3DSA:1.10.10.GENE3D); mobidb-lite (MOBIDB_LITE); mobidb-lite (MOBIDB_LITE); IPR032198 (CDD); IPR036390 (SUPERFAMILY); IPR037241 (SUPERFAMILY)	C:GO:0005667; F:GO:0003700; P:GO:0006355; F:GO:0046983	C:transcription factor complex; F:transcription factor activity, sequence-specific DNA binding; P:regulation of transcription, DNA-templated; F:protein dimerization activity
[INTERPRO, BLASTED, MAPPED, GO-SLIM]	ACA1_034580	ELR22613	hypothetical protein ACA1_034580	876	1	4.96e-110	100	1	C:GO:0005575	C:cellular_component			mobidb-lite (MOBIDB_LITE)	no GO terms	no GO terms
[INTERPRO, BLASTED, MAPPED, GO-SLIM]	ACA1_034590	ELR22614	probable ATP-dependent RNA helicase DHX37	3969	20	0	63.05	3	F:GO:0016887; F:GO:0043167; F:GO:0004386	F:ATPase activity; F:ion binding; F:helicase activity	EC:3.6.1.3; EC:3.6.1.15	Adenosinetriphosphatase; Nucleoside-triphosphate phosphatase	Coil (COILS); Coil (COILS); IPR001650 (SMART); IPR007502 (SMART); IPR014001 (SMART); IPR007502 (PFAM); G3DSA:3.40.50.300 (GENE3D); IPR011709 (PFAM); G3DSA:3.40.50.300 (GENE3D); IPR001650 (PFAM); IPR011545 (PFAM); mobidb-lite (MOBIDB_LITE); mobidb-lite (MOBIDB_LITE); mobidb-lite (MOBIDB_LITE); mobidb-lite (MOBIDB_LITE); IPR002464 (PROSITE_PATTERNS); IPR014001 (PROSITE_PROFILES); IPR001650 (PROSITE…	F:GO:0003676; F:GO:0005524; F:GO:0004386	F:nucleic acid binding; F:ATP binding; F:helicase activity
[INTERPRO, BLASTED]	ACA1_034600	ELR22615	TPA: UPF0428 CXorf56 homolog	708	10	1.74e-171	53.8						mobidb-lite (MOBIDB_LITE)	no GO terms	no GO terms
[INTERPRO, BLASTED]	ACA1_034610	ELR22616	component of the counting factor complex	696	20	9.15e-152	60.1						no IPS match	no IPS match	no IPS match
[INTERPRO, BLASTED, MAPPED, GO-SLIM]	ACA1_034720	ELR22617	C2 domain containing	1947	20	0	57.55	1	F:GO:0003674	F:molecular_function			IPR000008 (PRINTS); IPR000008 (SMART); IPR035892 (G3DSA:2.60.40.GENE3D); G3DSA:1.10.8.10 (GENE3D); IPR000008 (PFAM); mobidb-lite (MOBIDB_LITE); mobidb-lite (MOBIDB_LITE); mobidb-lite (MOBIDB_LITE); IPR000008 (PROSITE_PROFILES); IPR015940 (PROSITE_PROFILES); cd00030 (CDD); IPR035892 (SUPERFAMILY); IPR009060 (SUPERFAMILY)	F:GO:0005515	F:protein binding
[INTERPRO, NO-BLAST]	ACA1_034930	ELR22618	---NA---	228									mobidb-lite (MOBIDB_LITE); mobidb-lite (MOBIDB_LITE)	no GO terms	no GO terms
[INTERPRO, BLASTED, MAPPED, GO-SLIM]	ACA1_035040	ELR22619	Focal adhesion kinase 1	459	3	5.24e-57	89.33	2	P:GO:0006464; F:GO:0016301	P:cellular protein modification process; F:kinase activity			G3DSA:1.10.510.10 (GENE3D); IPR001245 (PFAM); mobidb-lite (MOBIDB_LITE); IPR011009 (SUPERFAMILY)	F:GO:0004672; P:GO:0006468	F:protein kinase activity; P:protein phosphorylation
[INTERPRO, BLASTED]	ACA1_035240	ELR22194	DUF1963 domain-containing	1068	20	0	42.6						IPR035948 (G3DSA:2.30.320.GENE3D); mobidb-lite (MOBIDB_LITE); mobidb-lite (MOBIDB_LITE)	no GO terms	no GO terms
[INTERPRO, BLASTED]	ACA1_035250	ELR22195	hypothetical protein ACA1_035250	1257	1	6.68e-160	100						mobidb-lite (MOBIDB_LITE); mobidb-lite (MOBIDB_LITE); mobidb-lite (MOBIDB_LITE)	no GO terms	no GO terms
[INTERPRO, BLASTED, MAPPED, GO-SLIM]	ACA1_035260	ELR22196	guanine nucleotide-binding G(o) subunit alpha	1068	20	0	68	4	C:GO:0005623; F:GO:0003924; F:GO:0043167; F:GO:0004871	C:cell; F:GTPase activity; F:ion binding; F:signal transducer activity	EC:3.6.1.15	Nucleoside-triphosphate phosphatase	IPR001019 (PRINTS); IPR001019 (SMART); G3DSA:3.40.50.300 (GENE3D); IPR001019 (PFAM); IPR001019 (CDD); IPR011025 (SUPERFAMILY); IPR027417 (SUPERFAMILY)	P:GO:0007186; P:GO:0007165; F:GO:0019001; F:GO:0003924; F:GO:0031683; F:GO:0004871	P:G-protein coupled receptor signaling pathway; P:signal transduction; F:guanyl nucleotide binding; F:GTPase activity; F:G-protein beta/gamma-subunit complex binding; F:signal transducer activity
[INTERPRO, BLASTED]	ACA1_035270	ELR22197	hypothetical protein ACA1_035270	1653	1	7.34e-73	100						Coil (COILS); mobidb-lite (MOBIDB_LITE); mobidb-lite (MOBIDB_LITE)	no GO terms	no GO terms
[INTERPRO, BLASTED]	ACA1_035280	ELR22198	hypothetical protein ACA1_035280	591	1	1.57e-57	100						Coil (COILS); Coil (COILS); mobidb-lite (MOBIDB_LITE)	no GO terms	no GO terms
[INTERPRO, BLASTED, MAPPED, GO-SLIM]	ACA1_035290	ELR22199	hypothetical protein ACA1_035290	210	1	8.17e-17	100	1	C:GO:0005575	C:cellular_component			mobidb-lite (MOBIDB_LITE)	no GO terms	no GO terms
[INTERPRO, BLASTED, MAPPED]	ACA1_035300	ELR22200	DUF4965 domain-containing	2130	20	0	60.75	1	F:GO:0003824	F:catalytic activity			IPR032515 (PFAM); IPR014870 (PFAM); IPR033433 (PFAM); IPR032514 (PFAM)	no GO terms	no GO terms
[INTERPRO, BLASTED, MAPPED, GO-SLIM]	ACA1_035310	ELR22201	long-chain fatty acid-- ligase	1629	20	0	60.6	2	P:GO:0008150; F:GO:0003674	P:biological_process; F:molecular_function			G3DSA:3.30.300.30 (GENE3D); IPR000873 (PFAM); G3DSA:3.40.50.980 (GENE3D); G3DSA:3.40.50.980 (GENE3D); G3DSA:3.40.50.980 (GENE3D); G3DSA:2.30.38.10 (GENE3D); IPR020845 (PROSITE_PATTERNS); cd05907 (CDD); SSF56801 (SUPERFAMILY)	F:GO:0003824; P:GO:0008152	F:catalytic activity; P:metabolic process
[INTERPRO, BLASTED, MAPPED, GO-SLIM]	ACA1_035320	ELR22202	hypothetical protein ACA1_035320	276	1	5.38e-43	100	1	C:GO:0005575	C:cellular_component			IPR021157 (G3DSA:1.20.5.GENE3D); cd12087 (CDD)	no GO terms	no GO terms
[INTERPRO, BLASTED, MAPPED, GO-SLIM]	ACA1_035330	ELR22203	Helicase and polymerase-containing TEBICHI	2367	20	0	53.8	2	F:GO:0043167; F:GO:0004386	F:ion binding; F:helicase activity	EC:3.6.1.15	Nucleoside-triphosphate phosphatase	Coil (COILS); IPR014001 (SMART); IPR001650 (SMART); G3DSA:3.40.50.300 (GENE3D); IPR011545 (PFAM); G3DSA:3.40.50.300 (GENE3D); G3DSA:1.10.150.20 (GENE3D); IPR001650 (PFAM); mobidb-lite (MOBIDB_LITE); IPR001650 (PROSITE_PROFILES); IPR014001 (PROSITE_PROFILES); cd00046 (CDD); IPR001650 (CDD); IPR027417 (SUPERFAMILY); SSF158702 (SUPERFAMILY); IPR027417 (SUPERFAMILY)	F:GO:0003676; F:GO:0005524	F:nucleic acid binding; F:ATP binding
[INTERPRO, BLASTED, MAPPED]	ACA1_035340	ELR22204	HSP20-like chaperone domain-containing	1683	20	0	50.1	4	F:GO:0005525; F:GO:0003924; C:GO:0016020; C:GO:0016021	F:GTP binding; F:GTPase activity; C:membrane; C:integral component of membrane			IPR008978 (G3DSA:2.60.40.GENE3D); G3DSA:3.40.50.300 (GENE3D); IPR002068 (PFAM); cd06464 (CDD); IPR027417 (SUPERFAMILY); IPR008978 (SUPERFAMILY)	no GO terms	no GO terms
[INTERPRO, BLASTED, MAPPED, GO-SLIM]	ACA1_035350	ELR22205	kinase domain containing	3369	20	0	61	3	F:GO:0043167; P:GO:0006464; F:GO:0016301	F:ion binding; P:cellular protein modification process; F:kinase activity	EC:2.7.10	Transferring phosphorus-containing groups	Coil (COILS); Coil (COILS); Coil (COILS); IPR001245 (PRINTS); IPR020635 (SMART); G3DSA:3.30.200.20 (GENE3D); IPR001245 (PFAM); G3DSA:1.10.510.10 (GENE3D); G3DSA:3.30.200.20 (GENE3D); mobidb-lite (MOBIDB_LITE); mobidb-lite (MOBIDB_LITE); mobidb-lite (MOBIDB_LITE); mobidb-lite (MOBIDB_LITE); mobidb-lite (MOBIDB_LITE); mobidb-lite (MOBIDB_LITE); mobidb-lite (MOBIDB_LITE); IPR008266 (PROSITE_PATTERNS…	F:GO:0005524; F:GO:0004713; F:GO:0004672; P:GO:0006468	F:ATP binding; F:protein tyrosine kinase activity; F:protein kinase activity; P:protein phosphorylation
[INTERPRO, BLASTED, MAPPED, GO-SLIM]	ACA1_035360	ELR22206	actin binding	396	20	1.34e-92	66.65	2	F:GO:0008092; C:GO:0005622	F:cytoskeletal protein binding; C:intracellular			IPR002108 (SMART); IPR029006 (G3DSA:3.40.20.GENE3D); IPR002108 (PFAM); IPR002108 (PROSITE_PROFILES); cd11282 (CDD); SSF55753 (SUPERFAMILY)	F:GO:0003779; C:GO:0005622	F:actin binding; C:intracellular
[INTERPRO, BLASTED, MAPPED, GO-SLIM]	ACA1_035370	ELR22207	NAK MPSK kinase	912	20	0	59.8	4	F:GO:0043167; P:GO:0006464; P:GO:0006520; F:GO:0016301	F:ion binding; P:cellular protein modification process; P:cellular amino acid metabolic process; F:kinase activity	EC:2.7.11	Transferring phosphorus-containing groups	Coil (COILS); IPR000719 (SMART); G3DSA:1.10.510.10 (GENE3D); G3DSA:3.30.200.20 (GENE3D); PIRSF000654 (PIRSF); IPR000719 (PFAM); IPR017441 (PROSITE_PATTERNS); IPR008271 (PROSITE_PATTERNS); IPR000719 (PROSITE_PROFILES); IPR011009 (SUPERFAMILY)	F:GO:0005524; F:GO:0004672; P:GO:0006468	F:ATP binding; F:protein kinase activity; P:protein phosphorylation
[INTERPRO, BLASTED, MAPPED, GO-SLIM]	ACA1_035380	ELR22208	peptidyl-prolyl cis-trans isomerase H	456	20	1.69e-109	86.5	8	C:GO:0005737; P:GO:0006461; P:GO:0006464; P:GO:0006397; P:GO:0006457; P:GO:0044403; C:GO:0005654; F:GO:0016853	C:cytoplasm; P:protein complex assembly; P:cellular protein modification process; P:mRNA processing; P:protein folding; P:symbiosis, encompassing mutualism through parasitism; C:nucleoplasm; F:isomerase activity	EC:5.2.1.8	Peptidylprolyl isomerase	IPR002130 (PRINTS); IPR024936 (PIRSF); IPR029000 (G3DSA:2.40.100.GENE3D); IPR002130 (PFAM); IPR020892 (PROSITE_PATTERNS); IPR002130 (PROSITE_PROFILES); IPR029000 (SUPERFAMILY)	F:GO:0003755; P:GO:0000413; P:GO:0006457	F:peptidyl-prolyl cis-trans isomerase activity; P:protein peptidyl-prolyl isomerization; P:protein folding
[INTERPRO, BLASTED, MAPPED, GO-SLIM]	ACA1_035390	ELR22209	hypothetical protein ACA1_035390	1272	1	0	100	1	C:GO:0005575	C:cellular_component			no IPS match	no IPS match	no IPS match
[INTERPRO, BLASTED, GO-SLIM]	ACA1_035400	ELR22210	Fbox domain containing	1017	1	0	100	1	F:GO:0003674	F:molecular_function			IPR006626 (SMART); IPR001810 (PFAM); IPR012334 (G3DSA:2.160.20.GENE3D); PF13229 (PFAM); G3DSA:1.20.1280.50 (GENE3D); mobidb-lite (MOBIDB_LITE); IPR001810 (PROSITE_PROFILES); IPR036047 (SUPERFAMILY); IPR011050 (SUPERFAMILY)	F:GO:0005515	F:protein binding
[INTERPRO, BLASTED, MAPPED, GO-SLIM]	ACA1_035410	ELR22211	hypothetical protein ACA1_035410	648	1	1.17e-103	100	1	C:GO:0005575	C:cellular_component			G3DSA:1.20.5.510 (GENE3D)	no GO terms	no GO terms
[INTERPRO, BLASTED, MAPPED, GO-SLIM]	ACA1_035420	ELR22212	carrier superfamily	1731	20	0	58.15	2	P:GO:0055085; C:GO:0005575	P:transmembrane transport; C:cellular_component			IPR002067 (PRINTS); G3DSA:1.10.238.10 (GENE3D); IPR018108 (PFAM); G3DSA:1.10.238.10 (GENE3D); IPR023395 (G3DSA:1.50.40.GENE3D); G3DSA:1.10.238.10 (GENE3D); mobidb-lite (MOBIDB_LITE); IPR018108 (PROSITE_PROFILES); IPR023395 (SUPERFAMILY); IPR011992 (SUPERFAMILY)	P:GO:0055085	P:transmembrane transport
[INTERPRO, BLASTED, MAPPED]	ACA1_035430	ELR22213	smr domain-containing	390	20	1.44e-91	56.4	3	F:GO:0046872; C:GO:0016020; C:GO:0016021	F:metal ion binding; C:membrane; C:integral component of membrane			IPR002625 (PFAM); IPR013899 (PFAM); mobidb-lite (MOBIDB_LITE); IPR002625 (PROSITE_PROFILES); IPR036063 (SUPERFAMILY)	no GO terms	no GO terms
[INTERPRO, BLASTED, GO-SLIM]	ACA1_035440	ELR22214	CUE domain containing	2391	1	0	100	1	F:GO:0003674	F:molecular_function			Coil (COILS); Coil (COILS); IPR003892 (SMART); G3DSA:1.10.8.10 (GENE3D); G3DSA:1.10.8.10 (GENE3D); IPR003892 (PFAM); mobidb-lite (MOBIDB_LITE); mobidb-lite (MOBIDB_LITE); mobidb-lite (MOBIDB_LITE); mobidb-lite (MOBIDB_LITE); mobidb-lite (MOBIDB_LITE); IPR003892 (PROSITE_PROFILES); cd14279 (CDD); cd14279 (CDD); cd14279 (CDD); IPR009060 (SUPERFAMILY); IPR009060 (SUPERFAMILY)	F:GO:0005515	F:protein binding
[INTERPRO, BLASTED, MAPPED, GO-SLIM]	ACA1_035450	ELR22215	GATS 2	1056	20	0	47.2	1	C:GO:0005575	C:cellular_component			G3DSA:3.30.2130.10 (GENE3D); IPR027795 (PFAM); G3DSA:3.30.2130.10 (GENE3D); SSF55021 (SUPERFAMILY); SSF55021 (SUPERFAMILY)	no GO terms	no GO terms
[INTERPRO, BLASTED, MAPPED, GO-SLIM]	ACA1_035460	ELR22216	MFS transporter	1401	20	0	60.05	3	C:GO:0005575; P:GO:0006810; F:GO:0003674	C:cellular_component; P:transport; F:molecular_function			G3DSA:1.20.1250.20 (GENE3D); IPR001927 (TIGRFAM); PF13347 (PFAM); G3DSA:1.20.1250.20 (GENE3D); IPR018043 (PROSITE_PATTERNS); IPR020846 (CDD); IPR036259 (SUPERFAMILY)	P:GO:0006814; C:GO:0016020; F:GO:0005215	P:sodium ion transport; C:membrane; F:transporter activity
[INTERPRO, BLASTED, MAPPED, GO-SLIM]	ACA1_035470	ELR22217	DUF307 family	2583	20	0	55.7	2	P:GO:0055085; C:GO:0005575	P:transmembrane transport; C:cellular_component			IPR004837 (PFAM); IPR005185 (PFAM); IPR011989 (G3DSA:1.25.10.GENE3D); mobidb-lite (MOBIDB_LITE)	P:GO:0055085; C:GO:0016021	P:transmembrane transport; C:integral component of membrane
[INTERPRO, BLASTED, GO-SLIM]	ACA1_035480	ELR22218	SET domain-containing	1032	20	0	46.85	1	F:GO:0003674	F:molecular_function			IPR001214 (SMART); G3DSA:3.90.1410.10 (GENE3D); IPR001214 (PFAM); mobidb-lite (MOBIDB_LITE); IPR001214 (PROSITE_PROFILES); SSF82199 (SUPERFAMILY)	F:GO:0005515	F:protein binding
[INTERPRO, BLASTED, GO-SLIM]	ACA1_035490	ELR22219	tetratricopeptide repeat domain containing	7329	15	0	51.13	1	F:GO:0003674	F:molecular_function			IPR019734 (SMART); IPR011990 (G3DSA:1.25.40.GENE3D); IPR011990 (G3DSA:1.25.40.GENE3D); mobidb-lite (MOBIDB_LITE); mobidb-lite (MOBIDB_LITE); mobidb-lite (MOBIDB_LITE); mobidb-lite (MOBIDB_LITE); mobidb-lite (MOBIDB_LITE); mobidb-lite (MOBIDB_LITE); mobidb-lite (MOBIDB_LITE); mobidb-lite (MOBIDB_LITE); mobidb-lite (MOBIDB_LITE); mobidb-lite (MOBIDB_LITE); IPR011990 (SUPERFAMILY); IPR011990 (SUPERF…	F:GO:0005515	F:protein binding
[INTERPRO, BLASTED]	ACA1_035500	ELR22220	hypothetical protein ACA1_035500	192	1	2.41e-39	100						no IPS match	no IPS match	no IPS match
[INTERPRO, BLASTED, MAPPED, GO-SLIM]	ACA1_035510	ELR22221	hypothetical protein ACA1_035510	561	8	7.89e-127	51.38	1	C:GO:0005575	C:cellular_component			no IPS match	no IPS match	no IPS match
[INTERPRO, BLASTED, MAPPED, GO-SLIM]	ACA1_035520	ELR22222	lathosterol oxidase	855	20	1.05e-178	72	7	P:GO:0044281; F:GO:0016491; P:GO:0006629; F:GO:0043167; P:GO:0009058; P:GO:0044711; C:GO:0005575	P:small molecule metabolic process; F:oxidoreductase activity; P:lipid metabolic process; F:ion binding; P:biosynthetic process; P:single-organism biosynthetic process; C:cellular_component			IPR006694 (PFAM); mobidb-lite (MOBIDB_LITE)	F:GO:0005506; F:GO:0016491; P:GO:0008610; P:GO:0055114	F:iron ion binding; F:oxidoreductase activity; P:lipid biosynthetic process; P:oxidation-reduction process
[INTERPRO, BLASTED, MAPPED, GO-SLIM]	ACA1_035530	ELR22223	oxidoreductase	1248	20	0	69.95	1	F:GO:0016491	F:oxidoreductase activity			IPR004104 (PFAM); IPR000683 (PFAM); G3DSA:3.30.360.10 (GENE3D); G3DSA:3.40.50.720 (GENE3D); SSF55347 (SUPERFAMILY); IPR036291 (SUPERFAMILY)	F:GO:0016491; P:GO:0008152; P:GO:0055114	F:oxidoreductase activity; P:metabolic process; P:oxidation-reduction process
[INTERPRO, BLASTED]	ACA1_035540	ELR22224	hypothetical protein ACA1_035540	513	1	1.44e-107	100						no IPS match	no IPS match	no IPS match
[INTERPRO, BLASTED, MAPPED, GO-SLIM]	ACA1_035550	ELR22225	signal-induced proliferation-associated 1 3	1833	20	0	58.85	3	P:GO:0007165; F:GO:0043167; F:GO:0030234	P:signal transduction; F:ion binding; F:enzyme regulator activity			IPR001781 (SMART); G3DSA:2.10.110.10 (GENE3D); G3DSA:2.10.110.10 (GENE3D); IPR001781 (PFAM); IPR000331 (PFAM); G3DSA:2.10.110.10 (GENE3D); IPR001781 (PROSITE_PATTERNS); IPR001781 (PROSITE_PROFILES); IPR000331 (PROSITE_PROFILES); cd08368 (CDD); SSF57716 (SUPERFAMILY); IPR035974 (SUPERFAMILY); SSF57716 (SUPERFAMILY); SSF57716 (SUPERFAMILY)	P:GO:0051056; F:GO:0005096	P:regulation of small GTPase mediated signal transduction; F:GTPase activator activity
[INTERPRO, BLASTED]	ACA1_035560	ELR22226	oxidoreductase	1899	20	0	62						G3DSA:3.40.50.720 (GENE3D); PF13561 (PFAM); IPR002347 (PFAM); mobidb-lite (MOBIDB_LITE); mobidb-lite (MOBIDB_LITE); mobidb-lite (MOBIDB_LITE); IPR036291 (SUPERFAMILY)	no GO terms	no GO terms
[INTERPRO, BLASTED, MAPPED, GO-SLIM]	ACA1_035570	ELR22227	polyadenylate-binding -interacting 9-like	1602	20	0	55.3	1	F:GO:0003674	F:molecular_function			IPR000504 (SMART); G3DSA:3.30.70.330 (GENE3D); G3DSA:3.30.70.330 (GENE3D); G3DSA:3.30.70.330 (GENE3D); IPR000504 (PFAM); mobidb-lite (MOBIDB_LITE); mobidb-lite (MOBIDB_LITE); IPR000504 (PROSITE_PROFILES); IPR035979 (SUPERFAMILY); IPR035979 (SUPERFAMILY); IPR035979 (SUPERFAMILY)	F:GO:0003676	F:nucleic acid binding
[INTERPRO, BLASTED, MAPPED, GO-SLIM]	ACA1_035580	ELR22228	centromere X	180	20	3.35e-24	74.45	4	P:GO:0051276; P:GO:0006461; P:GO:0006259; P:GO:0006950	P:chromosome organization; P:protein complex assembly; P:DNA metabolic process; P:response to stress			G3DSA:1.10.20.10 (GENE3D); IPR018552 (PFAM)	P:GO:0006281; P:GO:0051382	P:DNA repair; P:kinetochore assembly
[INTERPRO, BLASTED, MAPPED, GO-SLIM]	ACA1_035590	ELR22229	ankyrin repeat and zinc finger domain-containing 1	2088	20	0	48.25	1	F:GO:0043167	F:ion binding			Coil (COILS); IPR003604 (SMART); IPR002110 (SMART); IPR036770 (G3DSA:1.25.40.GENE3D); IPR015943 (G3DSA:2.130.10.GENE3D); IPR020683 (PFAM); mobidb-lite (MOBIDB_LITE); mobidb-lite (MOBIDB_LITE); mobidb-lite (MOBIDB_LITE); mobidb-lite (MOBIDB_LITE); IPR013087 (PROSITE_PATTERNS); IPR020683 (PROSITE_PROFILES); IPR002110 (PROSITE_PROFILES); IPR020683 (CDD); IPR036770 (SUPERFAMILY)	F:GO:0003676; F:GO:0008270; F:GO:0005515	F:nucleic acid binding; F:zinc ion binding; F:protein binding
[INTERPRO, BLASTED]	ACA1_035600	ELR22230	cupin domain-containing	255	20	2.47e-55	75.2						IPR014710 (G3DSA:2.60.120.GENE3D); IPR013096 (PFAM); IPR011051 (SUPERFAMILY)	no GO terms	no GO terms
[INTERPRO, BLASTED]	ACA1_035610	ELR22231	hypothetical protein ACA1_035610	399	1	9.48e-90	100						no IPS match	no IPS match	no IPS match
[INTERPRO, BLASTED]	ACA1_035620	ELR22232	hypothetical protein ACA1_035620	534	1	2.67e-127	100						mobidb-lite (MOBIDB_LITE); mobidb-lite (MOBIDB_LITE)	no GO terms	no GO terms
[INTERPRO, BLASTED, MAPPED, GO-SLIM]	ACA1_035630	ELR22233	endoplasmic reticulum	600	20	1.71e-122	65.55	1	C:GO:0005575	C:cellular_component			IPR009305 (PFAM)	no GO terms	no GO terms
[INTERPRO, BLASTED, MAPPED]	ACA1_035640	ELR22234	beta-lactamase-like 1	1770	20	0	56.75	5	F:GO:0016757; C:GO:0016020; C:GO:0016021; F:GO:0016740; F:GO:0003950	F:transferase activity, transferring glycosyl groups; C:membrane; C:integral component of membrane; F:transferase activity; F:NAD+ ADP-ribosyltransferase activity			IPR001466 (PFAM); G3DSA:3.40.710.10 (GENE3D); PS51257 (PROSITE_PROFILES); IPR012338 (SUPERFAMILY)	no GO terms	no GO terms
[INTERPRO, BLASTED, GO-SLIM]	ACA1_035650	ELR22235	SAM domain (Sterile alpha motif) domain containing	1029	3	3.78e-162	81	1	F:GO:0003674	F:molecular_function			Coil (COILS); IPR001660 (SMART); IPR001660 (PFAM); G3DSA:1.10.150.50 (GENE3D); mobidb-lite (MOBIDB_LITE); mobidb-lite (MOBIDB_LITE); IPR001660 (PROSITE_PROFILES); cd09487 (CDD); IPR013761 (SUPERFAMILY)	F:GO:0005515	F:protein binding
[INTERPRO, BLASTED, MAPPED, GO-SLIM]	ACA1_035660	ELR22236	hypothetical protein ACA1_035660	969	2	0	100	1	C:GO:0005575	C:cellular_component			no IPS match	no IPS match	no IPS match
[INTERPRO, BLASTED]	ACA1_035770	ELR22237	tetratricopeptide repeat domain containing	201	2	6.56e-41	91.5						no IPS match	no IPS match	no IPS match
[INTERPRO, BLASTED]	ACA1_035780	ELR22238	tetratricopeptide repeat domain containing	930	2	0	96						no IPS match	no IPS match	no IPS match
[INTERPRO, BLASTED]	ACA1_035790	ELR22239	hypothetical protein ACA1_035790, partial	198	1	7.55e-42	100						no IPS match	no IPS match	no IPS match
[INTERPRO, BLASTED, MAPPED, GO-SLIM]	ACA1_035890	ELR22921	serine threonine kinase	807	20	0	64.05	1	F:GO:0016301	F:kinase activity			IPR024370 (PFAM); G3DSA:2.60.40.1510 (GENE3D); G3DSA:3.40.190.10 (GENE3D); SSF53850 (SUPERFAMILY)	no GO terms	no GO terms
[INTERPRO, BLASTED, MAPPED, GO-SLIM]	ACA1_036000	ELR22922	ATP-dependent RNA helicase DDX51-like	2070	20	0	60.05	2	F:GO:0043167; F:GO:0004386	F:ion binding; F:helicase activity	EC:3.6.1.15	Nucleoside-triphosphate phosphatase	Coil (COILS); Coil (COILS); IPR001650 (SMART); IPR014001 (SMART); IPR011545 (PFAM); G3DSA:3.40.50.300 (GENE3D); G3DSA:3.40.50.300 (GENE3D); IPR001650 (PFAM); G3DSA:3.40.50.300 (GENE3D); mobidb-lite (MOBIDB_LITE); mobidb-lite (MOBIDB_LITE); mobidb-lite (MOBIDB_LITE); IPR000629 (PROSITE_PATTERNS); IPR001650 (PROSITE_PROFILES); IPR014014 (PROSITE_PROFILES); IPR014001 (PROSITE_PROFILES); IPR001650 (C…	F:GO:0003676; F:GO:0005524	F:nucleic acid binding; F:ATP binding
[INTERPRO, BLASTED, MAPPED, GO-SLIM]	ACA1_036010	ELR22923	constitutive coactivator of peroxisome proliferator-activated receptor gamma isoform X2	2370	20	0	44.9	1	C:GO:0005634	C:nucleus			Coil (COILS); IPR029060 (G3DSA:3.40.50.GENE3D); PF12813 (PFAM); mobidb-lite (MOBIDB_LITE); mobidb-lite (MOBIDB_LITE); mobidb-lite (MOBIDB_LITE); IPR029060 (SUPERFAMILY)	no GO terms	no GO terms
[INTERPRO, BLASTED, GO-SLIM]	ACA1_036020	ELR22924	DUF4243 domain-containing	1248	20	0	51.7	1	F:GO:0016491	F:oxidoreductase activity			Coil (COILS); IPR025337 (PFAM)	F:GO:0016491	F:oxidoreductase activity
[INTERPRO, BLASTED, MAPPED, GO-SLIM]	ACA1_036030	ELR22925	ras-related Rab-4B	615	20	3.17e-149	81	7	C:GO:0005768; P:GO:0016192; P:GO:0007165; F:GO:0003924; C:GO:0005739; F:GO:0043167; C:GO:0005886	C:endosome; P:vesicle-mediated transport; P:signal transduction; F:GTPase activity; C:mitochondrion; F:ion binding; C:plasma membrane	EC:3.6.1.15	Nucleoside-triphosphate phosphatase	PR00449 (PRINTS); SM00174 (SMART); SM00173 (SMART); SM00175 (SMART); SM00176 (SMART); IPR005225 (TIGRFAM); G3DSA:3.30.70.1390 (GENE3D); IPR001806 (PFAM); G3DSA:3.40.50.300 (GENE3D); PS51419 (PROSITE_PROFILES); IPR027417 (SUPERFAMILY)	F:GO:0005525; F:GO:0003924	F:GTP binding; F:GTPase activity
[INTERPRO, BLASTED, MAPPED, GO-SLIM]	ACA1_036040	ELR22926	40S ribosomal S7	570	20	3.28e-133	79.25	8	P:GO:0009790; F:GO:0003735; C:GO:0005829; P:GO:0042254; C:GO:0005840; P:GO:0002376; P:GO:0007049; P:GO:0006412	P:embryo development; F:structural constituent of ribosome; C:cytosol; P:ribosome biogenesis; C:ribosome; P:immune system process; P:cell cycle; P:translation			IPR000554 (PFAM)	F:GO:0003735; C:GO:0005840; C:GO:0005622; P:GO:0006412	F:structural constituent of ribosome; C:ribosome; C:intracellular; P:translation
[INTERPRO, BLASTED, MAPPED]	ACA1_036050	ELR22927	DOMON domain-containing	609	16	2.91e-125	50.81	3	C:GO:0016020; C:GO:0016021; P:GO:0055114	C:membrane; C:integral component of membrane; P:oxidation-reduction process			IPR005018 (SMART); IPR005018 (PFAM); G3DSA:2.60.40.1210 (GENE3D); IPR005018 (PROSITE_PROFILES); cd09631 (CDD)	no GO terms	no GO terms
[INTERPRO, BLASTED, MAPPED, GO-SLIM]	ACA1_036060	ELR22928	THUMP domain-containing 2 isoform X2	1464	20	0	66.2	1	F:GO:0008168	F:methyltransferase activity			Coil (COILS); PR00507 (PRINTS); G3DSA:3.40.50.150 (GENE3D); IPR000241 (PFAM); G3DSA:3.30.2300.10 (GENE3D); mobidb-lite (MOBIDB_LITE); mobidb-lite (MOBIDB_LITE); cd02440 (CDD); IPR029063 (SUPERFAMILY)	no GO terms	no GO terms
[INTERPRO, BLASTED, MAPPED, GO-SLIM]	ACA1_036170	ELR22929	glyoxylate hydroxypyruvate reductase A-like	1263	20	0	54.55	3	P:GO:0008150; P:GO:0044699; F:GO:0003674	P:biological_process; P:single-organism process; F:molecular_function			IPR006140 (PFAM); G3DSA:3.40.50.720 (GENE3D); G3DSA:3.40.50.720 (GENE3D); IPR029753 (PROSITE_PATTERNS); cd05300 (CDD); IPR036291 (SUPERFAMILY); IPR036291 (SUPERFAMILY)	F:GO:0051287; P:GO:0055114	F:NAD binding; P:oxidation-reduction process
[INTERPRO, BLASTED, MAPPED, GO-SLIM]	ACA1_036180	ELR22930	kinase domain containing	3783	20	0	61.1	4	F:GO:0043167; P:GO:0006464; C:GO:0005575; F:GO:0016301	F:ion binding; P:cellular protein modification process; C:cellular_component; F:kinase activity	EC:2.7.10	Transferring phosphorus-containing groups	Coil (COILS); Coil (COILS); IPR001245 (PRINTS); IPR020635 (SMART); G3DSA:1.10.510.10 (GENE3D); G3DSA:3.30.200.20 (GENE3D); G3DSA:1.20.5.510 (GENE3D); IPR001245 (PFAM); mobidb-lite (MOBIDB_LITE); mobidb-lite (MOBIDB_LITE); mobidb-lite (MOBIDB_LITE); mobidb-lite (MOBIDB_LITE); mobidb-lite (MOBIDB_LITE); IPR008266 (PROSITE_PATTERNS); IPR017441 (PROSITE_PATTERNS); IPR000719 (PROSITE_PROFILES); cd1399…	F:GO:0005524; F:GO:0004713; F:GO:0004672; P:GO:0006468	F:ATP binding; F:protein tyrosine kinase activity; F:protein kinase activity; P:protein phosphorylation
[INTERPRO, BLASTED, MAPPED]	ACA1_036200	ELR22931	RFX DNAbinding domain containing	1716	6	0	57.17	2	F:GO:0003677; P:GO:0006355	F:DNA binding; P:regulation of transcription, DNA-templated			mobidb-lite (MOBIDB_LITE); mobidb-lite (MOBIDB_LITE); mobidb-lite (MOBIDB_LITE)	no GO terms	no GO terms
[INTERPRO, BLASTED, MAPPED, GO-SLIM]	ACA1_036210	ELR22932	probable E3 ubiquitin ligase complex SCF subunit sconB	942	20	0	57.35	1	F:GO:0003674	F:molecular_function			IPR020472 (PRINTS); IPR001680 (SMART); IPR015943 (G3DSA:2.130.10.GENE3D); IPR015943 (G3DSA:2.130.10.GENE3D); IPR001680 (PFAM); IPR015943 (G3DSA:2.130.10.GENE3D); G3DSA:2.40.50.140 (GENE3D); IPR019775 (PROSITE_PATTERNS); IPR001680 (PROSITE_PROFILES); IPR017986 (PROSITE_PROFILES); cd00200 (CDD); IPR036322 (SUPERFAMILY)	F:GO:0005515	F:protein binding
[INTERPRO, BLASTED, MAPPED, GO-SLIM]	ACA1_036220	ELR22933	component of scar regulatory complex	237	20	1.85e-41	85.2	4	P:GO:0007010; C:GO:0005737; C:GO:0043234; F:GO:0003674	P:cytoskeleton organization; C:cytoplasm; C:protein complex; F:molecular_function			Coil (COILS); IPR019309 (PFAM); IPR033378 (PRODOM)	C:GO:0031209; P:GO:0007015; C:GO:0071203; F:GO:0032403	C:SCAR complex; P:actin filament organization; C:WASH complex; F:protein complex binding
[INTERPRO, BLASTED, MAPPED, GO-SLIM]	ACA1_036230	ELR22934	zf-CHY-domain-containing	699	20	2.16e-172	63.65	1	F:GO:0043167	F:ion binding			IPR001841 (SMART); IPR008913 (PFAM); IPR013083 (G3DSA:3.30.40.GENE3D); IPR001841 (PFAM); IPR008913 (PROSITE_PROFILES); IPR017921 (PROSITE_PROFILES); IPR001841 (PROSITE_PROFILES); cd16464 (CDD); IPR037275 (SUPERFAMILY); IPR037274 (SUPERFAMILY); SSF57850 (SUPERFAMILY)	F:GO:0008270	F:zinc ion binding
[INTERPRO, BLASTED, MAPPED, GO-SLIM]	ACA1_036240	ELR22935	serine threonine kinase	4710	20	0	70.55	10	P:GO:0044281; P:GO:0007165; F:GO:0043167; F:GO:0016829; P:GO:0006464; P:GO:0034641; P:GO:0009058; P:GO:0044711; F:GO:0016301; C:GO:0005622	P:small molecule metabolic process; P:signal transduction; F:ion binding; F:lyase activity; P:cellular protein modification process; P:cellular nitrogen compound metabolic process; P:biosynthetic process; P:single-organism biosynthetic process; F:kinase activity; C:intracellular			IPR001245 (PRINTS); IPR000719 (SMART); IPR001054 (SMART); IPR001245 (PFAM); G3DSA:1.10.510.10 (GENE3D); IPR001054 (PFAM); IPR029787 (G3DSA:3.30.70.GENE3D); IPR024370 (PFAM); G3DSA:2.10.25.10 (GENE3D); G3DSA:3.30.200.20 (GENE3D); G3DSA:1.10.510.10 (GENE3D); G3DSA:3.40.190.10 (GENE3D); G3DSA:3.40.190.10 (GENE3D); mobidb-lite (MOBIDB_LITE); mobidb-lite (MOBIDB_LITE); IPR008271 (PROSITE_PATTERNS); IP…	F:GO:0005524; F:GO:0016849; F:GO:0004672; P:GO:0006468; P:GO:0009190; P:GO:0035556	F:ATP binding; F:phosphorus-oxygen lyase activity; F:protein kinase activity; P:protein phosphorylation; P:cyclic nucleotide biosynthetic process; P:intracellular signal transduction
[INTERPRO, BLASTED, MAPPED, GO-SLIM]	ACA1_036260	ELR22936	Flavocytochrome c	1860	20	0	60.1	6	P:GO:0044281; P:GO:0006091; F:GO:0016491; P:GO:0034641; C:GO:0043234; C:GO:0005622	P:small molecule metabolic process; P:generation of precursor metabolites and energy; F:oxidoreductase activity; P:cellular nitrogen compound metabolic process; C:protein complex; C:intracellular	EC:1.3.99.1	Deleted entry	IPR010960 (TIGRFAM); IPR036188 (G3DSA:3.50.50.GENE3D); IPR003953 (PFAM); mobidb-lite (MOBIDB_LITE); IPR027477 (SUPERFAMILY); IPR036188 (SUPERFAMILY)	P:GO:0055114; F:GO:0000104	P:oxidation-reduction process; F:succinate dehydrogenase activity
[INTERPRO, BLASTED]	ACA1_036270	ELR22937	RPA-related RADX-like isoform X2	3042	20	0	49.05						G3DSA:2.40.50.140 (GENE3D); G3DSA:2.40.50.140 (GENE3D); G3DSA:2.40.50.140 (GENE3D); mobidb-lite (MOBIDB_LITE); mobidb-lite (MOBIDB_LITE); mobidb-lite (MOBIDB_LITE); mobidb-lite (MOBIDB_LITE); IPR012340 (SUPERFAMILY)	no GO terms	no GO terms
[INTERPRO, BLASTED, MAPPED, GO-SLIM]	ACA1_036280	ELR22938	actin	1128	20	0	98.4	3	C:GO:0005856; C:GO:0005737; F:GO:0043167	C:cytoskeleton; C:cytoplasm; F:ion binding			IPR004000 (PRINTS); IPR004000 (SMART); G3DSA:3.30.420.40 (GENE3D); G3DSA:3.90.640.10 (GENE3D); G3DSA:3.30.420.40 (GENE3D); G3DSA:3.30.420.40 (GENE3D); IPR004000 (PFAM); IPR004001 (PROSITE_PATTERNS); IPR004001 (PROSITE_PATTERNS); IPR020902 (PROSITE_PATTERNS); cd00012 (CDD); SSF53067 (SUPERFAMILY); SSF53067 (SUPERFAMILY)	no GO terms	no GO terms
[INTERPRO, BLASTED, MAPPED, GO-SLIM]	ACA1_036290	ELR22939	Lecithin:cholesterol acyltransferase	1461	20	0	51.85	3	F:GO:0016746; P:GO:0006629; P:GO:0009058	F:transferase activity, transferring acyl groups; P:lipid metabolic process; P:biosynthetic process			IPR029058 (G3DSA:3.40.50.GENE3D); IPR003386 (PFAM); IPR029058 (SUPERFAMILY)	F:GO:0008374; P:GO:0006629	F:O-acyltransferase activity; P:lipid metabolic process
[INTERPRO, BLASTED, MAPPED, GO-SLIM]	ACA1_036300	ELR22940	C2 domain containing	1281	20	0	47.8	2	F:GO:0043167; F:GO:0008289	F:ion binding; F:lipid binding			IPR001683 (SMART); IPR000008 (SMART); IPR000008 (PFAM); IPR036871 (G3DSA:3.30.1520.GENE3D); IPR035892 (G3DSA:2.60.40.GENE3D); IPR001683 (PFAM); IPR035892 (G3DSA:2.60.40.GENE3D); mobidb-lite (MOBIDB_LITE); IPR000008 (PROSITE_PROFILES); IPR001683 (PROSITE_PROFILES); cd06093 (CDD); cd00030 (CDD); IPR036871 (SUPERFAMILY); IPR035892 (SUPERFAMILY)	F:GO:0035091	F:phosphatidylinositol binding
[INTERPRO, BLASTED, MAPPED, GO-SLIM]	ACA1_036310	ELR22941	Fis family transcriptional regulator	426	20	3.61e-101	54.8	2	P:GO:0008150; F:GO:0003674	P:biological_process; F:molecular_function			IPR001680 (SMART); G3DSA:2.80.10.50 (GENE3D); IPR001680 (PFAM); IPR015943 (G3DSA:2.130.10.GENE3D); G3DSA:2.40.10.120 (GENE3D); IPR001680 (PROSITE_PROFILES); IPR017986 (PROSITE_PROFILES); IPR036322 (SUPERFAMILY)	F:GO:0005515	F:protein binding
[INTERPRO, BLASTED, MAPPED, GO-SLIM]	ACA1_036320	ELR22942	sulfur metabolite repression control	648	20	5.17e-130	57.85	1	F:GO:0003674	F:molecular_function			IPR001680 (SMART); G3DSA:2.80.10.50 (GENE3D); G3DSA:1.10.10.670 (GENE3D); IPR001680 (PFAM); IPR019775 (PROSITE_PATTERNS); IPR017986 (PROSITE_PROFILES); IPR001680 (PROSITE_PROFILES); IPR036322 (SUPERFAMILY)	F:GO:0005515	F:protein binding
[INTERPRO, BLASTED, MAPPED, GO-SLIM]	ACA1_036330	ELR22943	centractin (ro-4)	1146	20	0	82.8	3	C:GO:0005856; F:GO:0043167; C:GO:0043234	C:cytoskeleton; F:ion binding; C:protein complex			IPR004000 (PRINTS); IPR004000 (SMART); G3DSA:3.30.420.40 (GENE3D); IPR004000 (PFAM); IPR020902 (PROSITE_PATTERNS); cd00012 (CDD); SSF53067 (SUPERFAMILY); SSF53067 (SUPERFAMILY)	no GO terms	no GO terms
[INTERPRO, BLASTED, MAPPED, GO-SLIM]	ACA1_036340	ELR22944	serine cytosolic	1473	20	0	79.55	7	P:GO:0051186; F:GO:0043167; P:GO:0006520; F:GO:0008168; P:GO:0009058; P:GO:0034641; P:GO:0044711	P:cofactor metabolic process; F:ion binding; P:cellular amino acid metabolic process; F:methyltransferase activity; P:biosynthetic process; P:cellular nitrogen compound metabolic process; P:single-organism biosynthetic process	EC:2.1.2.1	Glycine hydroxymethyltransferase	IPR015422 (G3DSA:3.90.1150.GENE3D); IPR001085 (PIRSF); PF00464 (PFAM); IPR015421 (G3DSA:3.40.640.GENE3D); IPR019798 (PROSITE_PATTERNS); IPR001085 (HAMAP); IPR001085 (CDD); IPR015424 (SUPERFAMILY)	F:GO:0030170; F:GO:0003824; F:GO:0004372; P:GO:0035999; P:GO:0006545	F:pyridoxal phosphate binding; F:catalytic activity; F:glycine hydroxymethyltransferase activity; P:tetrahydrofolate interconversion; P:glycine biosynthetic process
[INTERPRO, BLASTED, MAPPED, GO-SLIM]	ACA1_036350	ELR22945	hypothetical protein ACA1_036350	783	3	1.64e-140	63.67	1	C:GO:0005575	C:cellular_component			G3DSA:1.20.1110.10 (GENE3D)	no GO terms	no GO terms
[INTERPRO, BLASTED, MAPPED, GO-SLIM]	ACA1_036360	ELR22946	C2 domain containing	5190	20	0	55.25	1	F:GO:0003674	F:molecular_function			Coil (COILS); Coil (COILS); IPR011989 (G3DSA:1.25.10.GENE3D); G3DSA:1.25.40.120 (GENE3D); IPR025697 (PFAM); IPR033646 (PFAM); mobidb-lite (MOBIDB_LITE); mobidb-lite (MOBIDB_LITE); mobidb-lite (MOBIDB_LITE); mobidb-lite (MOBIDB_LITE); mobidb-lite (MOBIDB_LITE); mobidb-lite (MOBIDB_LITE); mobidb-lite (MOBIDB_LITE); mobidb-lite (MOBIDB_LITE); IPR025697 (PROSITE_PROFILES); IPR016024 (SUPERFAMILY)	F:GO:0005488	F:binding
[INTERPRO, BLASTED, MAPPED, GO-SLIM]	ACA1_036370	ELR22948	hypothetical protein ACA1_036370	387	2	7.36e-89	96.5	1	C:GO:0005575	C:cellular_component			mobidb-lite (MOBIDB_LITE)	no GO terms	no GO terms
[INTERPRO, BLASTED, MAPPED, GO-SLIM]	ACA1_036380	ELR22947	Transmembrane transporter chloroquine resistant	249	3	1.02e-27	88	1	C:GO:0005575	C:cellular_component			mobidb-lite (MOBIDB_LITE)	no GO terms	no GO terms
[INTERPRO, BLASTED, MAPPED, GO-SLIM]	ACA1_036400	ELR22949	PRO1B_ACACA ame: Full=Profilin-1B ame: Full=Acidic profilin IB ame: Full=Profilin IB	393	20	1.47e-87	80.7	5	C:GO:0005856; P:GO:0007010; C:GO:0005737; P:GO:0006461; F:GO:0008092	C:cytoskeleton; P:cytoskeleton organization; C:cytoplasm; P:protein complex assembly; F:cytoskeletal protein binding			IPR005455 (PRINTS); IPR005455 (PRINTS); IPR005455 (SMART); IPR005455 (PFAM); G3DSA:3.30.450.30 (GENE3D); IPR027310 (PROSITE_PATTERNS); IPR005455 (CDD); IPR036140 (SUPERFAMILY)	F:GO:0003779	F:actin binding
[INTERPRO, BLASTED, MAPPED, GO-SLIM]	ACA1_036420	ELR22950	B Chain Mutations In The Calponin Homology Domain Of Alpha-actinin-2 Affect Actin Binding And Incorporation In	1737	20	0	62.1	26	P:GO:0007010; P:GO:0006461; P:GO:0034330; F:GO:0043167; F:GO:0008289; P:GO:0007155; P:GO:0009058; P:GO:0007009; F:GO:0003723; P:GO:0016192; P:GO:0034641; P:GO:0055085; P:GO:0007165; P:GO:0000902; F:GO:0000988; P:GO:0048646; C:GO:0043234; P:GO:0002376; P:GO:0006950; C:GO:0005886; C:GO:0005615; C:GO:0005856; C:GO:0005737; P:GO:0098602; P:GO:0030154; F:GO:0008092	P:cytoskeleton organization; P:protein complex assembly; P:cell junction organization; F:ion binding; F:lipid binding; P:cell adhesion; P:biosynthetic process; P:plasma membrane organization; F:RNA binding; P:vesicle-mediated transport; P:cellular nitrogen compound metabolic process; P:transmembrane transport; P:signal transduction; P:cell morphogenesis; F:transcription factor activity, protein b…			Coil (COILS); Coil (COILS); IPR000008 (SMART); IPR001715 (SMART); IPR035892 (G3DSA:2.60.40.GENE3D); IPR036872 (G3DSA:1.10.418.GENE3D); IPR001715 (PFAM); IPR000008 (PFAM); IPR036872 (G3DSA:1.10.418.GENE3D); mobidb-lite (MOBIDB_LITE); IPR000008 (PROSITE_PROFILES); IPR001715 (PROSITE_PROFILES); IPR001715 (CDD); IPR001715 (CDD); cd00030 (CDD); IPR036872 (SUPERFAMILY); IPR035892 (SUPERFAMILY)	F:GO:0005515	F:protein binding
[INTERPRO, BLASTED, MAPPED, GO-SLIM]	ACA1_036440	ELR22951	Ras subfamily	537	20	2.71e-119	50.9	4	P:GO:0007165; F:GO:0003924; F:GO:0043167; C:GO:0005622	P:signal transduction; F:GTPase activity; F:ion binding; C:intracellular	EC:3.6.1.15	Nucleoside-triphosphate phosphatase	SM00174 (SMART); IPR001806 (PFAM); G3DSA:3.40.50.300 (GENE3D); IPR020849 (PROSITE_PROFILES); IPR027417 (SUPERFAMILY)	F:GO:0005525; P:GO:0007165; F:GO:0003924; C:GO:0016020	F:GTP binding; P:signal transduction; F:GTPase activity; C:membrane
[INTERPRO, BLASTED, MAPPED, GO-SLIM]	ACA1_036450	ELR22952	disabled homolog 2-interacting -like isoform X2	708	15	2.39e-173	60.4	1	P:GO:0007165	P:signal transduction			G3DSA:1.10.506.10 (GENE3D); IPR001936 (PROSITE_PROFILES); IPR008936 (SUPERFAMILY)	P:GO:0007165; P:GO:0043087	P:signal transduction; P:regulation of GTPase activity
[INTERPRO, BLASTED, MAPPED, GO-SLIM]	ACA1_036460	ELR22953	S8 S53 subfamily	411	2	5.34e-71	97.5	1	F:GO:0008233	F:peptidase activity	EC:3.4.21	Acting on peptide bonds (peptidases)	mobidb-lite (MOBIDB_LITE)	no GO terms	no GO terms
[INTERPRO, BLASTED, MAPPED, GO-SLIM]	ACA1_036470	ELR22954	peptidase S8	3525	20	0	49.9	1	F:GO:0008233	F:peptidase activity	EC:3.4.21	Acting on peptide bonds (peptidases)	IPR015500 (PRINTS); IPR013783 (G3DSA:2.60.40.GENE3D); IPR000209 (PFAM); IPR036852 (G3DSA:3.40.50.GENE3D); IPR023828 (PROSITE_PATTERNS); IPR036852 (SUPERFAMILY)	P:GO:0006508; F:GO:0004252	P:proteolysis; F:serine-type endopeptidase activity
[INTERPRO, BLASTED]	ACA1_036480	ELR22955	cupin	615	20	3.58e-150	63.3						IPR009327 (PFAM); IPR014710 (G3DSA:2.60.120.GENE3D); IPR011051 (SUPERFAMILY)	no GO terms	no GO terms
[INTERPRO, BLASTED, MAPPED, GO-SLIM]	ACA1_036490	ELR22956	Histidine kinase A	2664	20	0	59	1	F:GO:0003674	F:molecular_function			Coil (COILS); IPR000008 (SMART); IPR025697 (PFAM); IPR011990 (G3DSA:1.25.40.GENE3D); IPR033646 (PFAM); IPR035892 (G3DSA:2.60.40.GENE3D); IPR000008 (PFAM); mobidb-lite (MOBIDB_LITE); IPR000008 (PROSITE_PROFILES); IPR025697 (PROSITE_PROFILES); cd00030 (CDD); IPR035892 (SUPERFAMILY)	F:GO:0005515	F:protein binding
[INTERPRO, BLASTED, GO-SLIM]	ACA1_036500	ELR22957	hypothetical protein ACA1_036500	1383	3	0	71	1	F:GO:0003674	F:molecular_function			IPR011989 (G3DSA:1.25.10.GENE3D); mobidb-lite (MOBIDB_LITE); mobidb-lite (MOBIDB_LITE); mobidb-lite (MOBIDB_LITE); IPR016024 (SUPERFAMILY)	F:GO:0005488	F:binding
[INTERPRO, BLASTED, MAPPED, GO-SLIM]	ACA1_036510	ELR22958	serine threonine kinase	5052	20	0	70.5	10	P:GO:0044281; P:GO:0007165; F:GO:0043167; F:GO:0016829; P:GO:0006464; P:GO:0034641; P:GO:0009058; P:GO:0044711; F:GO:0016301; C:GO:0005622	P:small molecule metabolic process; P:signal transduction; F:ion binding; F:lyase activity; P:cellular protein modification process; P:cellular nitrogen compound metabolic process; P:biosynthetic process; P:single-organism biosynthetic process; F:kinase activity; C:intracellular			IPR001245 (PRINTS); IPR001054 (SMART); IPR000719 (SMART); G3DSA:1.10.510.10 (GENE3D); G3DSA:3.40.190.10 (GENE3D); G3DSA:3.40.190.10 (GENE3D); IPR024370 (PFAM); G3DSA:1.10.510.10 (GENE3D); G3DSA:3.30.200.20 (GENE3D); IPR001054 (PFAM); G3DSA:2.60.40.1510 (GENE3D); G3DSA:3.30.200.20 (GENE3D); G3DSA:3.40.190.10 (GENE3D); IPR001245 (PFAM); IPR029787 (G3DSA:3.30.70.GENE3D); mobidb-lite (MOBIDB_LITE); m…	F:GO:0005524; F:GO:0016849; F:GO:0004672; P:GO:0006468; P:GO:0035556; P:GO:0009190	F:ATP binding; F:phosphorus-oxygen lyase activity; F:protein kinase activity; P:protein phosphorylation; P:intracellular signal transduction; P:cyclic nucleotide biosynthetic process
[INTERPRO, BLASTED, MAPPED, GO-SLIM]	ACA1_036520	ELR22959	WD40 repeat	2190	20	0	55.35	1	F:GO:0003674	F:molecular_function			Coil (COILS); IPR001680 (SMART); IPR015943 (G3DSA:2.130.10.GENE3D); IPR001680 (PFAM); mobidb-lite (MOBIDB_LITE); IPR019775 (PROSITE_PATTERNS); IPR001680 (PROSITE_PROFILES); IPR017986 (PROSITE_PROFILES); cd00200 (CDD); IPR036322 (SUPERFAMILY)	F:GO:0005515	F:protein binding
[INTERPRO, BLASTED, MAPPED, GO-SLIM]	ACA1_036530	ELR22960	transmembrane	1389	20	0	55.75	1	C:GO:0005575	C:cellular_component			IPR013936 (PFAM)	no GO terms	no GO terms
[INTERPRO, BLASTED]	ACA1_036540	ELR22961	hypothetical protein ACA1_036540	333	1	7.71e-58	100						mobidb-lite (MOBIDB_LITE)	no GO terms	no GO terms
[INTERPRO, BLASTED]	ACA1_036550	ELR22962	hypothetical protein ACA1_036550	207	5	4.95e-42	84.2						no IPS match	no IPS match	no IPS match
[INTERPRO, BLASTED, MAPPED, GO-SLIM]	ACA1_036560	ELR22963	CAMK CAMK1 kinase	1971	20	0	45.3	3	F:GO:0043167; P:GO:0006464; F:GO:0016301	F:ion binding; P:cellular protein modification process; F:kinase activity			IPR000719 (SMART); IPR001965 (SMART); G3DSA:1.10.510.10 (GENE3D); IPR019787 (PFAM); IPR000719 (PFAM); G3DSA:3.30.200.20 (GENE3D); IPR013083 (G3DSA:3.30.40.GENE3D); G3DSA:3.30.200.20 (GENE3D); mobidb-lite (MOBIDB_LITE); IPR008266 (PROSITE_PATTERNS); IPR000719 (PROSITE_PROFILES); cd15522 (CDD); IPR011009 (SUPERFAMILY); IPR011011 (SUPERFAMILY)	F:GO:0005524; F:GO:0004672; P:GO:0006468	F:ATP binding; F:protein kinase activity; P:protein phosphorylation
[INTERPRO, BLASTED, MAPPED, GO-SLIM]	ACA1_036570	ELR22964	Retrovirus-related Pol poly from transposon TNT 1-	420	20	8.8e-97	60.45	3	F:GO:0016779; P:GO:0009058; P:GO:0006259	F:nucleotidyltransferase activity; P:biosynthetic process; P:DNA metabolic process	EC:2.7.7.49	RNA-directed DNA polymerase	no IPS match	no IPS match	no IPS match
[INTERPRO, BLASTED]	ACA1_036580	ELR22965	hypothetical protein ACA1_036580	267	2	3.08e-56	80.5						no IPS match	no IPS match	no IPS match
[INTERPRO, BLASTED]	ACA1_036590	ELR22966	hypothetical protein ACA1_036590	315	1	1.52e-71	100						no IPS match	no IPS match	no IPS match
[INTERPRO, BLASTED, MAPPED, GO-SLIM]	ACA1_036610	ELR22967	serine threonine kinase	4419	20	0	77.8	10	P:GO:0044281; P:GO:0007165; F:GO:0043167; F:GO:0016829; P:GO:0006464; P:GO:0034641; P:GO:0009058; P:GO:0044711; F:GO:0016301; C:GO:0005622	P:small molecule metabolic process; P:signal transduction; F:ion binding; F:lyase activity; P:cellular protein modification process; P:cellular nitrogen compound metabolic process; P:biosynthetic process; P:single-organism biosynthetic process; F:kinase activity; C:intracellular			IPR001245 (PRINTS); IPR000719 (SMART); IPR001054 (SMART); G3DSA:2.60.40.1510 (GENE3D); IPR029787 (G3DSA:3.30.70.GENE3D); IPR024370 (PFAM); G3DSA:1.10.510.10 (GENE3D); G3DSA:3.40.190.10 (GENE3D); G3DSA:1.10.510.10 (GENE3D); G3DSA:3.30.200.20 (GENE3D); IPR001054 (PFAM); IPR001245 (PFAM); G3DSA:3.30.200.20 (GENE3D); G3DSA:3.40.190.10 (GENE3D); mobidb-lite (MOBIDB_LITE); mobidb-lite (MOBIDB_LITE); IP…	F:GO:0005524; F:GO:0016849; F:GO:0004672; P:GO:0006468; P:GO:0035556; P:GO:0009190	F:ATP binding; F:phosphorus-oxygen lyase activity; F:protein kinase activity; P:protein phosphorylation; P:intracellular signal transduction; P:cyclic nucleotide biosynthetic process
[INTERPRO, BLASTED, MAPPED, GO-SLIM]	ACA1_036620	ELR22968	Histidine kinase A	3489	20	0	56.25	1	F:GO:0003674	F:molecular_function			Coil (COILS); IPR000008 (SMART); IPR033646 (PFAM); IPR025697 (PFAM); IPR000008 (PFAM); IPR035892 (G3DSA:2.60.40.GENE3D); IPR011990 (G3DSA:1.25.40.GENE3D); mobidb-lite (MOBIDB_LITE); mobidb-lite (MOBIDB_LITE); mobidb-lite (MOBIDB_LITE); IPR025697 (PROSITE_PROFILES); IPR000008 (PROSITE_PROFILES); cd00030 (CDD); IPR011990 (SUPERFAMILY); IPR035892 (SUPERFAMILY)	F:GO:0005515	F:protein binding
[INTERPRO, BLASTED, GO-SLIM]	ACA1_036630	ELR22969	hypothetical protein ACA1_036630	876	3	0	66.33	1	F:GO:0003674	F:molecular_function			Coil (COILS); IPR011989 (G3DSA:1.25.10.GENE3D); IPR016024 (SUPERFAMILY)	F:GO:0005488	F:binding
[INTERPRO, BLASTED]	ACA1_036640	ELR22970	hypothetical protein ACA1_036640	1317	1	0	100						Coil (COILS); mobidb-lite (MOBIDB_LITE); mobidb-lite (MOBIDB_LITE); mobidb-lite (MOBIDB_LITE)	no GO terms	no GO terms
[INTERPRO, BLASTED, MAPPED, GO-SLIM]	ACA1_036650	ELR22971	GNAT family N-acetyltransferase	927	20	0	50.95	2	F:GO:0016746; P:GO:0009058	F:transferase activity, transferring acyl groups; P:biosynthetic process			IPR013653 (PFAM); G3DSA:3.40.630.30 (GENE3D); IPR000182 (PROSITE_PROFILES); IPR016181 (SUPERFAMILY)	F:GO:0016747; F:GO:0008080	F:transferase activity, transferring acyl groups other than amino-acyl groups; F:N-acetyltransferase activity
[INTERPRO, BLASTED, MAPPED, GO-SLIM]	ACA1_036660	ELR22972	cell division	1080	20	0	55.55	1	F:GO:0043167	F:ion binding			G3DSA:3.40.50.300 (GENE3D); IPR005654 (PFAM); cd00267 (CDD); IPR027417 (SUPERFAMILY)	F:GO:0005524	F:ATP binding
[INTERPRO, BLASTED, MAPPED]	ACA1_036670	ELR22973	cupin domain-containing	543	20	1.03e-130	60.45	1	F:GO:0045735	F:nutrient reservoir activity			IPR014500 (PIRSF); IPR011051 (SUPERFAMILY)	no GO terms	no GO terms
[INTERPRO, BLASTED, MAPPED, GO-SLIM]	ACA1_036870	ELR18853	cysteine synthase	290	18	3.14e-48	90.44	4	P:GO:0006790; P:GO:0006520; P:GO:0009058; P:GO:0044711	P:sulfur compound metabolic process; P:cellular amino acid metabolic process; P:biosynthetic process; P:single-organism biosynthetic process			G3DSA:3.40.50.1100 (GENE3D); mobidb-lite (MOBIDB_LITE); IPR036052 (SUPERFAMILY)	no GO terms	no GO terms
[INTERPRO, BLASTED, MAPPED]	ACA1_036880	ELR18854	hypothetical protein ACA1_036880	1080	20	0	52.5	2	C:GO:0016020; C:GO:0016021	C:membrane; C:integral component of membrane			PF13529 (PFAM); IPR013783 (G3DSA:2.60.40.GENE3D); G3DSA:3.90.70.10 (GENE3D); PS51257 (PROSITE_PROFILES)	no GO terms	no GO terms
[INTERPRO, BLASTED, MAPPED, GO-SLIM]	ACA1_036890	ELR18855	Ras subfamily	624	20	9.99e-146	68.9	7	P:GO:0061024; P:GO:0016192; P:GO:0007165; F:GO:0003924; F:GO:0043167; C:GO:0031410; C:GO:0005794	P:membrane organization; P:vesicle-mediated transport; P:signal transduction; F:GTPase activity; F:ion binding; C:cytoplasmic vesicle; C:Golgi apparatus	EC:3.6.1.15	Nucleoside-triphosphate phosphatase	PR00449 (PRINTS); SM00173 (SMART); SM00174 (SMART); SM00175 (SMART); IPR005225 (TIGRFAM); G3DSA:3.30.70.1390 (GENE3D); G3DSA:3.40.50.300 (GENE3D); IPR001806 (PFAM); mobidb-lite (MOBIDB_LITE); PS51419 (PROSITE_PROFILES); cd00154 (CDD); IPR027417 (SUPERFAMILY)	F:GO:0005525; F:GO:0003924	F:GTP binding; F:GTPase activity
[INTERPRO, BLASTED, MAPPED, GO-SLIM]	ACA1_036900	ELR18856	UDP-glucose pyrophosphorylase 2	1542	20	0	79.2	5	P:GO:0044281; P:GO:0005975; F:GO:0016779; P:GO:0034641; P:GO:0044723	P:small molecule metabolic process; P:carbohydrate metabolic process; F:nucleotidyltransferase activity; P:cellular nitrogen compound metabolic process; P:single-organism carbohydrate metabolic process	EC:2.7.7.64; EC:2.7.7.9	UTP-monosaccharide-1-phosphate uridylyltransferase; UTP--glucose-1-phosphate uridylyltransferase	G3DSA:2.160.10.10 (GENE3D); IPR002618 (PFAM); IPR016267 (PIRSF); IPR029044 (G3DSA:3.90.550.GENE3D); mobidb-lite (MOBIDB_LITE); IPR016267 (CDD); IPR029044 (SUPERFAMILY)	P:GO:0008152; P:GO:0006011; F:GO:0070569; F:GO:0003983	P:metabolic process; P:UDP-glucose metabolic process; F:uridylyltransferase activity; F:UTP:glucose-1-phosphate uridylyltransferase activity
[INTERPRO, BLASTED, GO-SLIM]	ACA1_036910	ELR18857	SAM domain (Sterile alpha motif) domain containing	777	1	3.72e-84	100	1	F:GO:0003674	F:molecular_function			Coil (COILS); IPR001660 (SMART); IPR001660 (PFAM); IPR015943 (G3DSA:2.130.10.GENE3D); G3DSA:1.10.150.50 (GENE3D); mobidb-lite (MOBIDB_LITE); mobidb-lite (MOBIDB_LITE); mobidb-lite (MOBIDB_LITE); IPR001660 (PROSITE_PROFILES); IPR013761 (SUPERFAMILY)	F:GO:0005515	F:protein binding
[INTERPRO, BLASTED, MAPPED, GO-SLIM]	ACA1_036920	ELR18858	M-phase inducer phosphatase 1 isoform X3	1905	20	0	66.75	6	C:GO:0005634; C:GO:0005737; F:GO:0016791; P:GO:0006464; P:GO:0006520; P:GO:0000278	C:nucleus; C:cytoplasm; F:phosphatase activity; P:cellular protein modification process; P:cellular amino acid metabolic process; P:mitotic cell cycle	EC:3.1.3.16; EC:3.1.3.48; EC:3.1.3.41	Protein-serine/threonine phosphatase; Protein-tyrosine-phosphatase; 4-nitrophenylphosphatase	IPR000751 (PRINTS); IPR001763 (SMART); IPR001763 (PFAM); IPR036873 (G3DSA:3.40.250.GENE3D); mobidb-lite (MOBIDB_LITE); mobidb-lite (MOBIDB_LITE); mobidb-lite (MOBIDB_LITE); mobidb-lite (MOBIDB_LITE); IPR001763 (PROSITE_PROFILES); IPR000751 (CDD); IPR036873 (SUPERFAMILY)	P:GO:1902751; F:GO:0004725; P:GO:0006470; C:GO:0005622	P:positive regulation of cell cycle G2/M phase transition; F:protein tyrosine phosphatase activity; P:protein dephosphorylation; C:intracellular
[INTERPRO, BLASTED, MAPPED, GO-SLIM]	ACA1_036930	ELR18859	dehydrodolichyl diphosphate syntase complex subunit DHDDS isoform X2	1026	20	0	64.2	7	C:GO:0005737; P:GO:0006629; P:GO:0006464; C:GO:0005783; P:GO:0009058; P:GO:0044711; F:GO:0016765	C:cytoplasm; P:lipid metabolic process; P:cellular protein modification process; C:endoplasmic reticulum; P:biosynthetic process; P:single-organism biosynthetic process; F:transferase activity, transferring alkyl or aryl (other than methyl) groups			Coil (COILS); IPR036424 (G3DSA:3.40.1180.GENE3D); IPR001441 (PFAM); IPR001441 (TIGRFAM); IPR018520 (PROSITE_PATTERNS); IPR001441 (HAMAP); IPR001441 (CDD); IPR036424 (SUPERFAMILY)	F:GO:0016765	F:transferase activity, transferring alkyl or aryl (other than methyl) groups
[INTERPRO, BLASTED, MAPPED, GO-SLIM]	ACA1_036940	ELR18860	NF-X1-type zinc finger NFXL1-like	1839	20	0	57.05	1	F:GO:0043167	F:ion binding			Coil (COILS); IPR013083 (G3DSA:3.30.40.GENE3D); mobidb-lite (MOBIDB_LITE); mobidb-lite (MOBIDB_LITE); IPR019786 (PROSITE_PATTERNS); IPR019787 (PROSITE_PROFILES); cd16696 (CDD); SSF57850 (SUPERFAMILY)	no GO terms	no GO terms
[INTERPRO, BLASTED, MAPPED, GO-SLIM]	ACA1_036950	ELR18861	transcriptional repressor NF-X1 isoform X3	1890	20	0	48	6	C:GO:0005634; F:GO:0003700; F:GO:0043167; P:GO:0034641; P:GO:0009058; C:GO:0043234	C:nucleus; F:transcription factor activity, sequence-specific DNA binding; F:ion binding; P:cellular nitrogen compound metabolic process; P:biosynthetic process; C:protein complex			IPR001876 (SMART); IPR001374 (SMART); IPR000967 (SMART); G3DSA:4.10.1060.10 (GENE3D); IPR036867 (G3DSA:3.30.1370.GENE3D); IPR001374 (PFAM); mobidb-lite (MOBIDB_LITE); mobidb-lite (MOBIDB_LITE); mobidb-lite (MOBIDB_LITE); IPR001876 (PROSITE_PATTERNS); IPR001876 (PROSITE_PROFILES); IPR001374 (PROSITE_PROFILES); cd06008 (CDD); cd06008 (CDD); IPR036443 (SUPERFAMILY); IPR036867 (SUPERFAMILY)	F:GO:0003676; C:GO:0005634; F:GO:0003700; F:GO:0008270; P:GO:0006355	F:nucleic acid binding; C:nucleus; F:transcription factor activity, sequence-specific DNA binding; F:zinc ion binding; P:regulation of transcription, DNA-templated
[INTERPRO, BLASTED, MAPPED, GO-SLIM]	ACA1_036960	ELR18862	elongator complex 1-like	3930	20	0	56.25	6	C:GO:0005634; C:GO:0005737; P:GO:0006399; C:GO:0043234; P:GO:0009058; F:GO:0003674	C:nucleus; C:cytoplasm; P:tRNA metabolic process; C:protein complex; P:biosynthetic process; F:molecular_function			Coil (COILS); IPR015943 (G3DSA:2.130.10.GENE3D); IPR006849 (PFAM); IPR015943 (G3DSA:2.130.10.GENE3D); IPR006849 (PIRSF); IPR011990 (G3DSA:1.25.40.GENE3D); mobidb-lite (MOBIDB_LITE); IPR036322 (SUPERFAMILY); IPR036322 (SUPERFAMILY); IPR036322 (SUPERFAMILY)	F:GO:0005515; C:GO:0033588; P:GO:0002098	F:protein binding; C:Elongator holoenzyme complex; P:tRNA wobble uridine modification
[INTERPRO, BLASTED]	ACA1_036970	ELR18863	hypothetical protein ACA1_036970	291	13	1.95e-64	67.62						IPR008011 (PFAM); mobidb-lite (MOBIDB_LITE)	no GO terms	no GO terms
[INTERPRO, BLASTED]	ACA1_036980	ELR18864	hypothetical protein ACA1_036980	948	1	0	100						mobidb-lite (MOBIDB_LITE); mobidb-lite (MOBIDB_LITE)	no GO terms	no GO terms
[INTERPRO, BLASTED, MAPPED, GO-SLIM]	ACA1_036990	ELR18865	peptidase M20	1437	20	0	78.35	2	P:GO:0008150; F:GO:0003674	P:biological_process; F:molecular_function			IPR011650 (PFAM); G3DSA:3.30.70.360 (GENE3D); IPR002933 (PFAM); G3DSA:3.40.630.10 (GENE3D); cd05682 (CDD); SSF53187 (SUPERFAMILY)	P:GO:0008152; F:GO:0016787	P:metabolic process; F:hydrolase activity
[INTERPRO, BLASTED, MAPPED, GO-SLIM]	ACA1_037000	ELR18866	mitochondrial translocase of outer membrane 7	195	1	9.76e-39	100	5	P:GO:0006605; P:GO:0055085; C:GO:0005739; C:GO:0043234; P:GO:0007005	P:protein targeting; P:transmembrane transport; C:mitochondrion; C:protein complex; P:mitochondrion organization			IPR012621 (PFAM)	P:GO:0030150; C:GO:0005742	P:protein import into mitochondrial matrix; C:mitochondrial outer membrane translocase complex
[INTERPRO, BLASTED, MAPPED, GO-SLIM]	ACA1_037010	ELR18867	glutamine synthetase	936	20	0	59.5	1	F:GO:0003674	F:molecular_function			Coil (COILS); IPR014746 (G3DSA:3.30.590.GENE3D); IPR014746 (SUPERFAMILY)	F:GO:0003824	F:catalytic activity
[INTERPRO, BLASTED, MAPPED, GO-SLIM]	ACA1_037020	ELR18868	Glutamine synthetase	1392	20	0	76.3	3	P:GO:0071554; P:GO:0009058; F:GO:0016874	P:cell wall organization or biogenesis; P:biosynthetic process; F:ligase activity	EC:6.3.1.2	Glutamate--ammonia ligase	IPR008146 (SMART); IPR008146 (PFAM); IPR014746 (G3DSA:3.30.590.GENE3D); IPR022147 (PFAM); IPR027303 (PROSITE_PATTERNS); IPR014746 (SUPERFAMILY)	P:GO:0006807; F:GO:0003824; F:GO:0004356	P:nitrogen compound metabolic process; F:catalytic activity; F:glutamate-ammonia ligase activity
[INTERPRO, BLASTED, MAPPED, GO-SLIM]	ACA1_037030	ELR18869	PX domain containing	828	2	2.35e-163	72.5	2	F:GO:0043167; F:GO:0008289	F:ion binding; F:lipid binding			IPR036871 (G3DSA:3.30.1520.GENE3D); mobidb-lite (MOBIDB_LITE); cd06093 (CDD); IPR036871 (SUPERFAMILY)	F:GO:0035091	F:phosphatidylinositol binding
[INTERPRO, NO-BLAST]	ACA1_037040	ELR18870	---NA---	177									no IPS match	no IPS match	no IPS match
[INTERPRO, BLASTED]	ACA1_037050	ELR18871	hypothetical protein ACA1_037050	858	1	4.16e-35	100						mobidb-lite (MOBIDB_LITE)	no GO terms	no GO terms
[INTERPRO, BLASTED, MAPPED]	ACA1_037060	ELR18872	DIL domain containing	4926	20	0	54.9	4	F:GO:0000166; C:GO:0016459; F:GO:0005524; F:GO:0003774	F:nucleotide binding; C:myosin complex; F:ATP binding; F:motor activity			Coil (COILS); Coil (COILS); Coil (COILS); Coil (COILS); Coil (COILS); Coil (COILS); Coil (COILS); Coil (COILS); Coil (COILS); Coil (COILS); Coil (COILS); Coil (COILS); IPR002710 (SMART); IPR002710 (PFAM); mobidb-lite (MOBIDB_LITE); mobidb-lite (MOBIDB_LITE); mobidb-lite (MOBIDB_LITE); mobidb-lite (MOBIDB_LITE); mobidb-lite (MOBIDB_LITE); mobidb-lite (MOBIDB_LITE); mobidb-lite (MOBIDB_LITE); mobid…	no GO terms	no GO terms
[INTERPRO, BLASTED, MAPPED, GO-SLIM]	ACA1_037070	ELR18873	dienelactone hydrolase family	735	20	0	63.8	1	F:GO:0003674	F:molecular_function			IPR002925 (PFAM); IPR029058 (G3DSA:3.40.50.GENE3D); IPR029058 (SUPERFAMILY)	F:GO:0016787	F:hydrolase activity
[INTERPRO, BLASTED, MAPPED, GO-SLIM]	ACA1_037080	ELR18874	ABC transporter F family member 4-like	2100	20	0	64.15	2	F:GO:0016887; F:GO:0043167	F:ATPase activity; F:ion binding	EC:3.6.1.3; EC:3.6.1.15	Adenosinetriphosphatase; Nucleoside-triphosphate phosphatase	Coil (COILS); Coil (COILS); IPR003593 (SMART); IPR003439 (PFAM); IPR032781 (PFAM); G3DSA:3.40.50.300 (GENE3D); mobidb-lite (MOBIDB_LITE); mobidb-lite (MOBIDB_LITE); IPR017871 (PROSITE_PATTERNS); IPR003439 (PROSITE_PROFILES); cd03221 (CDD); cd03221 (CDD); IPR027417 (SUPERFAMILY); IPR027417 (SUPERFAMILY)	F:GO:0016887; F:GO:0005524	F:ATPase activity; F:ATP binding
[INTERPRO, BLASTED, MAPPED, GO-SLIM]	ACA1_037090	ELR18875	Ankyrin repeat containing	3894	10	0	54	1	F:GO:0043167	F:ion binding			IPR002110 (SMART); IPR018123 (SMART); IPR036770 (G3DSA:1.25.40.GENE3D); IPR000210 (PFAM); G3DSA:3.30.710.10 (GENE3D); IPR036770 (G3DSA:1.25.40.GENE3D); G3DSA:3.30.710.10 (GENE3D); IPR002110 (PFAM); IPR004170 (PFAM); IPR011990 (G3DSA:1.25.40.GENE3D); mobidb-lite (MOBIDB_LITE); mobidb-lite (MOBIDB_LITE); mobidb-lite (MOBIDB_LITE); mobidb-lite (MOBIDB_LITE); IPR020683 (PROSITE_PROFILES); IPR002110 (…	F:GO:0008270; F:GO:0005515	F:zinc ion binding; F:protein binding
[INTERPRO, BLASTED, MAPPED, GO-SLIM]	ACA1_037100	ELR18876	3-methyl-2-oxobutanoate hydroxymethyltransferase	1110	20	0	72.55	7	P:GO:0044281; F:GO:0016491; P:GO:0051186; F:GO:0008168; P:GO:0034641; P:GO:0009058; P:GO:0044711	P:small molecule metabolic process; F:oxidoreductase activity; P:cofactor metabolic process; F:methyltransferase activity; P:cellular nitrogen compound metabolic process; P:biosynthetic process; P:single-organism biosynthetic process	EC:2.1.2.11	3-methyl-2-oxobutanoate hydroxymethyltransferase	G3DSA:3.20.20.60 (GENE3D); IPR003700 (TIGRFAM); IPR003700 (PFAM); mobidb-lite (MOBIDB_LITE); IPR003700 (HAMAP); IPR003700 (CDD); IPR015813 (SUPERFAMILY)	P:GO:0015940; F:GO:0003864; F:GO:0003824	P:pantothenate biosynthetic process; F:3-methyl-2-oxobutanoate hydroxymethyltransferase activity; F:catalytic activity
[INTERPRO, BLASTED, MAPPED, GO-SLIM]	ACA1_037110	ELR18877	pre-rRNA-processing TSR1 homolog	2592	20	0	74.45	6	C:GO:0005634; F:GO:0003723; F:GO:0003924; F:GO:0043167; P:GO:0042254; P:GO:0034641	C:nucleus; F:RNA binding; F:GTPase activity; F:ion binding; P:ribosome biogenesis; P:cellular nitrogen compound metabolic process	EC:3.6.1.15	Nucleoside-triphosphate phosphatase	IPR012948 (SMART); IPR007034 (SMART); IPR012948 (PFAM); IPR007034 (PFAM); G3DSA:3.40.50.300 (GENE3D); mobidb-lite (MOBIDB_LITE); mobidb-lite (MOBIDB_LITE); mobidb-lite (MOBIDB_LITE); mobidb-lite (MOBIDB_LITE); IPR030387 (PROSITE_PROFILES)	C:GO:0005634; P:GO:0042254	C:nucleus; P:ribosome biogenesis
[INTERPRO, BLASTED]	ACA1_037120	ELR18878	COMM domain-containing 2-like	597	20	7.55e-129	67						Coil (COILS); IPR017920 (PFAM); IPR017920 (PROSITE_PROFILES)	no GO terms	no GO terms
[INTERPRO, BLASTED, MAPPED, GO-SLIM]	ACA1_037130	ELR18879	aspartate beta-hydroxylase domain-containing 1	1326	20	0	53.15	2	P:GO:0006464; C:GO:0005575	P:cellular protein modification process; C:cellular_component			IPR007803 (PFAM); IPR027443 (G3DSA:2.60.120.GENE3D); mobidb-lite (MOBIDB_LITE); mobidb-lite (MOBIDB_LITE)	P:GO:0018193	P:peptidyl-amino acid modification
[INTERPRO, BLASTED, MAPPED, GO-SLIM]	ACA1_037140	ELR18880	DNA N-6 adenine- conserved site	1329	20	0	60.6	1	F:GO:0008168	F:methyltransferase activity			G3DSA:3.40.50.150 (GENE3D); mobidb-lite (MOBIDB_LITE); mobidb-lite (MOBIDB_LITE); mobidb-lite (MOBIDB_LITE); IPR002052 (PROSITE_PATTERNS)	F:GO:0003676; F:GO:0008168; P:GO:0032259	F:nucleic acid binding; F:methyltransferase activity; P:methylation
[INTERPRO, BLASTED]	ACA1_037150	ELR18881	DUF1990 domain-containing	705	20	9.56e-149	55.7						IPR018960 (PFAM)	no GO terms	no GO terms
[INTERPRO, BLASTED, GO-SLIM]	ACA1_037160	ELR18882	leucine rich repeat domain containing	2469	20	0	59.6	1	F:GO:0003674	F:molecular_function			Coil (COILS); Coil (COILS); SM00368 (SMART); G3DSA:3.40.50.2000 (GENE3D); IPR007587 (PFAM); IPR001611 (PFAM); mobidb-lite (MOBIDB_LITE); mobidb-lite (MOBIDB_LITE); mobidb-lite (MOBIDB_LITE); SSF52047 (SUPERFAMILY)	F:GO:0005515	F:protein binding
[INTERPRO, BLASTED, MAPPED, GO-SLIM]	ACA1_037170	ELR18883	leucine--tRNA cytoplasmic	3039	20	0	42.1	5	F:GO:0043167; P:GO:0006399; P:GO:0006520; F:GO:0016874; P:GO:0006412	F:ion binding; P:tRNA metabolic process; P:cellular amino acid metabolic process; F:ligase activity; P:translation			IPR014729 (G3DSA:3.40.50.GENE3D); G3DSA:1.10.730.10 (GENE3D); mobidb-lite (MOBIDB_LITE); IPR009080 (SUPERFAMILY); SSF52374 (SUPERFAMILY)	F:GO:0000166; F:GO:0005524; P:GO:0006418; F:GO:0004812	F:nucleotide binding; F:ATP binding; P:tRNA aminoacylation for protein translation; F:aminoacyl-tRNA ligase activity
[INTERPRO, BLASTED]	ACA1_037180	ELR18884	hypothetical protein ACA1_037180	447	1	1.37e-99	100						no IPS match	no IPS match	no IPS match
[INTERPRO, BLASTED, MAPPED, GO-SLIM]	ACA1_037190	ELR18885	PLP-dependent transferase	1266	20	0	63.05	1	F:GO:0003674	F:molecular_function			IPR015422 (G3DSA:3.90.1150.GENE3D); IPR024169 (PIRSF); IPR000192 (PFAM); IPR015421 (G3DSA:3.40.640.GENE3D); mobidb-lite (MOBIDB_LITE); IPR020578 (PROSITE_PATTERNS); IPR015424 (SUPERFAMILY)	F:GO:0003824	F:catalytic activity
[INTERPRO, BLASTED]	ACA1_037200	ELR18886	unnamed product	369	20	1.16e-86	58						no IPS match	no IPS match	no IPS match
[INTERPRO, BLASTED, MAPPED]	ACA1_037210	ELR18887	hypothetical protein ACA1_037210	1497	3	0	60.33	4	F:GO:0000166; P:GO:0006418; F:GO:0005524; F:GO:0004812	F:nucleotide binding; P:tRNA aminoacylation for protein translation; F:ATP binding; F:aminoacyl-tRNA ligase activity			mobidb-lite (MOBIDB_LITE)	no GO terms	no GO terms
[INTERPRO, BLASTED, MAPPED]	ACA1_037220	ELR18888	leucyl-tRNA synthetase	819	20	0	52.15	14	P:GO:0006270; P:GO:0006450; F:GO:0002161; P:GO:0006412; F:GO:0000166; P:GO:0006418; P:GO:0006429; F:GO:0005524; F:GO:0004823; F:GO:0004812; C:GO:0005737; C:GO:0005829; F:GO:0016874; P:GO:0032006	P:DNA replication initiation; P:regulation of translational fidelity; F:aminoacyl-tRNA editing activity; P:translation; F:nucleotide binding; P:tRNA aminoacylation for protein translation; P:leucyl-tRNA aminoacylation; F:ATP binding; F:leucine-tRNA ligase activity; F:aminoacyl-tRNA ligase activity; C:cytoplasm; C:cytosol; F:ligase activity; P:regulation of TOR signaling			IPR014729 (G3DSA:3.40.50.GENE3D); SSF52374 (SUPERFAMILY)	no GO terms	no GO terms
[INTERPRO, BLASTED, MAPPED, GO-SLIM]	ACA1_037430	ELR18889	DEAD SNF2-like helicase	1086	12	0	64.67	1	F:GO:0043167	F:ion binding			Coil (COILS); G3DSA:1.20.1170.10 (GENE3D); G3DSA:3.40.50.300 (GENE3D); mobidb-lite (MOBIDB_LITE); IPR027417 (SUPERFAMILY)	no GO terms	no GO terms
[INTERPRO, BLASTED, MAPPED, GO-SLIM]	ACA1_037440	ELR18890	SNF2 family domain-containing	1797	20	0	48.6	2	F:GO:0043167; C:GO:0005622	F:ion binding; C:intracellular			G3DSA:3.40.50.10810 (GENE3D); IPR000330 (PFAM); mobidb-lite (MOBIDB_LITE); cd00046 (CDD); IPR027417 (SUPERFAMILY)	F:GO:0005524	F:ATP binding
[INTERPRO, BLASTED]	ACA1_037450	ELR18891	hypothetical protein ACA1_037450	453	1	1.12e-94	100						IPR026533 (PFAM); IPR029001 (G3DSA:3.90.950.GENE3D); mobidb-lite (MOBIDB_LITE); IPR029001 (SUPERFAMILY)	no GO terms	no GO terms
[INTERPRO, BLASTED, MAPPED, GO-SLIM]	ACA1_037460	ELR18892	cytochrome b-c1 complex subunit 7	369	20	1.34e-72	65.3	5	P:GO:0044281; P:GO:0006091; C:GO:0005739; C:GO:0043234; P:GO:0034641	P:small molecule metabolic process; P:generation of precursor metabolites and energy; C:mitochondrion; C:protein complex; P:cellular nitrogen compound metabolic process			IPR003197 (PFAM); IPR003197 (PIRSF); IPR036544 (G3DSA:1.10.1090.GENE3D); IPR003197 (PRODOM); IPR036544 (SUPERFAMILY)	C:GO:0005750; P:GO:0006122	C:mitochondrial respiratory chain complex III; P:mitochondrial electron transport, ubiquinol to cytochrome c
[INTERPRO, BLASTED, MAPPED, GO-SLIM]	ACA1_037470	ELR18893	domain containing	1983	20	0	57.75	2	P:GO:0007165; F:GO:0003674	P:signal transduction; F:molecular_function			Coil (COILS); IPR000198 (SMART); IPR001452 (SMART); IPR001452 (PFAM); G3DSA:2.30.30.40 (GENE3D); IPR008936 (G3DSA:1.10.555.GENE3D); IPR000198 (PFAM); mobidb-lite (MOBIDB_LITE); mobidb-lite (MOBIDB_LITE); mobidb-lite (MOBIDB_LITE); mobidb-lite (MOBIDB_LITE); IPR001452 (PROSITE_PROFILES); IPR000198 (PROSITE_PROFILES); IPR036028 (SUPERFAMILY); IPR008936 (SUPERFAMILY)	F:GO:0005515; P:GO:0007165	F:protein binding; P:signal transduction
[INTERPRO, BLASTED, MAPPED, GO-SLIM]	ACA1_037480	ELR18894	homoserine O-acetyltransferase	1239	20	0	67.7	6	F:GO:0016746; P:GO:0006790; C:GO:0005737; P:GO:0006520; P:GO:0009058; P:GO:0044711	F:transferase activity, transferring acyl groups; P:sulfur compound metabolic process; C:cytoplasm; P:cellular amino acid metabolic process; P:biosynthetic process; P:single-organism biosynthetic process	EC:2.3.1.31	Homoserine O-acetyltransferase	IPR008220 (PIRSF); IPR008220 (TIGRFAM); IPR029058 (G3DSA:3.40.50.GENE3D); IPR000073 (PFAM); IPR008220 (HAMAP); IPR029058 (SUPERFAMILY)	F:GO:0016747; C:GO:0005737; P:GO:0009058	F:transferase activity, transferring acyl groups other than amino-acyl groups; C:cytoplasm; P:biosynthetic process
[INTERPRO, BLASTED, MAPPED, GO-SLIM]	ACA1_037490	ELR18895	hypothetical protein ACA1_037490	1905	1	0	100	1	C:GO:0005575	C:cellular_component			Coil (COILS); mobidb-lite (MOBIDB_LITE); mobidb-lite (MOBIDB_LITE); mobidb-lite (MOBIDB_LITE); mobidb-lite (MOBIDB_LITE)	no GO terms	no GO terms
[INTERPRO, BLASTED]	ACA1_037500	ELR18896	hypothetical protein ACA1_307920	564	1	8.58e-25	89						mobidb-lite (MOBIDB_LITE); mobidb-lite (MOBIDB_LITE)	no GO terms	no GO terms
[INTERPRO, BLASTED, MAPPED, GO-SLIM]	ACA1_037700	ELR13599	Rho GTPase activation	2262	20	0	64.6	3	P:GO:0007165; F:GO:0030234; C:GO:0005622	P:signal transduction; F:enzyme regulator activity; C:intracellular			Coil (COILS); IPR001936 (SMART); IPR001936 (PFAM); IPR000593 (PFAM); G3DSA:1.10.506.10 (GENE3D); IPR001936 (PROSITE_PROFILES); SSF143885 (SUPERFAMILY); IPR008936 (SUPERFAMILY)	F:GO:0005515; P:GO:0007165; P:GO:0043087	F:protein binding; P:signal transduction; P:regulation of GTPase activity
[INTERPRO, BLASTED, GO-SLIM]	ACA1_037720	ELR13600	Fbox domain containing	1386	2	0	74.5	1	F:GO:0003674	F:molecular_function			IPR001810 (PFAM); G3DSA:1.20.1280.50 (GENE3D); mobidb-lite (MOBIDB_LITE); mobidb-lite (MOBIDB_LITE); IPR013320 (SUPERFAMILY); IPR036047 (SUPERFAMILY)	F:GO:0005515	F:protein binding
[INTERPRO, BLASTED, MAPPED, GO-SLIM]	ACA1_037730	ELR13601	transmembrane 144 isoform X1	1356	20	0	62.85	1	C:GO:0005575	C:cellular_component			IPR012435 (PFAM); mobidb-lite (MOBIDB_LITE); mobidb-lite (MOBIDB_LITE); IPR036259 (SUPERFAMILY)	no GO terms	no GO terms
[INTERPRO, BLASTED, MAPPED, GO-SLIM]	ACA1_037740	ELR13602	UNC93 3	1428	20	0	52.55	1	C:GO:0005575	C:cellular_component			G3DSA:1.20.1250.20 (GENE3D); G3DSA:1.20.1250.20 (GENE3D); IPR010291 (PFAM); mobidb-lite (MOBIDB_LITE); IPR020846 (CDD); IPR036259 (SUPERFAMILY)	no GO terms	no GO terms
[INTERPRO, BLASTED, MAPPED, GO-SLIM]	ACA1_037750	ELR13603	threonyl-tRNA synthetase	369	20	3.06e-85	68.1	4	P:GO:0006399; P:GO:0006520; F:GO:0016874; P:GO:0006412	P:tRNA metabolic process; P:cellular amino acid metabolic process; F:ligase activity; P:translation			IPR004154 (PFAM); G3DSA:3.30.930.10 (GENE3D); IPR036621 (G3DSA:3.40.50.GENE3D); cd00860 (CDD); IPR036621 (SUPERFAMILY)	no GO terms	no GO terms
[INTERPRO, BLASTED, MAPPED, GO-SLIM]	ACA1_037760	ELR13604	threonine--tRNA cytoplasmic isoform X1	1764	20	0	66.75	6	C:GO:0005737; F:GO:0043167; P:GO:0006399; P:GO:0006520; F:GO:0016874; P:GO:0006412	C:cytoplasm; F:ion binding; P:tRNA metabolic process; P:cellular amino acid metabolic process; F:ligase activity; P:translation	EC:6.1.1.3	Threonine--tRNA ligase	Coil (COILS); IPR002320 (PRINTS); IPR012947 (SMART); G3DSA:3.30.930.10 (GENE3D); IPR004095 (PFAM); IPR002314 (PFAM); IPR012675 (G3DSA:3.10.20.GENE3D); G3DSA:3.30.980.10 (GENE3D); IPR002320 (TIGRFAM); IPR012947 (PFAM); mobidb-lite (MOBIDB_LITE); IPR006195 (PROSITE_PROFILES); IPR033728 (CDD); cd01667 (CDD); IPR018163 (SUPERFAMILY); IPR012676 (SUPERFAMILY); SSF55681 (SUPERFAMILY)	F:GO:0000166; F:GO:0005524; P:GO:0006418; F:GO:0004812; C:GO:0005737; F:GO:0004829; P:GO:0006435; P:GO:0043039	F:nucleotide binding; F:ATP binding; P:tRNA aminoacylation for protein translation; F:aminoacyl-tRNA ligase activity; C:cytoplasm; F:threonine-tRNA ligase activity; P:threonyl-tRNA aminoacylation; P:tRNA aminoacylation
[INTERPRO, BLASTED, MAPPED, GO-SLIM]	ACA1_037770	ELR13605	hydroxylysine kinase	1074	20	0	52.2	1	F:GO:0003674	F:molecular_function			G3DSA:3.90.1200.10 (GENE3D); IPR002575 (PFAM); G3DSA:3.30.200.20 (GENE3D); IPR011009 (SUPERFAMILY)	no GO terms	no GO terms
[INTERPRO, BLASTED, MAPPED, GO-SLIM]	ACA1_037780	ELR13606	domain containing	4500	20	0	56.9	2	P:GO:0007165; F:GO:0003674	P:signal transduction; F:molecular_function			Coil (COILS); IPR001715 (SMART); IPR000219 (SMART); IPR001849 (SMART); IPR011993 (G3DSA:2.30.29.GENE3D); IPR000219 (PFAM); IPR001715 (PFAM); IPR036872 (G3DSA:1.10.418.GENE3D); IPR035899 (G3DSA:1.20.900.GENE3D); mobidb-lite (MOBIDB_LITE); mobidb-lite (MOBIDB_LITE); mobidb-lite (MOBIDB_LITE); mobidb-lite (MOBIDB_LITE); IPR001715 (PROSITE_PROFILES); IPR000219 (PROSITE_PROFILES); IPR000048 (PROSITE_P…	P:GO:0035023; F:GO:0005515; F:GO:0005089	P:regulation of Rho protein signal transduction; F:protein binding; F:Rho guanyl-nucleotide exchange factor activity
[INTERPRO, BLASTED, MAPPED, GO-SLIM]	ACA1_037790	ELR13607	hypothetical protein ACA1_037790	504	1	1.73e-105	100	1	C:GO:0005575	C:cellular_component			no IPS match	no IPS match	no IPS match
[INTERPRO, BLASTED, MAPPED, GO-SLIM]	ACA1_037800	ELR13608	hypothetical protein ACA1_037800	759	1	7.85e-157	100	1	C:GO:0005575	C:cellular_component			mobidb-lite (MOBIDB_LITE)	no GO terms	no GO terms
[INTERPRO, BLASTED, MAPPED, GO-SLIM]	ACA1_037810	ELR13609	dual specificity	561	20	2.06e-136	61.6	2	F:GO:0016791; P:GO:0006464	F:phosphatase activity; P:cellular protein modification process	EC:3.1.3.16; EC:3.1.3.41	Protein-serine/threonine phosphatase; 4-nitrophenylphosphatase	IPR020417 (PRINTS); IPR020422 (SMART); IPR000340 (PFAM); IPR029021 (G3DSA:3.90.190.GENE3D); IPR020422 (PROSITE_PROFILES); IPR000387 (PROSITE_PROFILES); IPR020422 (CDD); IPR029021 (SUPERFAMILY)	P:GO:0006470; F:GO:0016791; P:GO:0016311; F:GO:0008138	P:protein dephosphorylation; F:phosphatase activity; P:dephosphorylation; F:protein tyrosine/serine/threonine phosphatase activity
[INTERPRO, BLASTED, MAPPED, GO-SLIM]	ACA1_037820	ELR13610	T9SS C-terminal target domain-containing	1098	20	0	47.25	1	C:GO:0005575	C:cellular_component			IPR021157 (G3DSA:1.20.5.GENE3D); G3DSA:2.60.120.200 (GENE3D); IPR000998 (PFAM); mobidb-lite (MOBIDB_LITE); mobidb-lite (MOBIDB_LITE); IPR000998 (PROSITE_PROFILES); IPR013320 (SUPERFAMILY)	C:GO:0016020	C:membrane
[INTERPRO, BLASTED, MAPPED, GO-SLIM]	ACA1_037830	ELR13611	PEP-CTERM sorting domain-containing	1446	20	0	50.5	1	C:GO:0005575	C:cellular_component			no IPS match	no IPS match	no IPS match
[INTERPRO, BLASTED, MAPPED]	ACA1_037840	ELR13612	leucine-rich repeat-containing 58	891	20	0	48.15	2	C:GO:0016020; C:GO:0016021	C:membrane; C:integral component of membrane			IPR032675 (G3DSA:3.80.10.GENE3D); SSF52047 (SUPERFAMILY)	no GO terms	no GO terms
[INTERPRO, BLASTED, MAPPED, GO-SLIM]	ACA1_037850	ELR13613	serine threonine kinase	4944	20	0	65.75	10	P:GO:0044281; P:GO:0007165; F:GO:0043167; F:GO:0016829; P:GO:0006464; P:GO:0034641; P:GO:0009058; P:GO:0044711; F:GO:0016301; C:GO:0005622	P:small molecule metabolic process; P:signal transduction; F:ion binding; F:lyase activity; P:cellular protein modification process; P:cellular nitrogen compound metabolic process; P:biosynthetic process; P:single-organism biosynthetic process; F:kinase activity; C:intracellular			IPR001245 (PRINTS); IPR001054 (SMART); IPR000719 (SMART); IPR029787 (G3DSA:3.30.70.GENE3D); IPR024370 (PFAM); G3DSA:1.10.510.10 (GENE3D); G3DSA:3.40.190.10 (GENE3D); G3DSA:3.40.190.10 (GENE3D); G3DSA:3.30.200.20 (GENE3D); IPR001245 (PFAM); G3DSA:1.10.510.10 (GENE3D); IPR021157 (G3DSA:1.20.5.GENE3D); IPR001054 (PFAM); mobidb-lite (MOBIDB_LITE); mobidb-lite (MOBIDB_LITE); IPR008271 (PROSITE_PATTERN…	F:GO:0005524; F:GO:0016849; F:GO:0004672; P:GO:0006468; P:GO:0009190; P:GO:0035556	F:ATP binding; F:phosphorus-oxygen lyase activity; F:protein kinase activity; P:protein phosphorylation; P:cyclic nucleotide biosynthetic process; P:intracellular signal transduction
[INTERPRO, BLASTED, MAPPED, GO-SLIM]	ACA1_037860	ELR13614	ABC transporter ATP-binding permease	1998	20	0	74.95	4	F:GO:0016887; F:GO:0022857; F:GO:0043167; C:GO:0005575	F:ATPase activity; F:transmembrane transporter activity; F:ion binding; C:cellular_component	EC:3.6.1.3; EC:3.6.1.15	Adenosinetriphosphatase; Nucleoside-triphosphate phosphatase	IPR003593 (SMART); IPR011527 (PFAM); G3DSA:3.40.50.300 (GENE3D); IPR036640 (G3DSA:1.20.1560.GENE3D); IPR003439 (PFAM); mobidb-lite (MOBIDB_LITE); mobidb-lite (MOBIDB_LITE); IPR017871 (PROSITE_PATTERNS); IPR011527 (PROSITE_PROFILES); IPR003439 (PROSITE_PROFILES); cd03253 (CDD); IPR027417 (SUPERFAMILY); IPR036640 (SUPERFAMILY)	F:GO:0016887; F:GO:0005524; F:GO:0042626; P:GO:0055085; C:GO:0016021	F:ATPase activity; F:ATP binding; F:ATPase activity, coupled to transmembrane movement of substances; P:transmembrane transport; C:integral component of membrane
[INTERPRO, BLASTED, MAPPED, GO-SLIM]	ACA1_037870	ELR13615	vacuolar sorting-associated 11 homolog	2724	20	0	66	3	P:GO:0016192; F:GO:0043167; C:GO:0005622	P:vesicle-mediated transport; F:ion binding; C:intracellular			Coil (COILS); IPR024763 (PFAM); IPR011990 (G3DSA:1.25.40.GENE3D); IPR013083 (G3DSA:3.30.40.GENE3D); IPR016528 (PIRSF); IPR000547 (PFAM); IPR000547 (PROSITE_PROFILES); IPR001841 (PROSITE_PROFILES); cd16688 (CDD); IPR036322 (SUPERFAMILY); IPR016024 (SUPERFAMILY); SSF57850 (SUPERFAMILY)	F:GO:0005515; P:GO:0016192; P:GO:0006886; F:GO:0005488	F:protein binding; P:vesicle-mediated transport; P:intracellular protein transport; F:binding
[INTERPRO, BLASTED, MAPPED, GO-SLIM]	ACA1_037880	ELR13616	poly(3-hydroxybutyrate) depolymerase	1089	20	0	54.9	2	C:GO:0005576; F:GO:0003674	C:extracellular region; F:molecular_function			IPR010126 (PFAM); IPR029058 (G3DSA:3.40.50.GENE3D); IPR029058 (SUPERFAMILY)	C:GO:0005576; F:GO:0016787	C:extracellular region; F:hydrolase activity
[INTERPRO, BLASTED, MAPPED, GO-SLIM]	ACA1_037900	ELR13617	NUDIX hydrolase	1263	20	0	58	1	F:GO:0003674	F:molecular_function			IPR000086 (PFAM); G3DSA:3.90.79.10 (GENE3D); mobidb-lite (MOBIDB_LITE); IPR020084 (PROSITE_PATTERNS); IPR000086 (PROSITE_PROFILES); cd02883 (CDD); IPR015797 (SUPERFAMILY)	F:GO:0016787	F:hydrolase activity
[INTERPRO, BLASTED]	ACA1_037910	ELR13618	hypothetical protein ACA1_037910	261	1	2.13e-44	100						mobidb-lite (MOBIDB_LITE)	no GO terms	no GO terms
[INTERPRO, BLASTED, MAPPED, GO-SLIM]	ACA1_037920	ELR13619	ribosome biogenesis WDR12 homolog	1314	20	0	58.7	5	P:GO:0042254; P:GO:0034641; C:GO:0005730; F:GO:0003674; C:GO:0005654	P:ribosome biogenesis; P:cellular nitrogen compound metabolic process; C:nucleolus; F:molecular_function; C:nucleoplasm			Coil (COILS); IPR020472 (PRINTS); IPR001680 (SMART); G3DSA:1.10.10.670 (GENE3D); IPR001680 (PFAM); IPR012972 (PFAM); G3DSA:2.40.50.140 (GENE3D); IPR015943 (G3DSA:2.130.10.GENE3D); IPR015943 (G3DSA:2.130.10.GENE3D); IPR019775 (PROSITE_PATTERNS); IPR017986 (PROSITE_PROFILES); IPR028599 (HAMAP); IPR001680 (PROSITE_PROFILES); cd00200 (CDD); IPR036322 (SUPERFAMILY)	F:GO:0005515; P:GO:0042254	F:protein binding; P:ribosome biogenesis
[INTERPRO, BLASTED, MAPPED, GO-SLIM]	ACA1_037930	ELR13620	ADP-ribosylation factor 8B	561	20	6.87e-136	85.35	3	P:GO:0007165; F:GO:0043167; C:GO:0005622	P:signal transduction; F:ion binding; C:intracellular			IPR006689 (PRINTS); SM00173 (SMART); SM00178 (SMART); SM00175 (SMART); SM00177 (SMART); G3DSA:3.40.50.300 (GENE3D); IPR006689 (PFAM); IPR005225 (TIGRFAM); IPR024156 (PROSITE_PROFILES); cd04159 (CDD); IPR027417 (SUPERFAMILY)	F:GO:0005525; P:GO:0007264; C:GO:0005622	F:GTP binding; P:small GTPase mediated signal transduction; C:intracellular
[INTERPRO, BLASTED, MAPPED, GO-SLIM]	ACA1_037940	ELR13621	Polynucleotide 5 -hydroxyl-kinase NOL9	864	20	0	54.75	1	P:GO:0008150	P:biological_process			mobidb-lite (MOBIDB_LITE)	no GO terms	no GO terms
[INTERPRO, BLASTED, MAPPED, GO-SLIM]	ACA1_038050	ELR13622	Ras GTPase	399	20	2.62e-86	76.2	4	P:GO:0007165; F:GO:0003924; F:GO:0043167; C:GO:0005622	P:signal transduction; F:GTPase activity; F:ion binding; C:intracellular	EC:3.6.1.15	Nucleoside-triphosphate phosphatase	Coil (COILS); PR00449 (PRINTS); SM00174 (SMART); SM00175 (SMART); SM00173 (SMART); IPR001806 (PFAM); IPR005225 (TIGRFAM); G3DSA:3.40.50.300 (GENE3D); mobidb-lite (MOBIDB_LITE); IPR020849 (PROSITE_PROFILES); IPR027417 (SUPERFAMILY)	F:GO:0005525; P:GO:0007165; F:GO:0003924; C:GO:0016020	F:GTP binding; P:signal transduction; F:GTPase activity; C:membrane
[INTERPRO, BLASTED, MAPPED, GO-SLIM]	ACA1_038070	ELR13623	hypothetical protein ACA1_038070	489	1	3.01e-71	100	1	C:GO:0005575	C:cellular_component			no IPS match	no IPS match	no IPS match
[INTERPRO, BLASTED, MAPPED, GO-SLIM]	ACA1_038080	ELR13624	alpha beta-hydrolase	1131	20	0	59.1	1	F:GO:0003674	F:molecular_function			IPR029058 (G3DSA:3.40.50.GENE3D); IPR000073 (PFAM); mobidb-lite (MOBIDB_LITE); mobidb-lite (MOBIDB_LITE); IPR029058 (SUPERFAMILY)	no GO terms	no GO terms
[INTERPRO, BLASTED, MAPPED, GO-SLIM]	ACA1_038090	ELR13625	serine threonine kinase	1257	20	0	59.1	5	P:GO:0007165; F:GO:0043167; P:GO:0006464; P:GO:0006520; F:GO:0016301	P:signal transduction; F:ion binding; P:cellular protein modification process; P:cellular amino acid metabolic process; F:kinase activity	EC:2.7.11	Transferring phosphorus-containing groups	IPR000719 (SMART); IPR000719 (PFAM); G3DSA:1.10.510.10 (GENE3D); G3DSA:3.30.200.20 (GENE3D); mobidb-lite (MOBIDB_LITE); IPR008271 (PROSITE_PATTERNS); IPR017441 (PROSITE_PATTERNS); IPR000719 (PROSITE_PROFILES); IPR011009 (SUPERFAMILY)	F:GO:0005524; F:GO:0004672; P:GO:0006468	F:ATP binding; F:protein kinase activity; P:protein phosphorylation
[INTERPRO, BLASTED, MAPPED, GO-SLIM]	ACA1_038110	ELR13626	inositol phosphorylceramide glucuronosyltransferase 1	1437	20	0	49.65	2	F:GO:0016757; C:GO:0005575	F:transferase activity, transferring glycosyl groups; C:cellular_component			IPR029044 (G3DSA:3.90.550.GENE3D); IPR002495 (PFAM); IPR029044 (SUPERFAMILY)	F:GO:0016757	F:transferase activity, transferring glycosyl groups
[INTERPRO, BLASTED]	ACA1_038120	ELR13627	hypothetical protein ACA1_038120	1101	1	2.39e-134	100						mobidb-lite (MOBIDB_LITE); mobidb-lite (MOBIDB_LITE); mobidb-lite (MOBIDB_LITE); mobidb-lite (MOBIDB_LITE)	no GO terms	no GO terms
[INTERPRO, BLASTED, MAPPED, GO-SLIM]	ACA1_038130	ELR13628	60S ribosomal L33-A	327	20	3.37e-73	81.7	5	F:GO:0003735; C:GO:0005829; P:GO:0042254; C:GO:0005840; P:GO:0006412	F:structural constituent of ribosome; C:cytosol; P:ribosome biogenesis; C:ribosome; P:translation			G3DSA:2.40.10.190 (GENE3D); IPR001780 (PFAM); IPR001780 (PRODOM); IPR001780 (HAMAP); IPR009000 (SUPERFAMILY)	F:GO:0003735; C:GO:0005840; C:GO:0005622; P:GO:0006412	F:structural constituent of ribosome; C:ribosome; C:intracellular; P:translation
[INTERPRO, BLASTED, MAPPED, GO-SLIM]	ACA1_038140	ELR13629	origin recognition complex subunit 2	1251	20	0	55.1	5	C:GO:0005634; C:GO:0043234; C:GO:0005694; P:GO:0009058; P:GO:0006259	C:nucleus; C:protein complex; C:chromosome; P:biosynthetic process; P:DNA metabolic process			IPR007220 (PFAM); mobidb-lite (MOBIDB_LITE)	C:GO:0000808; C:GO:0005634; P:GO:0006260	C:origin recognition complex; C:nucleus; P:DNA replication
[INTERPRO, BLASTED, MAPPED, GO-SLIM]	ACA1_038150	ELR13630	Cation Diffusion Facilitator (CDF) Family	1680	20	0	59.5	4	F:GO:0022891; F:GO:0022892; F:GO:0022857; C:GO:0005575	F:substrate-specific transmembrane transporter activity; F:substrate-specific transporter activity; F:transmembrane transporter activity; C:cellular_component			Coil (COILS); Coil (COILS); IPR002524 (TIGRFAM); IPR002524 (PFAM); IPR027469 (G3DSA:1.20.1510.GENE3D); IPR036837 (G3DSA:3.30.70.GENE3D); IPR027470 (PFAM); mobidb-lite (MOBIDB_LITE); mobidb-lite (MOBIDB_LITE); mobidb-lite (MOBIDB_LITE); mobidb-lite (MOBIDB_LITE); IPR036837 (SUPERFAMILY); IPR027469 (SUPERFAMILY)	P:GO:0006812; P:GO:0055085; F:GO:0008324; C:GO:0016021	P:cation transport; P:transmembrane transport; F:cation transmembrane transporter activity; C:integral component of membrane
[INTERPRO, BLASTED, MAPPED, GO-SLIM]	ACA1_038160	ELR13631	Cyclin-dependent kinase C-2	1818	20	0	66	4	F:GO:0043167; P:GO:0006464; P:GO:0006520; F:GO:0016301	F:ion binding; P:cellular protein modification process; P:cellular amino acid metabolic process; F:kinase activity	EC:2.7.11	Transferring phosphorus-containing groups	IPR000719 (SMART); IPR000719 (PFAM); G3DSA:3.30.200.20 (GENE3D); G3DSA:1.10.510.10 (GENE3D); mobidb-lite (MOBIDB_LITE); mobidb-lite (MOBIDB_LITE); IPR017441 (PROSITE_PATTERNS); IPR008271 (PROSITE_PATTERNS); IPR000719 (PROSITE_PROFILES); cd07840 (CDD); IPR011009 (SUPERFAMILY)	F:GO:0005524; F:GO:0004672; P:GO:0006468	F:ATP binding; F:protein kinase activity; P:protein phosphorylation
[INTERPRO, BLASTED, MAPPED]	ACA1_038170	ELR13632	Altered inheritance rate of mitochondria 29	216	18	3.83e-46	71.72	2	C:GO:0005634; C:GO:0005829	C:nucleus; C:cytosol			IPR018794 (PFAM)	no GO terms	no GO terms
[INTERPRO, BLASTED, MAPPED, GO-SLIM]	ACA1_038180	ELR13633	FHA domain-containing	3075	20	0	63.1	1	F:GO:0003674	F:molecular_function			Coil (COILS); Coil (COILS); Coil (COILS); IPR000253 (SMART); IPR001849 (SMART); IPR000253 (PFAM); IPR011993 (G3DSA:2.30.29.GENE3D); IPR001849 (PFAM); G3DSA:2.60.200.20 (GENE3D); mobidb-lite (MOBIDB_LITE); mobidb-lite (MOBIDB_LITE); mobidb-lite (MOBIDB_LITE); mobidb-lite (MOBIDB_LITE); mobidb-lite (MOBIDB_LITE); IPR001849 (PROSITE_PROFILES); IPR000253 (PROSITE_PROFILES); cd00821 (CDD); IPR000253 (…	F:GO:0005515	F:protein binding
[INTERPRO, BLASTED, MAPPED, GO-SLIM]	ACA1_038190	ELR13634	Ras GTPase	582	20	1.53e-125	78.8	4	P:GO:0007165; F:GO:0003924; F:GO:0043167; C:GO:0005622	P:signal transduction; F:GTPase activity; F:ion binding; C:intracellular	EC:3.6.1.15	Nucleoside-triphosphate phosphatase	Coil (COILS); PR00449 (PRINTS); SM00175 (SMART); SM00176 (SMART); SM00174 (SMART); SM00173 (SMART); G3DSA:3.30.70.1390 (GENE3D); G3DSA:3.40.50.300 (GENE3D); IPR001806 (PFAM); IPR005225 (TIGRFAM); mobidb-lite (MOBIDB_LITE); IPR020849 (PROSITE_PROFILES); cd00876 (CDD); IPR027417 (SUPERFAMILY)	F:GO:0005525; P:GO:0007165; F:GO:0003924; C:GO:0016020	F:GTP binding; P:signal transduction; F:GTPase activity; C:membrane
[INTERPRO, BLASTED, MAPPED, GO-SLIM]	ACA1_038200	ELR13635	phosphatidylinositol-4-phosphate 5-kinase	1725	20	0	61.9	1	F:GO:0003674	F:molecular_function			IPR003409 (SMART); IPR003409 (PFAM); G3DSA:1.20.1280.50 (GENE3D); IPR001810 (PFAM); G3DSA:2.20.110.10 (GENE3D); mobidb-lite (MOBIDB_LITE); mobidb-lite (MOBIDB_LITE); PD968187 (PRODOM); IPR001810 (PROSITE_PROFILES); SSF82185 (SUPERFAMILY); SSF82185 (SUPERFAMILY); IPR036047 (SUPERFAMILY); SSF82185 (SUPERFAMILY)	F:GO:0005515	F:protein binding
[INTERPRO, BLASTED]	ACA1_038210	ELR13636	hypothetical protein ACA1_038210	1071	1	0	100						mobidb-lite (MOBIDB_LITE); mobidb-lite (MOBIDB_LITE)	no GO terms	no GO terms
[INTERPRO, BLASTED, MAPPED, GO-SLIM]	ACA1_038220	ELR13637	ubiquitin carboxyl-terminal hydrolase	2709	20	0	68	12	P:GO:0008219; P:GO:0009056; P:GO:0007165; C:GO:0005737; F:GO:0043167; P:GO:0006464; F:GO:0008233; P:GO:0009058; P:GO:0006259; P:GO:0006950; P:GO:0000278; P:GO:0040007	P:cell death; P:catabolic process; P:signal transduction; C:cytoplasm; F:ion binding; P:cellular protein modification process; F:peptidase activity; P:biosynthetic process; P:DNA metabolic process; P:response to stress; P:mitotic cell cycle; P:growth	EC:3.4.19.12	Ubiquitinyl hydrolase 1	Coil (COILS); G3DSA:4.10.1060.10 (GENE3D); IPR001394 (PFAM); G3DSA:3.90.70.10 (GENE3D); IPR005176 (PFAM); mobidb-lite (MOBIDB_LITE); mobidb-lite (MOBIDB_LITE); mobidb-lite (MOBIDB_LITE); IPR001876 (PROSITE_PATTERNS); IPR018200 (PROSITE_PATTERNS); IPR018200 (PROSITE_PATTERNS); IPR001876 (PROSITE_PROFILES); IPR028889 (PROSITE_PROFILES); SSF54001 (SUPERFAMILY); IPR036443 (SUPERFAMILY)	P:GO:0016579; F:GO:0036459; P:GO:0006511	P:protein deubiquitination; F:thiol-dependent ubiquitinyl hydrolase activity; P:ubiquitin-dependent protein catabolic process
[INTERPRO, BLASTED, MAPPED, GO-SLIM]	ACA1_038230	ELR13638	Bet v1	648	20	5.15e-156	48.4	1	F:GO:0008289	F:lipid binding			IPR002913 (SMART); IPR023393 (G3DSA:3.30.530.GENE3D); IPR002913 (PFAM); IPR002913 (PROSITE_PROFILES); cd00177 (CDD); SSF55961 (SUPERFAMILY)	F:GO:0008289	F:lipid binding
[INTERPRO, BLASTED, MAPPED, GO-SLIM]	ACA1_038240	ELR13639	DUF5110 domain-containing	2937	20	0	53.85	2	P:GO:0005975; F:GO:0016798	P:carbohydrate metabolic process; F:hydrolase activity, acting on glycosyl bonds			IPR000519 (SMART); IPR000519 (PFAM); G3DSA:2.60.40.1180 (GENE3D); G3DSA:3.20.20.80 (GENE3D); G3DSA:2.60.40.1180 (GENE3D); G3DSA:4.10.110.10 (GENE3D); IPR033403 (PFAM); IPR000322 (PFAM); IPR000519 (PROSITE_PROFILES); IPR000519 (CDD); SSF57492 (SUPERFAMILY); IPR017853 (SUPERFAMILY); SSF51011 (SUPERFAMILY)	P:GO:0005975; F:GO:0004553	P:carbohydrate metabolic process; F:hydrolase activity, hydrolyzing O-glycosyl compounds
[INTERPRO, BLASTED, MAPPED, GO-SLIM]	ACA1_038250	ELR13640	hypothetical protein ACA1_038250	465	1	6.36e-99	100	1	C:GO:0005575	C:cellular_component			IPR013715 (PFAM)	no GO terms	no GO terms
[INTERPRO, BLASTED, MAPPED, GO-SLIM]	ACA1_038260	ELR13641	MAP microtubule affinity-regulating kinase isoform CRA_a	2661	20	0	67.1	14	P:GO:0007010; P:GO:0007165; P:GO:0000902; F:GO:0043167; P:GO:0006464; P:GO:0006520; C:GO:0005886; P:GO:0048870; C:GO:0005634; C:GO:0005856; C:GO:0005737; P:GO:0030154; F:GO:0016301; F:GO:0030234	P:cytoskeleton organization; P:signal transduction; P:cell morphogenesis; F:ion binding; P:cellular protein modification process; P:cellular amino acid metabolic process; C:plasma membrane; P:cell motility; C:nucleus; C:cytoskeleton; C:cytoplasm; P:cell differentiation; F:kinase activity; F:enzyme regulator activity	EC:2.7.11; EC:2.7.11.26	Transferring phosphorus-containing groups; [Tau protein] kinase	IPR000719 (SMART); G3DSA:1.10.510.10 (GENE3D); IPR000719 (PFAM); G3DSA:3.30.200.20 (GENE3D); mobidb-lite (MOBIDB_LITE); mobidb-lite (MOBIDB_LITE); mobidb-lite (MOBIDB_LITE); IPR008271 (PROSITE_PATTERNS); IPR017441 (PROSITE_PATTERNS); IPR000719 (PROSITE_PROFILES); cd14003 (CDD); IPR011009 (SUPERFAMILY)	F:GO:0005524; F:GO:0004672; P:GO:0006468	F:ATP binding; F:protein kinase activity; P:protein phosphorylation
[INTERPRO, BLASTED]	ACA1_038270	ELR13642	hypothetical protein ACA1_038270	360	1	7.15e-29	100						Coil (COILS); mobidb-lite (MOBIDB_LITE); mobidb-lite (MOBIDB_LITE)	no GO terms	no GO terms
[INTERPRO, BLASTED, MAPPED, GO-SLIM]	ACA1_038280	ELR13643	splicing factor 3B subunit 3	3684	20	0	75.3	3	C:GO:0005634; F:GO:0003723; P:GO:0006397	C:nucleus; F:RNA binding; P:mRNA processing			Coil (COILS); PF10433 (PFAM); IPR015943 (G3DSA:2.130.10.GENE3D); IPR015943 (G3DSA:2.130.10.GENE3D); IPR004871 (PFAM); mobidb-lite (MOBIDB_LITE); IPR036322 (SUPERFAMILY)	F:GO:0003676; C:GO:0005634; F:GO:0005515	F:nucleic acid binding; C:nucleus; F:protein binding
[INTERPRO, BLASTED]	ACA1_038290	ELR13644	hypothetical protein ACA1_038290	435	1	7.01e-102	100						no IPS match	no IPS match	no IPS match
[INTERPRO, BLASTED, MAPPED, GO-SLIM]	ACA1_038300	ELR13645	biogenesis of lysosome-related organelles complex 1 subunit 1	390	20	9.98e-73	78.4	2	C:GO:0005829; C:GO:0043234	C:cytosol; C:protein complex			Coil (COILS); IPR009395 (PFAM)	C:GO:0031083	C:BLOC-1 complex
[INTERPRO, BLASTED, MAPPED, GO-SLIM]	ACA1_038310	ELR13646	L-aminoadipate-semialdehyde dehydrogenase-phosphopantetheinyl transferase	942	20	0	60.85	6	P:GO:0044281; P:GO:0051186; F:GO:0043167; P:GO:0034641; P:GO:0009058; P:GO:0044711	P:small molecule metabolic process; P:cofactor metabolic process; F:ion binding; P:cellular nitrogen compound metabolic process; P:biosynthetic process; P:single-organism biosynthetic process	EC:2.7.8.7	Holo-[acyl-carrier-protein] synthase	IPR037143 (G3DSA:3.90.470.GENE3D); IPR008278 (PFAM); IPR037143 (G3DSA:3.90.470.GENE3D); IPR037143 (SUPERFAMILY); IPR037143 (SUPERFAMILY)	F:GO:0000287; F:GO:0008897	F:magnesium ion binding; F:holo-[acyl-carrier-protein] synthase activity
[INTERPRO, BLASTED, MAPPED, GO-SLIM]	ACA1_038320	ELR13647	triosephosphate isomerase	735	20	4.01e-174	58.9	12	P:GO:0044281; P:GO:0005975; P:GO:0006091; P:GO:0009056; P:GO:0051186; P:GO:0006629; P:GO:0009058; P:GO:0034641; P:GO:0044711; P:GO:0044723; P:GO:0044712; F:GO:0016853	P:small molecule metabolic process; P:carbohydrate metabolic process; P:generation of precursor metabolites and energy; P:catabolic process; P:cofactor metabolic process; P:lipid metabolic process; P:biosynthetic process; P:cellular nitrogen compound metabolic process; P:single-organism biosynthetic process; P:single-organism carbohydrate metabolic process; P:single-organism catabolic process; F:…	EC:5.3.1.1	Triose-phosphate isomerase	IPR013785 (G3DSA:3.20.20.GENE3D); IPR000652 (PROSITE_PROFILES); IPR035990 (SUPERFAMILY)	F:GO:0003824; P:GO:0008152; F:GO:0004807	F:catalytic activity; P:metabolic process; F:triose-phosphate isomerase activity
[INTERPRO, BLASTED, MAPPED, GO-SLIM]	ACA1_038330	ELR13648	saccharopine dehydrogenase	1230	20	0	55.25	2	F:GO:0016491; C:GO:0005575	F:oxidoreductase activity; C:cellular_component			G3DSA:3.40.50.720 (GENE3D); IPR005097 (PFAM); IPR036291 (SUPERFAMILY)	F:GO:0016491; P:GO:0055114	F:oxidoreductase activity; P:oxidation-reduction process
[INTERPRO, BLASTED, MAPPED, GO-SLIM]	ACA1_038340	ELR13649	regulator of chromosome condensation domain-containing	3336	20	0	61.25	2	P:GO:0007165; C:GO:0005622	P:signal transduction; C:intracellular			Coil (COILS); IPR001936 (SMART); IPR000591 (SMART); IPR036388 (G3DSA:1.10.10.GENE3D); IPR000591 (PFAM); IPR000008 (PFAM); G3DSA:1.10.506.10 (GENE3D); IPR036388 (G3DSA:1.10.10.GENE3D); IPR035892 (G3DSA:2.60.40.GENE3D); IPR001936 (PFAM); mobidb-lite (MOBIDB_LITE); mobidb-lite (MOBIDB_LITE); mobidb-lite (MOBIDB_LITE); IPR001936 (PROSITE_PROFILES); IPR000591 (PROSITE_PROFILES); cd04519 (CDD); cd04371…	P:GO:0007165; P:GO:0043087; P:GO:0035556	P:signal transduction; P:regulation of GTPase activity; P:intracellular signal transduction
[INTERPRO, BLASTED, GO-SLIM]	ACA1_038350	ELR13650	Fbox domain containing	2988	3	0	63.67	1	F:GO:0003674	F:molecular_function			Coil (COILS); Coil (COILS); G3DSA:1.20.1280.50 (GENE3D); G3DSA:2.80.10.50 (GENE3D); mobidb-lite (MOBIDB_LITE); mobidb-lite (MOBIDB_LITE); mobidb-lite (MOBIDB_LITE); IPR036047 (SUPERFAMILY); IPR008999 (SUPERFAMILY)	F:GO:0005515	F:protein binding
[INTERPRO, BLASTED, GO-SLIM]	ACA1_038360	ELR13651	galactose oxidase	936	20	0	63.15	1	F:GO:0003674	F:molecular_function			IPR006652 (SMART); IPR015915 (G3DSA:2.120.10.GENE3D); IPR015915 (G3DSA:2.120.10.GENE3D); PF13854 (PFAM); IPR006652 (PFAM); PF13418 (PFAM); IPR011043 (SUPERFAMILY)	F:GO:0005515	F:protein binding
[INTERPRO, BLASTED, MAPPED, GO-SLIM]	ACA1_038370	ELR13652	zinc finger CCCH domain-containing 11A-like	1125	4	0	58.75	1	F:GO:0043167	F:ion binding			mobidb-lite (MOBIDB_LITE); mobidb-lite (MOBIDB_LITE); IPR000571 (PROSITE_PROFILES)	F:GO:0046872	F:metal ion binding
[INTERPRO, BLASTED, MAPPED, GO-SLIM]	ACA1_038380	ELR13653	dynein light chain cytoplasmic	270	20	1.05e-43	80.15	9	C:GO:0005634; P:GO:0007010; C:GO:0005815; P:GO:0048856; C:GO:0005829; C:GO:0043234; C:GO:0005694; C:GO:0005576; F:GO:0003674	C:nucleus; P:cytoskeleton organization; C:microtubule organizing center; P:anatomical structure development; C:cytosol; C:protein complex; C:chromosome; C:extracellular region; F:molecular_function	EC:3.6.1.15	Nucleoside-triphosphate phosphatase	IPR001372 (SMART); IPR001372 (PFAM); IPR037177 (G3DSA:3.30.740.GENE3D); IPR019763 (PROSITE_PATTERNS); IPR037177 (SUPERFAMILY)	C:GO:0030286; C:GO:0005875; P:GO:0007017	C:dynein complex; C:microtubule associated complex; P:microtubule-based process
[INTERPRO, BLASTED, MAPPED, GO-SLIM]	ACA1_038390	ELR13654	sperm-associated antigen 7	771	20	4.26e-123	63.05	1	F:GO:0003674	F:molecular_function			Coil (COILS); Coil (COILS); IPR001374 (SMART); IPR036867 (G3DSA:3.30.1370.GENE3D); IPR001374 (PFAM); mobidb-lite (MOBIDB_LITE); mobidb-lite (MOBIDB_LITE); mobidb-lite (MOBIDB_LITE); IPR001374 (PROSITE_PROFILES); cd02325 (CDD); IPR036867 (SUPERFAMILY)	F:GO:0003676	F:nucleic acid binding
[INTERPRO, BLASTED, MAPPED, GO-SLIM]	ACA1_038400	ELR13655	signal transducer and activator of transcription 1-alpha beta isoform X1	2166	6	0	51.5	5	F:GO:0003700; P:GO:0034641; P:GO:0009058; C:GO:0043234; C:GO:0005622	F:transcription factor activity, sequence-specific DNA binding; P:cellular nitrogen compound metabolic process; P:biosynthetic process; C:protein complex; C:intracellular			Coil (COILS); mobidb-lite (MOBIDB_LITE); mobidb-lite (MOBIDB_LITE); mobidb-lite (MOBIDB_LITE); mobidb-lite (MOBIDB_LITE); IPR008967 (SUPERFAMILY)	F:GO:0003700; P:GO:0006355	F:transcription factor activity, sequence-specific DNA binding; P:regulation of transcription, DNA-templated
[INTERPRO, BLASTED]	ACA1_038410	ELR13656	hypothetical protein ACA1_038410	624	2	3.07e-149	76.5						no IPS match	no IPS match	no IPS match
[INTERPRO, BLASTED, MAPPED, GO-SLIM]	ACA1_038420	ELR13657	peptidase M14	1569	20	0	68.2	2	P:GO:0008150; F:GO:0003674	P:biological_process; F:molecular_function			Coil (COILS); IPR004331 (PFAM); IPR007036 (PFAM); G3DSA:3.40.630.10 (GENE3D); IPR004331 (PROSITE_PROFILES); cd06251 (CDD); cd14447 (CDD); SSF53187 (SUPERFAMILY)	F:GO:0016788; P:GO:0008152	F:hydrolase activity, acting on ester bonds; P:metabolic process
[INTERPRO, BLASTED]	ACA1_038430	ELR13658	hypothetical protein ACA1_038430	1575	20	0	72.7						G3DSA:3.30.470.20 (GENE3D); mobidb-lite (MOBIDB_LITE); SSF56059 (SUPERFAMILY)	no GO terms	no GO terms
[INTERPRO, BLASTED]	ACA1_038440	ELR13659	hypothetical protein ACA1_038440	369	1	5.11e-48	100						mobidb-lite (MOBIDB_LITE)	no GO terms	no GO terms
[INTERPRO, BLASTED]	ACA1_038450	ELR13660	hypothetical protein ACA1_038450	1329	4	0	59.75						Coil (COILS); G3DSA:3.40.50.300 (GENE3D); mobidb-lite (MOBIDB_LITE); mobidb-lite (MOBIDB_LITE); mobidb-lite (MOBIDB_LITE); IPR027417 (SUPERFAMILY)	no GO terms	no GO terms
[INTERPRO, BLASTED, MAPPED, GO-SLIM]	ACA1_038460	ELR13661	actin	1128	20	0	98.4	3	C:GO:0005856; C:GO:0005737; F:GO:0043167	C:cytoskeleton; C:cytoplasm; F:ion binding			IPR004000 (PRINTS); IPR004000 (SMART); G3DSA:3.30.420.40 (GENE3D); G3DSA:3.90.640.10 (GENE3D); G3DSA:3.30.420.40 (GENE3D); G3DSA:3.30.420.40 (GENE3D); IPR004000 (PFAM); IPR020902 (PROSITE_PATTERNS); IPR004001 (PROSITE_PATTERNS); IPR004001 (PROSITE_PATTERNS); cd00012 (CDD); SSF53067 (SUPERFAMILY); SSF53067 (SUPERFAMILY)	no GO terms	no GO terms
[INTERPRO, BLASTED, MAPPED, GO-SLIM]	ACA1_038470	ELR13662	M20 M25 M40 superfamily	1263	20	0	52.35	2	P:GO:0008150; F:GO:0003674	P:biological_process; F:molecular_function			IPR002933 (PFAM); IPR011650 (PFAM); G3DSA:3.40.630.10 (GENE3D); cd08659 (CDD); SSF53187 (SUPERFAMILY); IPR036264 (SUPERFAMILY)	P:GO:0008152; F:GO:0016787	P:metabolic process; F:hydrolase activity
[INTERPRO, BLASTED, MAPPED, GO-SLIM]	ACA1_038480	ELR13663	leucine rich repeat containing	4635	20	0	56.85	1	F:GO:0003674	F:molecular_function			Coil (COILS); SM00368 (SMART); IPR001611 (PFAM); G3DSA:3.40.50.2000 (GENE3D); mobidb-lite (MOBIDB_LITE); mobidb-lite (MOBIDB_LITE); mobidb-lite (MOBIDB_LITE); mobidb-lite (MOBIDB_LITE); mobidb-lite (MOBIDB_LITE); SSF52047 (SUPERFAMILY); SSF52047 (SUPERFAMILY)	F:GO:0005515	F:protein binding
[INTERPRO, BLASTED, MAPPED, GO-SLIM]	ACA1_038490	ELR13664	asparagine synthetase	1662	20	0	75.45	6	C:GO:0005829; P:GO:0006520; P:GO:0034641; P:GO:0009058; P:GO:0044711; F:GO:0016874	C:cytosol; P:cellular amino acid metabolic process; P:cellular nitrogen compound metabolic process; P:biosynthetic process; P:single-organism biosynthetic process; F:ligase activity	EC:6.3.5.4	Asparagine synthase (glutamine-hydrolyzing)	IPR014729 (G3DSA:3.40.50.GENE3D); IPR017932 (PFAM); IPR029055 (G3DSA:3.60.20.GENE3D); IPR006426 (PIRSF); IPR001962 (PFAM); IPR006426 (TIGRFAM); IPR017932 (PROSITE_PROFILES); IPR001962 (CDD); IPR033738 (CDD); IPR029055 (SUPERFAMILY); SSF52402 (SUPERFAMILY)	P:GO:0006529; F:GO:0004066	P:asparagine biosynthetic process; F:asparagine synthase (glutamine-hydrolyzing) activity
[INTERPRO, BLASTED, MAPPED, GO-SLIM]	ACA1_038500	ELR13665	mitochondrial import inner membrane translocase subunit TIM16	315	20	2.93e-69	65.4	5	P:GO:0006605; P:GO:0055085; C:GO:0005739; C:GO:0043234; P:GO:0007005	P:protein targeting; P:transmembrane transport; C:mitochondrion; C:protein complex; P:mitochondrion organization			PF03656 (PFAM); IPR036869 (G3DSA:1.10.287.GENE3D)	no GO terms	no GO terms
[INTERPRO, BLASTED, MAPPED, GO-SLIM]	ACA1_038510	ELR13666	translation initiation factor IF-2	1695	20	0	54	4	F:GO:0003924; F:GO:0043167; F:GO:0008135; C:GO:0005840	F:GTPase activity; F:ion binding; F:translation factor activity, RNA binding; C:ribosome	EC:3.6.1.15	Nucleoside-triphosphate phosphatase	IPR000795 (PRINTS); IPR036925 (G3DSA:3.40.50.GENE3D); IPR023115 (PFAM); IPR005225 (TIGRFAM); G3DSA:3.40.50.300 (GENE3D); IPR000795 (PFAM); G3DSA:2.40.30.10 (GENE3D); mobidb-lite (MOBIDB_LITE); IPR000795 (PROSITE_PROFILES); cd01887 (CDD); IPR027417 (SUPERFAMILY); IPR036925 (SUPERFAMILY); IPR009000 (SUPERFAMILY)	F:GO:0005525; F:GO:0003924	F:GTP binding; F:GTPase activity
[INTERPRO, BLASTED, MAPPED, GO-SLIM]	ACA1_038520	ELR13667	Myblike DNA-binding	1287	20	0	63.85	6	C:GO:0005634; F:GO:0003677; F:GO:0000988; C:GO:0043234; P:GO:0034641; P:GO:0009058	C:nucleus; F:DNA binding; F:transcription factor activity, protein binding; C:protein complex; P:cellular nitrogen compound metabolic process; P:biosynthetic process			Coil (COILS); IPR001005 (SMART); PF15963 (PFAM); G3DSA:1.10.10.60 (GENE3D); mobidb-lite (MOBIDB_LITE); mobidb-lite (MOBIDB_LITE); mobidb-lite (MOBIDB_LITE); IPR001005 (CDD); IPR009057 (SUPERFAMILY)	F:GO:0003677	F:DNA binding
[INTERPRO, BLASTED, MAPPED, GO-SLIM]	ACA1_038530	ELR13668	acetyl- synthetase	2214	20	0	56.2	2	P:GO:0008150; F:GO:0003674	P:biological_process; F:molecular_function			G3DSA:2.30.38.10 (GENE3D); IPR000873 (PFAM); G3DSA:3.40.50.980 (GENE3D); G3DSA:3.40.50.980 (GENE3D); G3DSA:3.40.50.980 (GENE3D); G3DSA:3.30.300.30 (GENE3D); mobidb-lite (MOBIDB_LITE); SSF56801 (SUPERFAMILY)	F:GO:0003824; P:GO:0008152	F:catalytic activity; P:metabolic process
[INTERPRO, BLASTED, MAPPED]	ACA1_038540	ELR13669	ubiquitin-conjugating enzyme RWD	1311	20	0	53.1	2	C:GO:0016020; C:GO:0016021	C:membrane; C:integral component of membrane			Coil (COILS); SM00212 (SMART); IPR016135 (G3DSA:3.10.110.GENE3D); IPR000608 (PFAM); IPR000608 (PROSITE_PROFILES); IPR000608 (CDD); IPR000608 (CDD); IPR016135 (SUPERFAMILY); IPR016135 (SUPERFAMILY)	no GO terms	no GO terms
[INTERPRO, BLASTED, MAPPED, GO-SLIM]	ACA1_038550	ELR13670	phosphoglucomutase	3909	20	0	65.15	4	P:GO:0005975; F:GO:0016779; F:GO:0043167; F:GO:0016853	P:carbohydrate metabolic process; F:nucleotidyltransferase activity; F:ion binding; F:isomerase activity			IPR005841 (PRINTS); IPR002618 (PFAM); G3DSA:3.40.120.10 (GENE3D); IPR005846 (PFAM); IPR001347 (PFAM); IPR005845 (PFAM); G3DSA:3.40.120.10 (GENE3D); IPR036900 (G3DSA:3.30.310.GENE3D); G3DSA:3.40.120.10 (GENE3D); IPR029044 (G3DSA:3.90.550.GENE3D); IPR005844 (PFAM); G3DSA:3.40.50.10490 (GENE3D); mobidb-lite (MOBIDB_LITE); IPR016066 (PROSITE_PATTERNS); IPR001347 (PROSITE_PROFILES); cd05799 (CDD); cd0…	F:GO:0000287; P:GO:0005975; F:GO:0016868; F:GO:0097367; P:GO:0008152; P:GO:1901135; P:GO:0071704; F:GO:0070569	F:magnesium ion binding; P:carbohydrate metabolic process; F:intramolecular transferase activity, phosphotransferases; F:carbohydrate derivative binding; P:metabolic process; P:carbohydrate derivative metabolic process; P:organic substance metabolic process; F:uridylyltransferase activity
[INTERPRO, BLASTED, MAPPED]	ACA1_038560	ELR13671	ultraviolet-B receptor UVR8-like	894	20	0	48.3	4	F:GO:0042803; P:GO:0007165; F:GO:0009881; P:GO:0010224	F:protein homodimerization activity; P:signal transduction; F:photoreceptor activity; P:response to UV-B			IPR000408 (PRINTS); IPR009091 (G3DSA:2.130.10.GENE3D); IPR009091 (G3DSA:2.130.10.GENE3D); IPR000408 (PFAM); IPR009091 (G3DSA:2.130.10.GENE3D); PF13540 (PFAM); IPR000408 (PROSITE_PATTERNS); IPR000408 (PROSITE_PROFILES); IPR009091 (SUPERFAMILY)	no GO terms	no GO terms
[INTERPRO, BLASTED, MAPPED, GO-SLIM]	ACA1_038570	ELR13672	alpha-L-fucosidase-like isoform X2	1419	20	0	69.3	4	P:GO:0044281; P:GO:0005975; F:GO:0016798; P:GO:0044723	P:small molecule metabolic process; P:carbohydrate metabolic process; F:hydrolase activity, acting on glycosyl bonds; P:single-organism carbohydrate metabolic process	EC:3.2.1.51	Alpha-L-fucosidase	IPR016286 (PRINTS); IPR000933 (SMART); IPR016286 (PIRSF); IPR031919 (PFAM); IPR000933 (PFAM); G3DSA:2.60.40.1180 (GENE3D); G3DSA:3.20.20.80 (GENE3D); IPR018526 (PROSITE_PATTERNS); IPR017853 (SUPERFAMILY); IPR017853 (SUPERFAMILY)	P:GO:0005975; F:GO:0004560; P:GO:0006004	P:carbohydrate metabolic process; F:alpha-L-fucosidase activity; P:fucose metabolic process
[INTERPRO, BLASTED]	ACA1_038580	ELR13673	hypothetical protein ACA1_038580, partial	198	2	2.95e-27	100						no IPS match	no IPS match	no IPS match
[INTERPRO, BLASTED, MAPPED, GO-SLIM]	ACA1_038980	ELR24416	palmitoyl- thioesterase 3	495	20	8.38e-120	65.2	2	P:GO:0008150; F:GO:0003674	P:biological_process; F:molecular_function			IPR002472 (PFAM); IPR029058 (G3DSA:3.40.50.GENE3D); IPR029058 (SUPERFAMILY)	F:GO:0098599	F:palmitoyl hydrolase activity
[INTERPRO, BLASTED, GO-SLIM]	ACA1_039190	ELR24417	NF-kappa-B inhibitor 1	1548	13	0	56.46	1	F:GO:0003674	F:molecular_function			Coil (COILS); Coil (COILS); IPR002110 (SMART); IPR036869 (G3DSA:1.10.287.GENE3D); IPR020683 (PFAM); IPR036770 (G3DSA:1.25.40.GENE3D); mobidb-lite (MOBIDB_LITE); mobidb-lite (MOBIDB_LITE); mobidb-lite (MOBIDB_LITE); IPR002110 (PROSITE_PROFILES); IPR020683 (PROSITE_PROFILES); IPR020683 (CDD); IPR036770 (SUPERFAMILY)	F:GO:0005515	F:protein binding
[INTERPRO, BLASTED, MAPPED, GO-SLIM]	ACA1_039200	ELR24418	GATA zinc finger domain containing	618	20	3.08e-131	63.65	7	F:GO:0003677; F:GO:0003700; F:GO:0043167; P:GO:0034641; P:GO:0009058; C:GO:0043234; C:GO:0005622	F:DNA binding; F:transcription factor activity, sequence-specific DNA binding; F:ion binding; P:cellular nitrogen compound metabolic process; P:biosynthetic process; C:protein complex; C:intracellular			IPR000679 (SMART); IPR000679 (PFAM); IPR013088 (G3DSA:3.30.50.GENE3D); mobidb-lite (MOBIDB_LITE); mobidb-lite (MOBIDB_LITE); IPR000679 (PROSITE_PATTERNS); IPR000679 (PROSITE_PROFILES); cd00202 (CDD); SSF57716 (SUPERFAMILY)	F:GO:0003700; F:GO:0008270; P:GO:0006355; F:GO:0043565	F:transcription factor activity, sequence-specific DNA binding; F:zinc ion binding; P:regulation of transcription, DNA-templated; F:sequence-specific DNA binding
[INTERPRO, BLASTED, MAPPED, GO-SLIM]	ACA1_039210	ELR24419	zinc-binding alcohol dehydrogenase	759	20	2.01e-165	59.9	2	F:GO:0016491; F:GO:0043167	F:oxidoreductase activity; F:ion binding			IPR020843 (SMART); PF13602 (PFAM); G3DSA:3.90.180.10 (GENE3D); G3DSA:3.40.50.720 (GENE3D); IPR036291 (SUPERFAMILY); IPR011032 (SUPERFAMILY)	F:GO:0016491	F:oxidoreductase activity
[INTERPRO, BLASTED]	ACA1_039320	ELR24420	hypothetical protein ACA1_039320	486	9	1.04e-99	60.33						no IPS match	no IPS match	no IPS match
[INTERPRO, BLASTED, MAPPED, GO-SLIM]	ACA1_039330	ELR24421	ragulator complex LAMTOR2	351	20	4.06e-80	73.5	10	C:GO:0005768; P:GO:0007165; P:GO:0006914; F:GO:0005198; P:GO:0006464; C:GO:0043234; C:GO:0005576; P:GO:0007049; P:GO:0040007; C:GO:0005764	C:endosome; P:signal transduction; P:autophagy; F:structural molecule activity; P:cellular protein modification process; C:protein complex; C:extracellular region; P:cell cycle; P:growth; C:lysosome			IPR004942 (SMART); IPR004942 (PFAM); G3DSA:3.30.450.30 (GENE3D); SSF103196 (SUPERFAMILY)	no GO terms	no GO terms
[INTERPRO, BLASTED, MAPPED, GO-SLIM]	ACA1_039340	ELR24422	O-linked-mannose beta-1,4-N-acetylglucosaminyltransferase 2	1575	20	0	62.55	1	F:GO:0016757	F:transferase activity, transferring glycosyl groups			IPR007657 (PFAM); mobidb-lite (MOBIDB_LITE)	F:GO:0016757	F:transferase activity, transferring glycosyl groups
[INTERPRO, BLASTED]	ACA1_039450	ELR24423	SAP domain containing	1713	2	0	100						IPR003034 (SMART); IPR003034 (PFAM); IPR036361 (G3DSA:1.10.720.GENE3D); mobidb-lite (MOBIDB_LITE); IPR003034 (PROSITE_PROFILES); IPR036361 (SUPERFAMILY)	no GO terms	no GO terms
[INTERPRO, BLASTED, MAPPED, GO-SLIM]	ACA1_039460	ELR24424	replication factor C subunit 3	912	20	0	78.6	6	F:GO:0016887; F:GO:0003677; C:GO:0043234; C:GO:0005694; P:GO:0009058; P:GO:0006259	F:ATPase activity; F:DNA binding; C:protein complex; C:chromosome; P:biosynthetic process; P:DNA metabolic process	EC:3.6.1.3; EC:3.6.1.15	Adenosinetriphosphatase; Nucleoside-triphosphate phosphatase	Coil (COILS); G3DSA:1.20.272.10 (GENE3D); G3DSA:1.10.8.60 (GENE3D); PF13177 (PFAM); G3DSA:3.40.50.300 (GENE3D); IPR008921 (SUPERFAMILY); IPR027417 (SUPERFAMILY)	F:GO:0003677; P:GO:0006260	F:DNA binding; P:DNA replication
[INTERPRO, BLASTED]	ACA1_039470	ELR24425	hypothetical protein ACA1_039470	813	3	3.19e-88	66.33						mobidb-lite (MOBIDB_LITE)	no GO terms	no GO terms
[INTERPRO, BLASTED]	ACA1_039480	ELR24426	hypothetical protein ACA1_039480	597	3	7.53e-72	80.67						no IPS match	no IPS match	no IPS match
[INTERPRO, BLASTED]	ACA1_039490	ELR24427	YCIIrelated domain containing	525	20	3.28e-111	63.05						IPR005545 (PFAM); G3DSA:3.30.70.1060 (GENE3D); IPR011008 (SUPERFAMILY)	no GO terms	no GO terms
[INTERPRO, BLASTED, MAPPED, GO-SLIM]	ACA1_039500	ELR24428	Amidohydrolase	918	20	0	74.5	1	F:GO:0003674	F:molecular_function			IPR006680 (PFAM); G3DSA:3.20.20.140 (GENE3D); IPR032466 (SUPERFAMILY)	F:GO:0016787	F:hydrolase activity
[INTERPRO, NO-BLAST]	ACA1_039510	ELR24429	---NA---	573									mobidb-lite (MOBIDB_LITE)	no GO terms	no GO terms
[INTERPRO, BLASTED]	ACA1_039520	ELR24430	hypothetical protein ACA1_039520	1881	2	0	98.5						Coil (COILS); Coil (COILS); G3DSA:1.10.506.10 (GENE3D); mobidb-lite (MOBIDB_LITE); mobidb-lite (MOBIDB_LITE)	no GO terms	no GO terms
[INTERPRO, BLASTED, MAPPED, GO-SLIM]	ACA1_039620	ELR20484	long-chain fatty acid-- ligase	2502	20	0	50.6	2	P:GO:0008150; F:GO:0016874	P:biological_process; F:ligase activity			IPR001715 (SMART); IPR001715 (PFAM); IPR036872 (G3DSA:1.10.418.GENE3D); G3DSA:2.30.38.10 (GENE3D); IPR036872 (G3DSA:1.10.418.GENE3D); G3DSA:3.40.50.980 (GENE3D); G3DSA:3.40.50.980 (GENE3D); IPR000873 (PFAM); IPR001715 (PROSITE_PROFILES); IPR001715 (CDD); IPR036872 (SUPERFAMILY); SSF56801 (SUPERFAMILY)	F:GO:0005515; F:GO:0003824; P:GO:0008152	F:protein binding; F:catalytic activity; P:metabolic process
[INTERPRO, BLASTED, GO-SLIM]	ACA1_039630	ELR20485	Fbox domain containing	516	1	8.05e-126	100	1	F:GO:0003674	F:molecular_function			IPR001810 (SMART); G3DSA:1.20.1280.50 (GENE3D); IPR001810 (PFAM); mobidb-lite (MOBIDB_LITE); IPR001810 (PROSITE_PROFILES); IPR036047 (SUPERFAMILY)	F:GO:0005515	F:protein binding
[INTERPRO, BLASTED]	ACA1_039640	ELR20486	chromosome partitioning	3837	20	0	56.4						Coil (COILS); G3DSA:1.10.8.10 (GENE3D); IPR014956 (PFAM); G3DSA:3.90.1530.10 (GENE3D); mobidb-lite (MOBIDB_LITE); mobidb-lite (MOBIDB_LITE); mobidb-lite (MOBIDB_LITE); mobidb-lite (MOBIDB_LITE); mobidb-lite (MOBIDB_LITE); IPR014956 (CDD); IPR036086 (SUPERFAMILY)	no GO terms	no GO terms
[INTERPRO, BLASTED, MAPPED, GO-SLIM]	ACA1_039650	ELR20487	class I SAM-dependent methyltransferase	822	20	2.93e-178	55	1	C:GO:0005575	C:cellular_component			G3DSA:3.40.50.150 (GENE3D); IPR029063 (SUPERFAMILY)	no GO terms	no GO terms
[INTERPRO, BLASTED, MAPPED, GO-SLIM]	ACA1_039660	ELR20488	NAD+ dependent glutamate dehydrogenase	3072	20	0	67.85	4	F:GO:0016491; P:GO:0009056; P:GO:0006520; P:GO:0044712	F:oxidoreductase activity; P:catabolic process; P:cellular amino acid metabolic process; P:single-organism catabolic process	EC:1.4.1.2	Glutamate dehydrogenase	IPR006096 (SMART); IPR006096 (PFAM); G3DSA:3.40.50.720 (GENE3D); IPR016210 (PIRSF); G3DSA:3.40.50.10860 (GENE3D); IPR033524 (PROSITE_PATTERNS); IPR036291 (SUPERFAMILY); SSF53223 (SUPERFAMILY)	F:GO:0016491; P:GO:0019551; P:GO:0006520; P:GO:0055114; F:GO:0004352	F:oxidoreductase activity; P:glutamate catabolic process to 2-oxoglutarate; P:cellular amino acid metabolic process; P:oxidation-reduction process; F:glutamate dehydrogenase (NAD+) activity
[INTERPRO, BLASTED]	ACA1_039770	ELR20489	hypothetical protein ACA1_039770, partial	273	2	1.28e-59	100						no IPS match	no IPS match	no IPS match
[INTERPRO, BLASTED]	ACA1_039970	ELR12181	hypothetical protein ACA1_039970	285	3	1.69e-49	80.67						mobidb-lite (MOBIDB_LITE)	no GO terms	no GO terms
[INTERPRO, BLASTED, MAPPED, GO-SLIM]	ACA1_039980	ELR12182	DSBAlike thioredoxin domain containing	438	20	7.69e-104	73	1	F:GO:0016491	F:oxidoreductase activity			G3DSA:3.40.30.10 (GENE3D); IPR001853 (PFAM); G3DSA:3.40.30.10 (GENE3D); IPR036249 (SUPERFAMILY)	F:GO:0015035	F:protein disulfide oxidoreductase activity
[INTERPRO, BLASTED]	ACA1_040190	ELR12183	hypothetical protein ACA1_040190, partial	1167	9	0	67.89						mobidb-lite (MOBIDB_LITE); mobidb-lite (MOBIDB_LITE); mobidb-lite (MOBIDB_LITE)	no GO terms	no GO terms
[INTERPRO, BLASTED, MAPPED, GO-SLIM]	ACA1_040200	ELR12184	5 -AMP-activated kinase subunit beta-1	1374	20	0	55.7	1	F:GO:0016301	F:kinase activity			IPR006828 (SMART); IPR013783 (G3DSA:2.60.40.GENE3D); IPR032640 (PFAM); IPR006828 (PFAM); mobidb-lite (MOBIDB_LITE); mobidb-lite (MOBIDB_LITE); mobidb-lite (MOBIDB_LITE); cd02859 (CDD); IPR037256 (SUPERFAMILY); IPR014756 (SUPERFAMILY)	F:GO:0005515	F:protein binding
[INTERPRO, BLASTED, MAPPED, GO-SLIM]	ACA1_040210	ELR12185	mitochondrial uncoupling 4 isoform X2	906	20	0	59.6	2	C:GO:0005739; P:GO:0006810	C:mitochondrion; P:transport			IPR002030 (PRINTS); IPR018108 (PFAM); IPR023395 (G3DSA:1.50.40.GENE3D); IPR018108 (PROSITE_PROFILES); IPR023395 (SUPERFAMILY); IPR023395 (SUPERFAMILY)	C:GO:0031966; P:GO:0006839	C:mitochondrial membrane; P:mitochondrial transport
[INTERPRO, BLASTED, MAPPED, GO-SLIM]	ACA1_040420	ELR18737	diaminopimelate decarboxylase	270	20	5.97e-49	72.95	5	F:GO:0016829; P:GO:0006520; P:GO:0009058; P:GO:0044711; F:GO:0016301	F:lyase activity; P:cellular amino acid metabolic process; P:biosynthetic process; P:single-organism biosynthetic process; F:kinase activity	EC:4.1.1.20	Diaminopimelate decarboxylase	IPR000183 (PRINTS); IPR022644 (PFAM); IPR029066 (G3DSA:3.20.20.GENE3D); IPR022653 (PROSITE_PATTERNS); IPR029066 (SUPERFAMILY)	F:GO:0003824	F:catalytic activity
[INTERPRO, BLASTED]	ACA1_040430	ELR18738	hypothetical protein ACA1_040430	495	1	4.9e-119	100						no IPS match	no IPS match	no IPS match
[INTERPRO, BLASTED, MAPPED, GO-SLIM]	ACA1_040440	ELR18739	VAC14 homolog	2139	20	0	66.1	3	P:GO:0006629; C:GO:0005773; F:GO:0003674	P:lipid metabolic process; C:vacuole; F:molecular_function			IPR021841 (PFAM); IPR011989 (G3DSA:1.25.10.GENE3D); IPR032878 (PFAM); mobidb-lite (MOBIDB_LITE); IPR021133 (PROSITE_PROFILES); IPR016024 (SUPERFAMILY)	F:GO:0005488	F:binding
[INTERPRO, BLASTED, MAPPED, GO-SLIM]	ACA1_040450	ELR18740	Solute carrier family 25 member 40	939	20	0	59.05	2	P:GO:0055085; C:GO:0005575	P:transmembrane transport; C:cellular_component			IPR002067 (PRINTS); IPR023395 (G3DSA:1.50.40.GENE3D); IPR018108 (PFAM); IPR018108 (PROSITE_PROFILES); IPR023395 (SUPERFAMILY)	P:GO:0055085	P:transmembrane transport
[INTERPRO, BLASTED, MAPPED, GO-SLIM]	ACA1_040460	ELR18741	disulfide-isomerase domain	1077	20	0	64.9	3	P:GO:0042592; C:GO:0005783; F:GO:0016853	P:homeostatic process; C:endoplasmic reticulum; F:isomerase activity			PR00421 (PRINTS); IPR036356 (G3DSA:1.20.1150.GENE3D); IPR011679 (PFAM); IPR013766 (PFAM); G3DSA:3.40.30.10 (GENE3D); IPR005788 (TIGRFAM); G3DSA:3.40.30.10 (GENE3D); IPR017937 (PROSITE_PATTERNS); IPR013766 (PROSITE_PROFILES); PS51257 (PROSITE_PROFILES); IPR011679 (CDD); cd02998 (CDD); cd02998 (CDD); IPR036249 (SUPERFAMILY); IPR036356 (SUPERFAMILY); IPR036249 (SUPERFAMILY)	C:GO:0005783; P:GO:0045454; F:GO:0016853	C:endoplasmic reticulum; P:cell redox homeostasis; F:isomerase activity
[INTERPRO, BLASTED, MAPPED, GO-SLIM]	ACA1_040470	ELR18742	leukotriene A-4 hydrol	1797	20	0	68.55	4	C:GO:0005623; P:GO:0006629; F:GO:0043167; F:GO:0008233	C:cell; P:lipid metabolic process; F:ion binding; F:peptidase activity	EC:3.4.11	Acting on peptide bonds (peptidases)	IPR014782 (PRINTS); IPR015211 (SMART); G3DSA:1.10.390.10 (GENE3D); IPR014782 (PFAM); G3DSA:2.60.40.1730 (GENE3D); IPR015211 (PFAM); IPR034015 (CDD); SSF63737 (SUPERFAMILY); IPR016024 (SUPERFAMILY); SSF55486 (SUPERFAMILY)	F:GO:0008270; F:GO:0005488; F:GO:0008237	F:zinc ion binding; F:binding; F:metallopeptidase activity
[INTERPRO, BLASTED, MAPPED, GO-SLIM]	ACA1_040480	ELR18743	H(+) Cl(-) exchange transporter 7	2181	20	0	53.85	4	F:GO:0022891; F:GO:0022892; F:GO:0022857; C:GO:0005575	F:substrate-specific transmembrane transporter activity; F:substrate-specific transporter activity; F:transmembrane transporter activity; C:cellular_component			IPR001807 (PRINTS); IPR000644 (SMART); G3DSA:3.10.580.10 (GENE3D); IPR001807 (PFAM); IPR000644 (PFAM); IPR014743 (G3DSA:1.10.3080.GENE3D); mobidb-lite (MOBIDB_LITE); mobidb-lite (MOBIDB_LITE); IPR000644 (PROSITE_PROFILES); cd04591 (CDD); SSF54631 (SUPERFAMILY); IPR014743 (SUPERFAMILY)	F:GO:0005216; P:GO:0055085; C:GO:0016020; P:GO:0006821; F:GO:0005247	F:ion channel activity; P:transmembrane transport; C:membrane; P:chloride transport; F:voltage-gated chloride channel activity
[INTERPRO, BLASTED, MAPPED, GO-SLIM]	ACA1_040500	ELR18744	autophagy 16	1686	20	0	54.3	1	F:GO:0003674	F:molecular_function			Coil (COILS); Coil (COILS); IPR020472 (PRINTS); IPR001680 (SMART); IPR015943 (G3DSA:2.130.10.GENE3D); G3DSA:2.80.10.50 (GENE3D); IPR013923 (PFAM); G3DSA:1.20.1170.10 (GENE3D); G3DSA:2.80.10.50 (GENE3D); G3DSA:2.80.10.50 (GENE3D); IPR011042 (G3DSA:2.120.10.GENE3D); IPR001680 (PFAM); mobidb-lite (MOBIDB_LITE); mobidb-lite (MOBIDB_LITE); IPR019775 (PROSITE_PATTERNS); IPR001680 (PROSITE_PROFILES); IP…	F:GO:0005515	F:protein binding
[INTERPRO, BLASTED, MAPPED, GO-SLIM]	ACA1_040510	ELR18745	ubiquitin domain containing	1245	20	0	56	1	F:GO:0003674	F:molecular_function			IPR000626 (SMART); SM00212 (SMART); G3DSA:3.10.20.90 (GENE3D); IPR016135 (G3DSA:3.10.110.GENE3D); IPR000608 (PFAM); IPR000626 (PFAM); IPR000608 (PROSITE_PROFILES); IPR000626 (PROSITE_PROFILES); cd01769 (CDD); IPR029071 (SUPERFAMILY); IPR016135 (SUPERFAMILY)	F:GO:0005515	F:protein binding
[INTERPRO, BLASTED, MAPPED, GO-SLIM]	ACA1_040520	ELR18746	endoplasmic reticulum-Golgi intermediate compartment 3 isoform X2	1152	20	0	78.35	2	C:GO:0005783; P:GO:0006810	C:endoplasmic reticulum; P:transport			IPR012936 (PFAM); PF13850 (PFAM)	no GO terms	no GO terms
[INTERPRO, BLASTED, MAPPED, GO-SLIM]	ACA1_040530	ELR18747	NAD-dependent glycerol-3-phosphate dehydrogenase	1128	20	0	74.75	5	P:GO:0005975; C:GO:0005737; F:GO:0016491; P:GO:0009056; P:GO:0006629	P:carbohydrate metabolic process; C:cytoplasm; F:oxidoreductase activity; P:catabolic process; P:lipid metabolic process	EC:1.1.1.8; EC:1.1.1.94	Glycerol-3-phosphate dehydrogenase (NAD(+)); Glycerol-3-phosphate dehydrogenase (NAD(P)(+))	IPR006168 (PRINTS); IPR006109 (PFAM); IPR017751 (TIGRFAM); G3DSA:3.40.50.720 (GENE3D); IPR013328 (G3DSA:1.10.1040.GENE3D); IPR011128 (PFAM); IPR006168 (PIRSF); IPR006168 (PROSITE_PATTERNS); IPR036291 (SUPERFAMILY); IPR008927 (SUPERFAMILY)	P:GO:0006072; P:GO:0005975; F:GO:0042803; F:GO:0016616; C:GO:0009331; F:GO:0051287; F:GO:0016491; P:GO:0046168; P:GO:0055114; F:GO:0004367	P:glycerol-3-phosphate metabolic process; P:carbohydrate metabolic process; F:protein homodimerization activity; F:oxidoreductase activity, acting on the CH-OH group of donors, NAD or NADP as acceptor; C:glycerol-3-phosphate dehydrogenase complex; F:NAD binding; F:oxidoreductase activity; P:glycerol-3-phosphate catabolic process; P:oxidation-reduction process; F:glycerol-3-phosphate dehydrogenase…
[INTERPRO, BLASTED, MAPPED, GO-SLIM]	ACA1_040640	ELR18748	MFS transporter	1116	20	0	44.75	2	P:GO:0055085; C:GO:0005575	P:transmembrane transport; C:cellular_component			G3DSA:1.20.1250.20 (GENE3D); IPR011701 (PFAM); G3DSA:1.20.1250.20 (GENE3D); IPR020846 (PROSITE_PROFILES); IPR020846 (CDD); IPR036259 (SUPERFAMILY)	P:GO:0055085; C:GO:0016021	P:transmembrane transport; C:integral component of membrane
[INTERPRO, BLASTED, MAPPED, GO-SLIM]	ACA1_040650	ELR18749	twocomponent hybrid sensor and regulator kinase	729	4	8.02e-163	64.75	1	C:GO:0005575	C:cellular_component			IPR029016 (G3DSA:3.30.450.GENE3D); IPR029016 (SUPERFAMILY)	no GO terms	no GO terms
[INTERPRO, BLASTED, MAPPED, GO-SLIM]	ACA1_040660	ELR18750	Mitotic spindle-associated MMXD complex subunit MIP18	807	20	0	79.9	10	C:GO:0005634; P:GO:0006790; P:GO:0051276; P:GO:0051186; P:GO:0022607; C:GO:0005829; P:GO:0007059; P:GO:0007067; P:GO:0009058; P:GO:0000278	C:nucleus; P:sulfur compound metabolic process; P:chromosome organization; P:cofactor metabolic process; P:cellular component assembly; C:cytosol; P:chromosome segregation; P:mitotic nuclear division; P:biosynthetic process; P:mitotic cell cycle			Coil (COILS); IPR034904 (G3DSA:3.30.300.GENE3D); IPR002744 (PFAM); IPR029016 (G3DSA:3.30.450.GENE3D); IPR029016 (SUPERFAMILY); IPR034904 (SUPERFAMILY)	no GO terms	no GO terms
[INTERPRO, BLASTED, MAPPED, GO-SLIM]	ACA1_040670	ELR18751	HCO3 transporter	1710	20	0	58.05	4	F:GO:0022891; F:GO:0022892; F:GO:0022857; C:GO:0005575	F:substrate-specific transmembrane transporter activity; F:substrate-specific transporter activity; F:transmembrane transporter activity; C:cellular_component			IPR011531 (PFAM); mobidb-lite (MOBIDB_LITE)	C:GO:0016021; P:GO:0006820	C:integral component of membrane; P:anion transport
[INTERPRO, BLASTED, MAPPED, GO-SLIM]	ACA1_040680	ELR18752	PAS domain S-box	3003	20	0	65.3	4	P:GO:0006464; F:GO:0016301; F:GO:0004871; C:GO:0005622	P:cellular protein modification process; F:kinase activity; F:signal transducer activity; C:intracellular	EC:2.7.13.3	Histidine kinase	Coil (COILS); IPR004358 (PRINTS); IPR003594 (SMART); IPR001789 (SMART); IPR003661 (SMART); IPR003018 (SMART); G3DSA:1.10.287.130 (GENE3D); IPR003594 (PFAM); IPR036890 (G3DSA:3.30.565.GENE3D); IPR029016 (G3DSA:3.30.450.GENE3D); G3DSA:3.40.50.2300 (GENE3D); IPR001789 (PFAM); IPR003661 (PFAM); mobidb-lite (MOBIDB_LITE); mobidb-lite (MOBIDB_LITE); mobidb-lite (MOBIDB_LITE); IPR001789 (PROSITE_PROFILE…	F:GO:0000155; F:GO:0005515; P:GO:0007165; P:GO:0000160; P:GO:0016310; F:GO:0016772	F:phosphorelay sensor kinase activity; F:protein binding; P:signal transduction; P:phosphorelay signal transduction system; P:phosphorylation; F:transferase activity, transferring phosphorus-containing groups
[INTERPRO, BLASTED, MAPPED, GO-SLIM]	ACA1_040690	ELR18753	PAS domain S-box	2871	20	0	63.95	4	P:GO:0006464; F:GO:0016301; F:GO:0004871; C:GO:0005622	P:cellular protein modification process; F:kinase activity; F:signal transducer activity; C:intracellular	EC:2.7.13.3	Histidine kinase	Coil (COILS); IPR004358 (PRINTS); IPR003594 (SMART); IPR001789 (SMART); IPR003661 (SMART); G3DSA:3.40.50.2300 (GENE3D); IPR003661 (PFAM); IPR001789 (PFAM); IPR036890 (G3DSA:3.30.565.GENE3D); IPR029016 (G3DSA:3.30.450.GENE3D); IPR003594 (PFAM); G3DSA:1.10.287.130 (GENE3D); mobidb-lite (MOBIDB_LITE); mobidb-lite (MOBIDB_LITE); IPR005467 (PROSITE_PROFILES); IPR001789 (PROSITE_PROFILES); IPR001789 (C…	F:GO:0000155; P:GO:0007165; P:GO:0000160; P:GO:0016310; F:GO:0016772	F:phosphorelay sensor kinase activity; P:signal transduction; P:phosphorelay signal transduction system; P:phosphorylation; F:transferase activity, transferring phosphorus-containing groups
[INTERPRO, BLASTED, MAPPED, GO-SLIM]	ACA1_040700	ELR18754	nucleoporin GLE1-like	1731	20	0	61.5	5	C:GO:0005635; P:GO:0006913; F:GO:0043167; C:GO:0043234; P:GO:0006412	C:nuclear envelope; P:nucleocytoplasmic transport; F:ion binding; C:protein complex; P:translation			Coil (COILS); Coil (COILS); Coil (COILS); IPR012476 (PFAM); mobidb-lite (MOBIDB_LITE); mobidb-lite (MOBIDB_LITE)	P:GO:0016973; C:GO:0005643	P:poly(A)+ mRNA export from nucleus; C:nuclear pore
[INTERPRO, BLASTED, MAPPED, GO-SLIM]	ACA1_040710	ELR18755	ATP-dependent metallopeptidase Hfl	2199	20	0	75.95	12	F:GO:0016887; P:GO:0061024; P:GO:0044802; P:GO:0006605; P:GO:0055085; P:GO:0006461; C:GO:0005739; F:GO:0043167; P:GO:0051604; F:GO:0008233; P:GO:0034641; P:GO:0007005	F:ATPase activity; P:membrane organization; P:single-organism membrane organization; P:protein targeting; P:transmembrane transport; P:protein complex assembly; C:mitochondrion; F:ion binding; P:protein maturation; F:peptidase activity; P:cellular nitrogen compound metabolic process; P:mitochondrion organization	EC:3.4.24; EC:3.6.1.3; EC:3.6.1.15	Acting on peptide bonds (peptidases); Adenosinetriphosphatase; Nucleoside-triphosphate phosphatase	Coil (COILS); IPR003593 (SMART); G3DSA:3.40.50.300 (GENE3D); IPR011546 (PFAM); G3DSA:1.10.8.60 (GENE3D); IPR003959 (PFAM); IPR005936 (TIGRFAM); IPR000642 (PFAM); mobidb-lite (MOBIDB_LITE); IPR003960 (PROSITE_PATTERNS); IPR005936 (HAMAP); cd00009 (CDD); IPR037219 (SUPERFAMILY); IPR027417 (SUPERFAMILY)	F:GO:0005524; F:GO:0008270; C:GO:0016020; P:GO:0006508; C:GO:0016021; F:GO:0004222	F:ATP binding; F:zinc ion binding; C:membrane; P:proteolysis; C:integral component of membrane; F:metalloendopeptidase activity
[INTERPRO, BLASTED, MAPPED, GO-SLIM]	ACA1_040720	ELR18756	delta adaptin	3963	20	0	74	4	P:GO:0016192; C:GO:0005737; C:GO:0043234; F:GO:0003674	P:vesicle-mediated transport; C:cytoplasm; C:protein complex; F:molecular_function			Coil (COILS); IPR011989 (G3DSA:1.25.10.GENE3D); IPR002553 (PFAM); mobidb-lite (MOBIDB_LITE); IPR016024 (SUPERFAMILY)	C:GO:0030117; P:GO:0016192; P:GO:0006886; F:GO:0005488	C:membrane coat; P:vesicle-mediated transport; P:intracellular protein transport; F:binding
[INTERPRO, BLASTED, MAPPED, GO-SLIM]	ACA1_040730	ELR18757	serine threonine kinase	4776	20	0	78.35	7	P:GO:0007010; C:GO:0005737; F:GO:0043167; P:GO:0006464; P:GO:0006520; F:GO:0004871; F:GO:0016301	P:cytoskeleton organization; C:cytoplasm; F:ion binding; P:cellular protein modification process; P:cellular amino acid metabolic process; F:signal transducer activity; F:kinase activity	EC:2.7.11	Transferring phosphorus-containing groups	Coil (COILS); Coil (COILS); Coil (COILS); IPR000719 (SMART); G3DSA:1.10.510.10 (GENE3D); IPR011989 (G3DSA:1.25.10.GENE3D); G3DSA:3.30.200.20 (GENE3D); IPR000719 (PFAM); IPR011989 (G3DSA:1.25.10.GENE3D); mobidb-lite (MOBIDB_LITE); mobidb-lite (MOBIDB_LITE); mobidb-lite (MOBIDB_LITE); mobidb-lite (MOBIDB_LITE); mobidb-lite (MOBIDB_LITE); IPR008271 (PROSITE_PATTERNS); IPR000719 (PROSITE_PROFILES); c…	F:GO:0005524; F:GO:0004672; P:GO:0006468; F:GO:0005488	F:ATP binding; F:protein kinase activity; P:protein phosphorylation; F:binding
[INTERPRO, BLASTED, MAPPED, GO-SLIM]	ACA1_040740	ELR18758	tRNA (guanine(9)-N1)-methyltransferase	984	20	0	55.45	1	F:GO:0008168	F:methyltransferase activity			Coil (COILS); IPR016009 (PFAM); mobidb-lite (MOBIDB_LITE); mobidb-lite (MOBIDB_LITE); IPR028564 (PROSITE_PROFILES)	no GO terms	no GO terms
[INTERPRO, BLASTED, MAPPED, GO-SLIM]	ACA1_040750	ELR18759	AI-2E family transporter	1527	20	0	63.9	1	C:GO:0005575	C:cellular_component			IPR002549 (PFAM); mobidb-lite (MOBIDB_LITE); mobidb-lite (MOBIDB_LITE)	no GO terms	no GO terms
[INTERPRO, BLASTED, MAPPED, GO-SLIM]	ACA1_040760	ELR18760	SNF7 family	615	20	3.99e-120	73.75	2	C:GO:0005737; P:GO:0007034	C:cytoplasm; P:vacuolar transport			Coil (COILS); Coil (COILS); IPR005024 (PFAM)	P:GO:0007034	P:vacuolar transport
[INTERPRO, BLASTED, MAPPED, GO-SLIM]	ACA1_040770	ELR18761	helicase Cterminal domain containing	3051	20	0	52.75	2	F:GO:0043167; F:GO:0004386	F:ion binding; F:helicase activity	EC:3.6.1.15	Nucleoside-triphosphate phosphatase	Coil (COILS); IPR001202 (SMART); IPR001650 (SMART); IPR014001 (SMART); IPR001841 (SMART); IPR001202 (PFAM); IPR014905 (PFAM); G3DSA:2.20.70.10 (GENE3D); IPR000330 (PFAM); IPR001650 (PFAM); IPR013083 (G3DSA:3.30.40.GENE3D); IPR018957 (PFAM); G3DSA:3.40.50.300 (GENE3D); G3DSA:2.20.70.10 (GENE3D); G3DSA:3.40.50.300 (GENE3D); mobidb-lite (MOBIDB_LITE); IPR001202 (PROSITE_PATTERNS); IPR017907 (PROSITE…	F:GO:0003676; F:GO:0005524; F:GO:0008270; F:GO:0005515; F:GO:0046872; F:GO:0016818	F:nucleic acid binding; F:ATP binding; F:zinc ion binding; F:protein binding; F:metal ion binding; F:hydrolase activity, acting on acid anhydrides, in phosphorus-containing anhydrides
[INTERPRO, BLASTED]	ACA1_040780	ELR18762	hypothetical protein ACA1_040780	408	2	1.03e-93	82.5						IPR024755 (PFAM)	no GO terms	no GO terms
[INTERPRO, BLASTED, MAPPED, GO-SLIM]	ACA1_040790	ELR18763	elongation factor 2	2574	20	0	69.7	5	F:GO:0003924; F:GO:0043167; F:GO:0008135; F:GO:0008233; C:GO:0005840	F:GTPase activity; F:ion binding; F:translation factor activity, RNA binding; F:peptidase activity; C:ribosome	EC:3.6.1.15	Nucleoside-triphosphate phosphatase	IPR005517 (SMART); IPR000640 (SMART); G3DSA:2.40.30.10 (GENE3D); IPR000640 (PFAM); G3DSA:3.30.70.870 (GENE3D); IPR000795 (PFAM); G3DSA:3.90.1430.10 (GENE3D); IPR005517 (PFAM); G3DSA:3.40.50.300 (GENE3D); PF14492 (PFAM); IPR014721 (G3DSA:3.30.230.GENE3D); G3DSA:3.30.70.240 (GENE3D); mobidb-lite (MOBIDB_LITE); cd16261 (CDD); cd16268 (CDD); cd01681 (CDD); cd04096 (CDD); IPR027417 (SUPERFAMILY); IPR0…	F:GO:0005525; F:GO:0003924	F:GTP binding; F:GTPase activity
[INTERPRO, BLASTED, MAPPED, GO-SLIM]	ACA1_040800	ELR18764	short-chain dehydrogenase	1665	20	0	60.6	1	C:GO:0005575	C:cellular_component			IPR002347 (PRINTS); G3DSA:3.40.50.720 (GENE3D); G3DSA:1.10.150.50 (GENE3D); IPR002347 (PFAM); IPR036291 (SUPERFAMILY)	no GO terms	no GO terms
[INTERPRO, BLASTED, MAPPED, GO-SLIM]	ACA1_040810	ELR18765	hypothetical protein ACA1_040810	243	1	1.47e-50	100	1	C:GO:0005575	C:cellular_component			no IPS match	no IPS match	no IPS match
[INTERPRO, BLASTED, MAPPED, GO-SLIM]	ACA1_040820	ELR18766	SDE2 homolog	867	20	4.53e-125	62.05	1	F:GO:0003674	F:molecular_function			Coil (COILS); G3DSA:3.10.20.90 (GENE3D); IPR024974 (PFAM); mobidb-lite (MOBIDB_LITE); IPR000626 (PROSITE_PROFILES); IPR029071 (SUPERFAMILY)	F:GO:0005515	F:protein binding
[INTERPRO, BLASTED, MAPPED, GO-SLIM]	ACA1_040830	ELR18767	ubiquitin-conjugating enzyme E2 7-like	504	20	3.36e-108	85.8	4	P:GO:0051276; F:GO:0043167; P:GO:0034641; P:GO:0009058	P:chromosome organization; F:ion binding; P:cellular nitrogen compound metabolic process; P:biosynthetic process			Coil (COILS); SM00212 (SMART); IPR016135 (G3DSA:3.10.110.GENE3D); IPR000608 (PFAM); IPR023313 (PROSITE_PATTERNS); IPR000608 (PROSITE_PROFILES); IPR000608 (CDD); IPR016135 (SUPERFAMILY)	no GO terms	no GO terms
[INTERPRO, BLASTED, MAPPED, GO-SLIM]	ACA1_040840	ELR18768	ALG-2 interacting X	2508	20	0	55.7	1	F:GO:0003674	F:molecular_function			Coil (COILS); Coil (COILS); Coil (COILS); IPR004328 (SMART); IPR004328 (PFAM); IPR025304 (PFAM); G3DSA:1.20.120.560 (GENE3D); G3DSA:1.20.140.50 (GENE3D); G3DSA:1.25.40.280 (GENE3D); mobidb-lite (MOBIDB_LITE); mobidb-lite (MOBIDB_LITE); mobidb-lite (MOBIDB_LITE); IPR004328 (PROSITE_PROFILES)	F:GO:0005515	F:protein binding
[INTERPRO, BLASTED, MAPPED, GO-SLIM]	ACA1_040850	ELR18769	NADH dehydrogenase [ubiquinone] iron-sulfur mitochondrial	534	20	2.84e-130	89.5	14	P:GO:0006091; P:GO:0006461; F:GO:0043167; C:GO:0043234; P:GO:0009058; P:GO:0044711; P:GO:0006810; P:GO:0044765; P:GO:0007005; P:GO:0044281; F:GO:0016491; C:GO:0005739; P:GO:0051186; P:GO:0034641	P:generation of precursor metabolites and energy; P:protein complex assembly; F:ion binding; C:protein complex; P:biosynthetic process; P:single-organism biosynthetic process; P:transport; P:single-organism transport; P:mitochondrion organization; P:small molecule metabolic process; F:oxidoreductase activity; C:mitochondrion; P:cofactor metabolic process; P:cellular nitrogen compound metabolic pr…	EC:1.6.99.5; EC:1.6.99.3; EC:1.6.5.3	Acting on NADH or NADPH; NADH dehydrogenase; NADH:ubiquinone reductase (H(+)-translocating)	IPR006137 (PFAM); IPR006138 (TIGRFAM); IPR037024 (G3DSA:3.40.50.GENE3D); IPR006138 (PROSITE_PATTERNS); IPR006138 (HAMAP); SSF56770 (SUPERFAMILY)	F:GO:0048038; F:GO:0008137; P:GO:0055114; F:GO:0051539; F:GO:0051536	F:quinone binding; F:NADH dehydrogenase (ubiquinone) activity; P:oxidation-reduction process; F:4 iron, 4 sulfur cluster binding; F:iron-sulfur cluster binding
[truncated: 13,983 more rows]
